# Supplementary material for: Functional characterization of enhancer activity during a long terminal repeat's evolution
Source: Genome Res. 2022 Oct;32(10):1840–51. doi: 10.1101/gr.276863.122 (PMC9712623; doi:10.1101/gr.276863.122)
Supplement: Supplemental Material [file supp_gr.276863.122_Supplemental_Data_S1.zip]

Archive with 9 entries (6 files):
- mpra_enrichment_scores/
- mpra_enrichment_scores/HepG2_enrichment_scores.tsv
- mpra_enrichment_scores/K562_enrichment_scores.tsv
- mpra_enrichment_scores/MPRA_library_design.tsv
- __MACOSX/
- __MACOSX/mpra_enrichment_scores/
- __MACOSX/mpra_enrichment_scores/._HepG2_enrichment_scores.tsv
- __MACOSX/mpra_enrichment_scores/._K562_enrichment_scores.tsv
- __MACOSX/mpra_enrichment_scores/._MPRA_library_design.tsv
