# Supplementary material for: Functional characterization of enhancer activity during a long terminal repeat's evolution
Source: Genome Res. 2022 Oct;32(10):1840–51. doi: 10.1101/gr.276863.122 (PMC9712623; doi:10.1101/gr.276863.122)
Supplement: Supplemental Material [file supp_gr.276863.122_Supplemental_Data_S1.zip › mpra_enrichment_scores/HepG2_enrichment_scores.tsv]

Element	RNA1	RNA2	RNA3
#2#-chr21_29768728_29769148.fa.mafft_prank.anc.fas;reverse	1.4123811594210696	1.0365751413945925	0.4090663932190896
chr4_118220346-118220841(-);calJac3;DBPmutant	-0.28180493745200264	-0.20089916344937353	-0.2035924494944987
chr4_64369403-64369742(+);rheMac3	1.819754565339211	1.8991344093043274	1.903601674543568
RepBase_mostFreq|tile_14;reverse	0.14230246231496813	0.028267141522271038	0.12409335420556203
chr3_11397844-11398164(-);calJac3	0.15856195671296172	-0.06433197160522386	0.1565482226445648
chr6_97905887-97906212(+);papAnu2	0.8301187035462054	1.0381559369011226	0.9451839445282049
chr5_110634824-110635162(+);hg19	2.5027784038952245	2.466388309578843	2.4352501412036824
chr19:24322840-24323196_full86|tile_20	1.0581283677780806	1.4121731715602073	1.4607206556519698
chr1_183503247-183503584(+);rheMac3	-0.2309976938035759	0.021444466626179423	-0.39235013965353716
chr6:68055910-68056272(+);hg19|tile_10	0.039893338375846424	-0.04890836684876918	-0.04782165497083109
chr13_71886597-71886950(+);panTro4	0.4821896589703229	0.21428782556252204	0.4355413907502998
chr6:68055910-68056272(+);hg19|tile_12	0.025503731636835933	-0.006768225509031864	-0.005192648740570589
chr6:68055910-68056272(+);hg19|tile_13	0.9426982652107427	0.9782072209309494	0.7610325417677921
chr6:68055910-68056272(+);hg19|tile_14	0.7666268157444311	0.8432434949123215	0.7499887116996136
chr6:68055910-68056272(+);hg19|tile_15	0.5244875687623284	0.9089295224022641	0.5049494326277499
chr6:68055910-68056272(+);hg19|tile_16	1.166108791849885	0.8684375288841925	0.7167971728162958
chr6:68055910-68056272(+);hg19|tile_17	1.3516094617018446	1.5232155528899016	2.0021288980122405
chr6:68055910-68056272(+);hg19|tile_18	1.2981452965263223	1.2710252465526757	1.3382575702965769
chr6:68055910-68056272(+);hg19|tile_19	1.6568398065279952	1.426369526258977	1.2855399312373206
#4#-chr5_103521877_103522228.fa.mafft_prank.anc.fas	2.4333162749261428	2.4486778442799713	2.552498237451945
chr9_96153402-96153732(-);hg19;reverse	1.2212516077471678	0.9493340416034632	0.6482557985288568
#4#|tile_9	1.5379348673187552	1.8090755669277916	1.4318744403268067
#4#|tile_8	1.291950238026348	1.4994936452421617	1.1666901493271484
#4#|tile_3	3.137909955002056	3.001469242600749	2.8126377181138444
#4#|tile_2	3.0910312490343173	2.956817492132936	2.853924101278393
#4#|tile_1	2.79207911118662	2.8558418431799395	2.7484494259218333
#4#|tile_0	2.338972805953788	2.252800891759419	2.167322731020248
#4#|tile_7	1.3200122583876404	1.4144933152432801	1.3563373817756024
#4#|tile_6	1.4382046818382652	1.5481920060785423	1.764591198448386
#4#|tile_5	2.408203770757059	2.3911910209937175	2.3084097195883557
#4#|tile_4	2.6112844751100828	2.624278905853164	2.743854912793917
#1#-chr4_117283022_117283398.fa.mafft_prank.anc.fas;reverse	0.9574775139888825	1.118433324313094	1.046868327790294
chr5_101093715-101094043(-);hg19	1.8325739408326127	1.8737103776869872	1.8526319877327595
#6#-chr5_160365485_160365835.fa.mafft_prank.anc.fas|tile_7	0.4793797450401327	1.7897540771652827	1.0464874900952188
#6#-chr5_160365485_160365835.fa.mafft_prank.anc.fas|tile_6	2.0111682865010305	1.8172584841439114	1.5455269361571373
#6#-chr5_160365485_160365835.fa.mafft_prank.anc.fas|tile_5	2.082173813454189	1.7841373979527693	1.7262221909816948
#6#-chr5_160365485_160365835.fa.mafft_prank.anc.fas|tile_4	1.5220020347847805	1.7654877440381163	1.6584798765747946
#6#-chr5_160365485_160365835.fa.mafft_prank.anc.fas|tile_3	2.7797857707943163	2.782237365508402	2.6924179315529337
#6#-chr5_160365485_160365835.fa.mafft_prank.anc.fas|tile_2	2.6495991268460704	2.7690002931728674	2.6847899060117055
#6#-chr5_160365485_160365835.fa.mafft_prank.anc.fas|tile_1	2.440679648445664	2.408711290361715	2.512246288857927
#6#-chr5_160365485_160365835.fa.mafft_prank.anc.fas|tile_0	2.8528791881048154	2.5617308278831543	2.5262772577714556
#5#-chr11_74255168_74255540.fa.mafft_prank.anc.fas;reverse	1.1917932833914464	1.1120824060524899	1.113234768895058
#6#-chr5_160365485_160365835.fa.mafft_prank.anc.fas|tile_9	1.6199951215166648	1.7326388694935084	1.0843864527953735
chr9_88293733-88294042(-);nomLeu3	-0.2765269574856694	-0.163949686069854	-0.1371498356888755
#5#-chr2_78339209_78339539.fa.mafft_prank.anc.fas|tile_18	1.2289851105435896	1.3463138652042645	0.8860109598150466
#5#-chr2_78339209_78339539.fa.mafft_prank.anc.fas|tile_14	1.2227261150078477	1.0228825122578433	0.9053560976897947
#5#-chr2_78339209_78339539.fa.mafft_prank.anc.fas|tile_15	1.4214057346972957	1.5892746335350108	1.2312363155568142
#5#-chr2_78339209_78339539.fa.mafft_prank.anc.fas|tile_16	1.8731076097094337	1.2425824540611665	1.4185822031095054
#5#-chr2_78339209_78339539.fa.mafft_prank.anc.fas|tile_17	1.3406571032735337	1.259876384471502	1.3164242915605324
#5#-chr2_78339209_78339539.fa.mafft_prank.anc.fas|tile_10	0.16136264714806897	0.27176786080683596	0.16341553340443168
#5#-chr2_78339209_78339539.fa.mafft_prank.anc.fas|tile_11	0.44165982386706987	0.47580499442689056	0.6070268922567704
#5#-chr2_78339209_78339539.fa.mafft_prank.anc.fas|tile_12	0.14774920697028104	0.293292098262383	0.07488078427085282
#5#-chr2_78339209_78339539.fa.mafft_prank.anc.fas|tile_13	1.375608392495285	1.8833142004413774	1.828807573151347
chr9_AACZ03164686_random_3411-3500(+);panTro4	0.42214421792896406	0.34257117569533546	0.41643739584023226
chr3_110222629-110222970(-);calJac3	0.8231488566790816	0.9991249573588428	0.9799779136123837
#11#|tile_10	1.2472368346392362	1.502500909383937	1.0904646253788628
#11#|tile_11	0.7976917890342677	0.5465390683352442	0.5282644608949717
#5#-chr5_103521877_103522228.fa.mafft_prank.anc.fas;reverse	1.2917338218723882	1.472130203301917	1.4249634436006018
#11#|tile_12	0.10241224282314398	0.2540565511916863	0.09738304380991249
chr8_34697836-34698206(-);papAnu2	0.5851936283999067	1.0913005406968288	0.9279007870432859
chr11:74251414-74251805(+);hg19|tile_19	0.6393117815845605	0.37853262337366655	0.5405201455103563
chr11:74251414-74251805(+);hg19|tile_18	1.0064733206541818	0.4862139557805089	0.7202770137399246
chr11:74251414-74251805(+);hg19|tile_17	-0.5093951699027415	-0.3539103058917599	-0.20187427162851682
chr11:74251414-74251805(+);hg19|tile_16	-0.4789924988405373	-0.3857105236781565	-0.4335186593459738
chr11:74251414-74251805(+);hg19|tile_15	1.3734509644212942	0.6486186500239234	0.8576298956100352
chr11:74251414-74251805(+);hg19|tile_14	1.1570317800671932	1.4984922482493293	1.8182182795715764
chr11:74251414-74251805(+);hg19|tile_13	0.5921556108905965	0.6503820588932779	0.9428347896895731
chr11:74251414-74251805(+);hg19|tile_12	0.7384070948339734	1.126061955250727	0.9621659580154788
chr12_78754158-78754490(-);panTro4	-0.06418133434353882	-0.14118370779558026	0.09759663280390272
chr11:74251414-74251805(+);hg19|tile_10	0.2581245436452426	0.3711715769326098	0.45388287199442223
#11#|tile_13	0.4642287045973841	0.34403388452771994	0.39662942342347934
chr9_92213595-92213925(-);panTro4	1.0220002420458678	0.815774155534015	0.3306949589074781
chr13_53579658-53579859(-);rheMac3	2.215933703177714	2.2296866111733515	2.1434725839426036
chr1_80519922-80520273(+);hg19;reverse	-0.2686231618187319	-0.26937802138716843	-0.06974276777266665
#11#|tile_15	0.9541083385576387	1.4488692430268275	1.2776018370713844
#5#-chr4_84886219_84886568.fa.mafft_prank.anc.fas	1.8591902925331343	1.6620242380382737	2.1236972284268023
#43#|tile_8;reverse	3.734028121589219	3.700675520655198	3.588634253613898
chr5_45910505-45910843(+);rheMac3	1.1109958914004194	1.3983883535096946	1.6032820325356585
RepBase_mostFreq|tile_20	0.9584647449460012	0.9975419035162332	0.9409913159680591
chr6_GL390268_random_10507-10836(-);panTro4	-0.5018613444443304	-0.43921833569969754	-0.4978917976006172
chr7_81831300-81831670(+);hg19	0.8583511288704575	1.1182256330280964	1.061757558279332
chr15_90157773-90158121(-);calJac3	0.6334891972168586	0.7124839631872188	0.5387239964426517
chr6:68055910-68056272(+);hg19|tile_11	0.24417812897491403	0.11736515352463797	0.19649994828741954
range_36_7::chr16:14595179-14595324	-0.25706386061705544	0.04087740420636582	-0.08465381683787132
#43#|tile_20;reverse	-0.691201797763636	-0.5839880035365381	-0.7929748558710283
#5#-chr2_78332876_78333181.fa.mafft_prank.anc.fas	0.7085958446506913	1.0750256508491511	0.9801578312219981
high_42_3::chr6:168076886-168077031	1.1093158008449537	1.0782450498378577	1.1432302504650051
chr12_48342656-48342991(+);papAnu2	2.312236430440979	2.340717009641473	2.459663329767645
#5#-chr6_99473987_99474326.fa.mafft_prank.anc.fas|tile_17	0.6265459108304325	0.871051451556502	0.7852556849304805
chr4_90029626-90029704(+);hg19;reverse	1.7737792982726297	1.0992295187323642	1.498658239726529
range_43_4::chr2:71034407-71034552	0.6688313476555556	0.5806107960923145	0.517177164120126
chr1_117918872-117919214(+);hg19;JUNmutant	2.7743427587626592	2.7310892784856478	2.775794434175019
chr11_22146403-22146604(+);gorGor3	3.9381702958816986	4.068510640262797	4.079544587720424
chr6_99914439-99914779(-);panTro4	1.7516286088349062	1.744392741035424	1.7460259613189701
chr4_117283022-117283398(+);hg19;reverse	0.6016331371849757	0.5861545788586875	0.6391143669686359
#36#|tile_13	-0.6257644924208785	-0.5064912388553734	-0.15382047490209683
#36#|tile_12	0.13932981762246904	-0.029475667929407468	-0.1711899100250635
#36#|tile_11	1.1569630181929154	1.379768213402639	0.9369928215191922
#36#|tile_10	1.419417610622321	1.1814019425924625	1.467322895759681
#36#|tile_17	0.6457927088946567	0.9199311944005459	0.8693115300701524
#36#|tile_16	1.216135820349982	1.5881663696054709	1.071039980345774
#36#|tile_15	0.6471119450559297	0.9877895251002279	0.7072296887003225
#36#|tile_14	0.9874387639193298	1.060622386508968	1.047422065123528
#36#|tile_19	0.8415004748051631	1.283203646712075	1.5340093895276776
#36#|tile_18	1.9422238234867266	1.778777453432584	1.3169242778769745
chr11_81787048-81787365(+);rheMac3	1.8388285419118153	1.8376067036862895	1.8948266078877032
chr17_71169518-71169871(-);rheMac3	0.8919656837639006	0.47715503498303974	0.3594906429630434
#3#-chr5_160359116_160359481.fa.mafft_prank.anc.fas	0.8901522240487709	1.302211625278403	1.2773567763992326
#4#-chr1_168239841_168240170.fa.mafft_prank.anc.fas;reverse	1.0702428214728756	1.2296357040814279	0.8083887360401575
AHZZ01177383_984-1322(-);papAnu2	2.4645166493809336	2.4169725025363333	2.4440172328291707
chr6_57791569-57791896(+);rheMac3	1.088809455917456	1.3212371955938598	1.3074308509487662
#4#-chr1_184256207_184256606.fa.mafft_prank.anc.fas;reverse	1.4756846865662274	1.555652913722975	1.3566280380541689
#1#-chr6_99467180_99467520.fa.mafft_prank.anc.fas	2.109737486104659	2.3038712320215913	2.3590874950807645
#1#-chr1_196507492_196507888.fa.mafft_prank.anc.fas	2.3969911772591384	2.666229180167355	2.607814929840815
chr21_1753222-1753588(-);panTro4	0.6363989288380105	0.42669067126584354	0.5685439104413201
chr1_72794768-72795178(+);gorGor3;DBPmutant	1.5769008898323977	1.825283917266768	1.7157142363639282
chr5_72348514-72348618(-);rheMac3;JUNmutant	-1.2411807069336085	-1.0387834133618625	-0.952356463991445
high_36_5::chr6:11392809-11392954	0.8163480129718139	0.13046575030820046	0.1948482628921377
chr11_74162238-74162570(-);papAnu2	-0.17268819032791533	-0.21825084525502647	-0.18289553193651772
#18#|tile_19	1.9425792519626748	1.170096431820861	1.6760894151641048
#18#|tile_18	1.2091335392330613	1.1584183965403476	1.3667649588431567
chr18_16695048-16695446(-);papAnu2	0.8325727268931106	1.0382190424030038	0.9621384820406534
#18#|tile_13	1.2550368369676534	1.1244959700826216	1.4469779283577975
#18#|tile_12	0.8632256119139501	0.8003605868525874	0.8198441761939381
#18#|tile_11	1.370258307646532	1.5534858452540194	1.687051276018537
#18#|tile_10	0.7569440184396907	0.8250975704977708	0.9115505318184557
#18#|tile_17	0.9964549112366617	0.9802611084663163	1.039187738338078
#18#|tile_16	1.0614789745339102	1.1243630470651091	1.1378069071428625
chr6_135192544-135192866(-);hg19	1.3594773137184644	1.3912563804744238	1.3541597093820819
#18#|tile_14	0.7815474313443584	1.1827946217505705	1.0264532647192657
#43#|tile_3	2.8474555820688767	3.08591148099359	2.747122945199684
#43#|tile_2	4.025308395579314	3.8075696392474887	3.8313694186642158
#43#|tile_1	3.256635326906679	3.318102604656565	3.180543984150083
#43#|tile_0	4.139845306815474	4.038827225365714	4.017887592743052
#43#|tile_7	2.894228156315058	2.9066494684101807	2.788201882290387
#43#|tile_6	2.5919382573806464	2.939538602109616	2.676537137094016
#43#|tile_5	3.2599981062884646	3.161218571437065	3.0368989822905843
#43#|tile_4	2.4303419575297123	2.698508303439496	2.616089160546102
#43#|tile_9	2.9345993765025122	2.836849562796148	2.6859605474026855
#43#|tile_8	2.5147989453296606	2.4396393083585917	2.3656488585055566
chr11_21832342-21832596(+);hg19	3.9000810043201755	4.007325066652174	4.066460988193329
range_80_1::chr22:50337746-50337891	1.3048503629430903	1.1942502291431962	0.9217605439236553
chr4_138543262-138543613(-);papAnu2	2.307297836466275	2.3089893179540426	2.4045175088606436
chr2:187296112-187296451(+);hg19|tile_8	1.2372934039723238	0.8010577981655687	0.7771161608642413
chr2:187296112-187296451(+);hg19|tile_9	1.1752879322640073	1.2344226560035896	1.5653724749363997
chr2:187296112-187296451(+);hg19|tile_6	0.9096087779123585	0.7826715580508802	0.8328743818039931
chr2:187296112-187296451(+);hg19|tile_7	1.2298005891723078	1.2159855609864936	1.353006515316421
chr2:187296112-187296451(+);hg19|tile_4	1.66493744240928	1.547264379707696	1.5886484533757568
chr2:187296112-187296451(+);hg19|tile_5	1.639760719606549	1.2853495040383436	1.1413758425738432
chr2:187296112-187296451(+);hg19|tile_2	0.8202801151857038	0.9594522223415232	1.0218532954508452
chr2:187296112-187296451(+);hg19|tile_3	1.173369519307001	1.186306352283479	1.3179528260758255
chr2:187296112-187296451(+);hg19|tile_0	0.9055681402508043	1.1335282502568358	0.8870016263040141
chr2:187296112-187296451(+);hg19|tile_1	1.4653290809868946	1.3844627633519953	1.2720505436870173
#6#-chr7_81834142_81834527.fa.mafft_prank.anc.fas|tile_19	0.7045539286661708	1.0313623082151675	1.2426338618951203
#6#-chr7_81834142_81834527.fa.mafft_prank.anc.fas|tile_18	1.91971148350907	1.3156585392219937	1.27816883738702
#6#-chr7_81834142_81834527.fa.mafft_prank.anc.fas|tile_11	1.1081456915579448	1.5974366890539509	1.3666900606631573
#6#-chr7_81834142_81834527.fa.mafft_prank.anc.fas|tile_10	1.2716425342816662	1.1155899594875756	1.0157702881853434
#6#-chr7_81834142_81834527.fa.mafft_prank.anc.fas|tile_13	1.6825168007589881	1.5788179758510492	1.0066119235687288
#6#-chr7_81834142_81834527.fa.mafft_prank.anc.fas|tile_12	1.068292176272825	1.6125783774268962	1.3731637327289112
#6#-chr7_81834142_81834527.fa.mafft_prank.anc.fas|tile_15	1.5122473460142714	1.2462946226618603	1.6111870526649958
#6#-chr7_81834142_81834527.fa.mafft_prank.anc.fas|tile_14	1.9933100790135778	1.6248348903749028	1.69357581007362
#6#-chr7_81834142_81834527.fa.mafft_prank.anc.fas|tile_17	1.3260619816073587	0.8702846993749301	1.3328232217277622
#6#-chr7_81834142_81834527.fa.mafft_prank.anc.fas|tile_16	0.9589709277712192	0.9881276262238133	1.005501766651069
#5#-chr21_29768728_29769148.fa.mafft_prank.anc.fas|tile_5	0.6281681344219041	0.6268844457988779	0.38203992393246466
#5#-chr21_29768728_29769148.fa.mafft_prank.anc.fas|tile_4	1.5497181007359608	1.1856682179997982	1.1440448648271853
#5#-chr21_29768728_29769148.fa.mafft_prank.anc.fas|tile_7	1.461759673623022	1.827014874601346	1.1910375412390608
#5#-chr21_29768728_29769148.fa.mafft_prank.anc.fas|tile_6	0.24055029885143037	0.3268492049710621	-0.18628967186389064
#5#-chr21_29768728_29769148.fa.mafft_prank.anc.fas|tile_1	0.43047735086865374	0.5876448703009547	0.5789016736349102
#5#-chr21_29768728_29769148.fa.mafft_prank.anc.fas|tile_0	0.6809117648692635	0.8231233344090244	0.7611155286262811
#5#-chr21_29768728_29769148.fa.mafft_prank.anc.fas|tile_3	0.9801560571878173	0.9383116905068164	0.9039225956376724
#5#-chr21_29768728_29769148.fa.mafft_prank.anc.fas|tile_2	0.31242179626258143	0.49215534434505653	0.43641032666587165
chr18_27763326-27763678(+);nomLeu3	1.8600649593501564	2.023116528642118	1.8431507168641137
high_46_3::chr6:3806636-3806781	1.8820215877125754	1.0704068132625983	1.3393573070403897
#5#-chr21_29768728_29769148.fa.mafft_prank.anc.fas|tile_9	1.1189435910794148	1.7410110945432944	1.3046966074178588
#5#-chr21_29768728_29769148.fa.mafft_prank.anc.fas|tile_8	1.6873589467539305	2.0748974246338503	1.747781726491586
#6#-chr2_36012811_36013170.fa.mafft_prank.anc.fas|tile_8	0.9344510143917961	1.3340809389180948	1.492249683474993
#6#-chr5_160365485_160365835.fa.mafft_prank.anc.fas|tile_8	1.6914900492826073	1.6241314707541514	1.3775077413936812
#15#|tile_19	1.6439522590628854	1.537671761210666	1.5502284279443939
chr1:80515902-80516259_full6|tile_11	1.116635612263166	1.0783045265671307	1.238208804163713
chr1:80515902-80516259_full6|tile_10	1.2622315015857533	1.1425414961764384	1.2586366493705676
chr3_32206226-32206593(-);gorGor3	0.7199276945173105	0.633800973325752	0.6303917618776698
chr1:80515902-80516259_full6|tile_12	1.2295869467273854	1.091289078836358	0.6719546001148826
chr1:80515902-80516259_full6|tile_15	0.48134641833312425	0.5048920783019475	0.365032899789595
chr1:80515902-80516259_full6|tile_14	-0.15854305710399436	0.31068956764858574	0.44753688466036223
chr1:80515902-80516259_full6|tile_17	1.7016185555210577	2.043161413985669	1.8976131229267839
chr1:80515902-80516259_full6|tile_16	0.4442058232304955	0.6827497977557796	0.9132035336663551
chr1:80515902-80516259_full6|tile_19	0.8599911671939081	0.5224986067532977	1.0946296284784323
chr1:80515902-80516259_full6|tile_18	1.2755265003729217	0.5733485181373004	0.2435414881426989
#15#|tile_14	0.3046654812090554	0.0029298524413859895	-0.06124656671569813
high_98_3::chr16:87562509-87562654	1.358939396523537	1.2267122191200612	0.8385909548103582
#15#|tile_15	-0.1290418837270794	-0.0629735400712614	0.17982795811516394
#15#|tile_16	1.2421604689612558	1.0748154457276844	1.1928411158797352
#6#-chr2_36012811_36013170.fa.mafft_prank.anc.fas|tile_7	0.39644792483753155	0.48712410364652553	0.3414721757080447
#6#-chr2_36012811_36013170.fa.mafft_prank.anc.fas|tile_0	1.4487832826576763	1.4592679379005016	1.3670850606307203
#6#-chr2_36012811_36013170.fa.mafft_prank.anc.fas|tile_1	1.353430659118965	1.3215819386437286	1.2004821779845658
#15#|tile_12	1.2799711197756736	0.9472884404904558	0.917567712954039
chrX_81713860-81714194(-);rheMac3	0.7807002144542656	1.2281145932211568	1.4174828446191985
high_30_4::chr1:228973792-228973937	0.38762297220935976	0.5996828734574473	0.5474609534667898
#2#-chr5_103524861_103525186.fa.mafft_prank.anc.fas	0.9688130531961829	1.1135746621967642	1.162167145798204
high_8_5::chr20:382620-382765	1.5136694564007547	1.0544427392678537	1.1265015343438405
chr4_79361769-79362079(+);papAnu2	1.6424769167882847	1.6935123591551975	1.734365720274075
high_39_6::chr14:23476435-23476580	-0.019779522836619785	-0.13410364950236453	-0.0764668677638067
range_82_8::chr1:214150287-214150432	-0.2563316694219135	0.03312742216271054	-0.09738901196928176
chr13_114441553-114441929(-);rheMac3	2.2576475650751577	2.1828099877725333	2.217096732626885
chr4_127621933-127622267(+);papAnu2;DBPmutant	0.8598924475555914	0.6130269766738866	0.9376026675888559
chr2_20006251-20006614(+);nomLeu3	0.5054885097860538	0.8590335451733808	0.8190727066957582
#43#;DBPmutant|tile_19	1.3943593856532268	1.0898205414666753	1.2286984485709496
chr9_88495136-88495444(+);nomLeu3	-0.30991086412706254	-0.08736561197133229	-0.32211266028373237
high_11_3::chr20:14966310-14966455	-1.0440664606318684	-0.8191530932451541	-0.9162787514880654
#43#;DBPmutant|tile_13	1.339511283690439	1.400148032595253	1.674803353522452
#43#;DBPmutant|tile_12	0.1184004027641423	0.3450128075272939	0.6035281495940226
#43#;DBPmutant|tile_11	0.9690538419284729	1.2821557549568936	1.5137423539922061
#43#;DBPmutant|tile_10	1.4706109867086017	1.3803067750595182	1.2847271488866094
#43#;DBPmutant|tile_17	0.17709332275943104	0.2528202355068183	0.5364531525532743
#43#;DBPmutant|tile_16	1.1650256334337281	0.9152828701977435	0.7671767147426664
#43#;DBPmutant|tile_15	1.0107249180442948	1.0505163211271646	1.4153203578384557
#43#;DBPmutant|tile_14	1.2774903335785739	1.07793844765378	1.1930438534658063
chr6_136208338-136208689(-);panTro4	1.1270590508383138	1.3882675926652082	1.1016976565112027
chr13_34407055-34407393(+);calJac3	1.4601302352305798	1.567600802347008	1.3120655541491695
#2#-chr1_196507492_196507888.fa.mafft_prank.anc.fas;reverse	1.8812756803246218	1.7994376390059612	1.5241388151869761
#35#|tile_22	0.7758210584394956	0.7103588460746793	0.48444669979429855
#35#|tile_21	0.9825206210587085	1.0744614898815323	1.0506348001171664
#35#|tile_20	1.450849848335301	1.344042287671959	1.3213304485193635
#11#	2.3648265343189925	2.586014731456349	2.7094316479569853
#44#	2.4998890243317424	2.473088581665034	2.541914720777325
chr2_184736601-184736974(-);calJac3	-0.08649133097788136	-0.13624259343705944	-0.07815514635632069
#29#;reverse	1.1703195698656266	1.0123073902161475	1.353297654097332
chr21_16673271-16673637(-);hg19	0.3022505497292665	0.21242038250341183	0.36969011338818225
chr5_91899263-91899671(-);panTro4	1.1893638488650922	1.2732330113617438	1.2651588068680444
chr6_67626345-67626738(+);panTro4	0.4192843244287271	0.5783247773945355	0.4875762033708319
chr13_72592916-72593264(+);hg19	-0.4806942861484622	-0.16218843663453472	0.006932970135969209
#13#|tile_4	1.484373723716164	1.3893285967978295	1.7336259624814856
#13#|tile_5	0.6086131910808581	0.7835182781004656	0.8714845809235809
#13#|tile_6	1.3162839995480113	1.6818416678823436	1.202124222770509
#13#|tile_7	0.5184355671626525	0.5144520159869406	0.5910306642207395
#13#|tile_0	0.9919416357124338	1.105420720768094	0.7317240400550515
#13#|tile_1	1.5278068769208268	1.4566335783146782	1.294124481209247
#13#|tile_2	1.1161996736673843	1.116787468369702	1.0925787395113982
#13#|tile_3	0.9979198580352578	1.1954709148186802	0.9355200553331313
#13#|tile_8	1.4442710689463596	1.4607342689760197	1.2460431541561605
#13#|tile_9	0.8846099290915381	0.8745251695191429	0.8305746187506022
chr19_24322840-24323196(-);hg19	2.1360499553164063	2.1937581827193613	2.3411400356003123
#30#|tile_15	1.2005936487997675	1.6519021649689554	1.4499301333509145
#30#|tile_14	1.278559007944613	1.276263806921671	0.657118531680795
#30#|tile_17	2.1819768989533257	1.9182340739766812	0.8784660067368991
#30#|tile_16	1.416153906980259	1.259365296512343	1.2204446029859597
#30#|tile_11	1.2728911029121925	1.2019781154403257	0.8771181800176834
#30#|tile_10	1.9318482120528777	1.2026732871129666	1.4250579819044704
#30#|tile_13	0.3522795035419658	0.5333224674939223	0.25224738993714013
#30#|tile_12	1.0402138374611911	1.0551927244691304	0.8851241981801974
#30#|tile_19	1.857511492352796	1.7232741565065373	1.3654447698731558
#30#|tile_18	1.121956632353881	1.1186428249536664	1.1775694548254283
chr9_77850473-77850824(-);hg19;reverse	1.616959705559681	1.7411277366269637	1.56229319687864
chr1:184256207-184256606(+);hg19|tile_21	1.0352120847763862	1.4323971638312387	1.1495707204593884
chr1:184256207-184256606(+);hg19|tile_20	1.157725568295543	1.5910940292459022	1.7602801672665804
chr1:184256207-184256606(+);hg19|tile_23	0.6638677504337243	0.9391100334350378	0.5388859158941584
chr1:184256207-184256606(+);hg19|tile_22	1.5119144188083715	1.2933218065021843	1.2594054330617719
chr1:184256207-184256606(+);hg19|tile_24	1.3614239300849542	1.5342591529892644	1.5608249111482368
chr1_147473655-147473983(-);gorGor3	0.24189739492552392	0.882167114664012	0.6343609397618106
chr4_44489476-44489795(+);hg19	4.559532433094094	4.4349771087393615	4.403946863549667
#19#|tile_6	0.9887368240530163	1.1048978723330394	1.065808975679431
#19#|tile_7	1.025240158336238	1.0722778341818315	1.0838269423869014
chr18:51470966-51471382_full81|tile_17	2.8911869468803584	3.089291224375538	2.8588067248331965
#19#|tile_5	1.5593566030725294	1.4042273008986066	1.4360228041015874
#19#|tile_2	1.3557061557825658	1.374582365437004	1.4422086902591507
#19#|tile_3	1.5564807125545022	1.6046379543225966	1.6751151223771064
#19#|tile_0	1.6255690660644038	1.8624616077091491	2.2155514175974735
chr18:51470966-51471382_full81|tile_12	2.100720349912324	1.4738469283729365	1.7486759110566965
chr18:51470966-51471382_full81|tile_19	1.5174085982312147	1.8559090837564511	1.7833936320762174
chr18:51470966-51471382_full81|tile_18	1.7909678291932454	2.033232821913856	1.6432365527802235
#19#|tile_8	0.6714015149522098	0.9927463404476958	0.92143296635675
#19#|tile_9	1.1299798181851157	1.3074246752202217	1.2970684799066652
#4#-chr1_64652289_64652626.fa.mafft_prank.anc.fas	2.1478908441358704	2.2061620442711254	2.2219921541613394
chr5_83061552-83061754(+);rheMac3	2.250333876691952	2.5009373823522507	2.489655182225286
chr3_105883506-105883858(+);gorGor3	2.4814017625453344	2.4503380897292	2.538003811894079
chr3_63903486-63903873(-);nomLeu3	-0.09413482667252451	-0.07336003821532018	0.13318341404947012
chr9_77854017-77854400(-);hg19	3.718314313138759	3.812186539617393	3.7664750258352897
chr7_81768811-81769150(-);panTro4	2.4947886668021617	2.946378236842895	2.9170039966094246
high_52_6::chr17:70395955-70396100	1.2785515153642466	1.0347313056081044	1.0479543252980108
chr13_4635929-4636294(-);papAnu2	2.1723170719533536	1.713091043997477	1.6999242345843089
chr12_11205658-11205996(-);rheMac3	2.1823014199147877	2.199302461249013	2.2911383118249615
chr4_144176777-144177028(+);papAnu2	-0.3543510941203564	-0.4386813078915601	-0.4382722994243214
chr13_97571707-97572033(-);nomLeu3	0.5835225658318286	0.33499801951717084	-0.047624774283501065
#43#|tile_24;reverse	-0.2321542581371546	-0.14553098005219267	-0.1724569806446694
chr12_96541676-96542011(-);nomLeu3	-0.236646849169521	-0.08621413222389356	-0.39044824501669323
chr2:138138281-138138657(+);hg19|tile_19	2.027626701886404	1.6988683465606451	1.4382534743819222
chr2:138138281-138138657(+);hg19|tile_18	2.7339125472339765	2.158991644640664	1.414315487315929
chr2:138138281-138138657(+);hg19|tile_17	1.4200361312476628	1.3598563802483694	1.7898165774649666
chr2:138138281-138138657(+);hg19|tile_16	0.7413474136793878	0.5625182278888127	0.7248300989644767
chr2:138138281-138138657(+);hg19|tile_15	1.3110630250068953	1.1137596086730768	0.7870748531992126
chr2:138138281-138138657(+);hg19|tile_14	1.1318535887339227	1.3760892992415954	0.7883674784686865
chr2:138138281-138138657(+);hg19|tile_13	0.9105451472081975	0.8621228381418454	0.5174167320070129
chr2:138138281-138138657(+);hg19|tile_12	1.5405371197130417	1.7718749847433501	1.2442701142386152
chr2:138138281-138138657(+);hg19|tile_11	1.195452697325697	0.9773195736050083	0.9078794742989582
chr2:138138281-138138657(+);hg19|tile_10	0.9341292723783152	1.5066959821075598	1.4932944782416218
chr17_67996343-67996432(-);papAnu2	1.1222814244579356	0.8215697886189716	0.8007601382630907
chr17_40545120-40545434(-);papAnu2;JUNmutant	1.8662382958564518	2.1199760479715706	2.313100528510932
chr5_89736450-89736852(-);gorGor3	3.3760206626731004	3.5441122567576313	3.567092659541921
chr3_49473416-49473752(-);calJac3	1.5133421580811228	1.5889570690067956	1.6720526219997405
#18#|tile_7	1.7118546270097539	1.5283210156387599	1.4315917676485626
#18#|tile_6	1.942212971538545	1.91661873284403	1.8681533766670153
#18#|tile_5	2.13234509783886	2.018741660611027	1.9411273750734162
#18#|tile_4	2.264170541579177	2.37543678525049	2.204990303928756
#18#|tile_3	2.437670331606191	2.1076268116784953	2.1273703006570646
#18#|tile_2	2.0607482649891518	1.9647068342511629	2.0351318516083654
#18#|tile_1	1.3411246998555146	1.752576739388413	1.6432456452955662
#18#|tile_0	2.296363012230725	2.2525092393775714	2.263393684627541
chr8_36433655-36434040(-);hg19;reverse	0.26279716531311226	0.4302282337201997	0.850152523157916
#18#|tile_9	1.1138609109526652	1.2392055772894164	0.9566221692934701
#18#|tile_8	1.2065396761606637	1.0650881001841186	0.9519382465099253
#2#-chr1_168233478_168233803.fa.mafft_prank.anc.fas;reverse	0.8106928872452608	0.7836979923574213	0.6930792722079867
chr11:74251414-74251805(+);hg19|tile_11	1.6065881780284474	1.4790699271845427	1.5127056377585657
chr11_85209062-85209533(+);calJac3	0.37781290019184155	0.5787431208749775	0.5525583008974033
#3#|tile_20	1.6648745158814977	0.9980470596468812	1.477960455128673
#6#-chr4_84883553_84883903.fa.mafft_prank.anc.fas|tile_20	0.8850535994978336	1.4389530149869938	1.0447070166931407
chr13_134089954-134090291(+);rheMac3;DBPmutant	-0.5864243331272911	-0.2330200106809991	-0.30823267052579606
#4#-chr13_72598094_72598447.fa.mafft_prank.anc.fas	0.6127393285620559	0.46761289408387585	0.515960982345425
chr4_24967399-24967729(+);hg19;reverse	1.0092204468894423	1.0103402343932713	1.1356351651846157
chr8_110899042-110899372(+);rheMac3	1.206680749462758	1.5480632867851376	1.105671075496029
chr21_16672045-16672465(+);gorGor3	1.653313655884334	1.6889423833474693	1.753573486400622
chr5:18792357-18792722_full173|tile_6	1.075242765450585	1.5435415442954374	1.545286513519922
chr5:18792357-18792722_full173|tile_7	1.2373618615503852	1.7200892582075398	1.5215196657869379
chr5:18792357-18792722_full173|tile_4	1.645437743553229	1.5714064816777045	1.3174415720392625
chr5:18792357-18792722_full173|tile_5	1.450542974795001	1.4693542323415163	1.551754238725719
chr5:18792357-18792722_full173|tile_2	2.1158990372483557	2.0795966805659356	1.909350367534974
chr5:18792357-18792722_full173|tile_3	1.8459579325963822	1.7628844827697772	1.6902537660400987
chr5:18792357-18792722_full173|tile_0	1.647943566351799	1.501260729157781	1.7754441338723101
chr5:18792357-18792722_full173|tile_1	2.3338809510233833	2.017898063341773	1.3935601188805746
chr18_51757410-51757589(-);gorGor3;JUNmutant	3.596677321451521	3.8152963702388982	3.734505758869005
chr5:18792357-18792722_full173|tile_8	2.5031227852135904	2.0380212387726946	1.6978519132346341
#1#-chr13_72598094_72598447.fa.mafft_prank.anc.fas	0.5851713973134219	0.7235119202976479	0.48891088108357444
#1#-chr2_78332876_78333181.fa.mafft_prank.anc.fas	0.5421301710188293	0.8689916177813003	0.75881815541204
chr18_21768547-21768945(-);calJac3	2.553627144371282	2.665536804282231	2.766170898898241
chr6_GL285193_random_12098-12436(+);calJac3	0.39992191260069826	0.6975429126010005	0.8169026912367314
chr13_125674487-125674822(+);papAnu2;DBPmutant	1.2693766529339576	1.6850113783419103	1.7988080473886967
chr3_135460806-135461136(-);calJac3;JUNmutant	0.49413050999590946	0.5356864687763805	0.5123199811701581
RepBase_mostFreq|tile_15;reverse	-0.17985936303020839	-0.29404728495780963	-0.11713277471386091
chr5_46306569-46306870(+);panTro4	0.9912159800494909	0.8243029589770411	1.0220572935461196
chr13_131583499-131583832(-);rheMac3	-0.7383188215097327	-0.6209987101666897	-0.8485014939609041
#5#-chr2_78339209_78339539.fa.mafft_prank.anc.fas	2.0352227445484163	1.969933684777295	1.9543686461167125
chr12_79153145-79153477(-);hg19	0.046430753853477065	-0.05242510411589841	0.04732815749256006
chr6_125179605-125179954(+);panTro4	0.374043270884598	0.18848691741209228	0.29931324521218333
RepBase_mostFreq|tile_9;reverse	2.659059060294897	2.7528091683221105	2.6628967368556546
#3#-chr6_68058544_68058937.fa.mafft_prank.anc.fas	-0.22670761310854143	0.0184407529867547	-0.08654314240966306
chr14_46270906-46271271(-);calJac3	1.4717884048218564	1.2914445784292825	1.3116275070261116
controlhigh_9_1::chr1:26396963-26397108	0.35842969358313376	0.18135285787294064	-0.2691636255828326
chr13_72598094-72598447(+);hg19	0.14219871730286304	0.2065652394619344	0.0475029463900606
chr1_187811863-187812200(-);hg19	2.1977214549495767	2.315639402415606	2.331810286475962
#5#-chr2_78339209_78339539.fa.mafft_prank.anc.fas;reverse	1.3157650000577348	1.203514037110128	1.2570774822147972
chr11_50507107-50507439(-);calJac3	0.07978154169233678	0.2453171921279045	0.25225232861129127
range_9_5::chr12:57973578-57973723	1.4597028736821374	1.5714691837976993	2.0777321072747434
chr10_51541715-51542072(-);nomLeu3	1.4598495173580077	1.5028807856998851	1.6160504603556336
chr13_95169015-95169345(+);nomLeu3	1.0139140827355688	1.6134121499012182	1.5634463781405707
chr2_120895012-120895414(-);nomLeu3	4.110621661186149	4.121089459612414	4.062977452124957
chr2B_74593527-74593866(+);gorGor3	1.7886347633077921	1.9240333445253799	2.0633286009755465
#21#|tile_19	1.1760622233814852	1.5956222991695268	1.976729441922627
#21#|tile_18	1.7270302068567243	2.2704154006019484	1.6055819751067715
chr7_81765443-81765779(-);panTro4	1.1721747871313162	1.3502023078982748	1.4103256985527972
#21#|tile_12	0.6301258073456042	0.6138277469236879	0.8599573696695972
#21#|tile_11	0.5290097730378225	0.6641099312556782	0.7345375907087955
#21#|tile_10	1.3765955175925013	0.9899433435600044	0.8978104891116008
#21#|tile_17	1.4691569544846792	1.1650018876821193	1.1795343981954276
chr21_29765657-29766036(+);hg19	2.3346486247984424	2.545379919771256	2.5128718596651587
#21#|tile_15	0.4943193755690644	0.679083792737422	0.4712956702874411
#21#|tile_14	1.3268890517136958	1.0574759712422754	1.3821088901005822
chr2_53717983-53718184(-);hg19;reverse	0.7316486984670645	1.252736665984168	1.5612525814635376
chr6_65166923-65167252(+);panTro4	-0.9855777361507521	-0.8607052969806278	-0.6275081953905897
range_71_2::chr12:115874872-115875017	0.15148436688846534	0.12160739371501927	0.09641032626453268
chr8_91136258-91136597(-);papAnu2	-0.07610531763151532	-0.29148131461921145	-0.04145965316869327
chr11_74251414-74251805(+);hg19;reverse	0.3764656124043353	0.3010658914524092	0.3879827404474621
chr9_31603543-31603910(-);nomLeu3	1.9462923750605516	2.0711996488875717	1.9668599861661489
chr13_54595619-54595967(+);gorGor3	0.05609007966507146	-0.005842210501661399	0.057467848616614386
#5#-chr4_117283022_117283398.fa.mafft_prank.anc.fas;reverse	0.9073141880059581	1.2521149266910958	0.9364353486261793
#4#-chr2_187302542_187302881.fa.mafft_prank.anc.fas;reverse	1.6944062560171318	1.5128181644826395	0.9437135717413587
chr18_7693044-7693443(+);nomLeu3	1.6146885867318461	1.472359503805165	1.522716854951756
chr4_104467694-104467916(-);hg19	0.6440407136620787	0.782773716142056	1.0495686413528051
chr4_108831524-108831873(+);gorGor3	0.7451917689828437	0.46400990214588267	0.9125184506138184
chr6_135566125-135566460(-);gorGor3;JUNmutant	1.8758665966836108	1.3682826705823865	1.1687295788797878
chr1_89815241-89815578(-);rheMac3	2.0950100661049524	2.1867625104556865	2.220942877193975
#3#-chr6_99467180_99467520.fa.mafft_prank.anc.fas;reverse	2.263879776846911	2.0247475357491056	1.5874795221059637
range_27_7::chr2:208711585-208711730	-0.6005360198099783	-0.6908569331154177	-0.603473857194428
chr6_66741745-66742111(-);panTro4	2.4213763288920473	2.2000663603347634	2.2594648832652386
RepBase_shuffled_17	1.29615313996247	1.5924300786679646	0.16283138229800775
RepBase_shuffled_16	1.4238730834561741	1.0871754871873036	1.487610580915944
RepBase_shuffled_14	-0.6031162644347928	-0.5016962742222889	-0.47611025246858757
RepBase_shuffled_13	1.451325609875541	1.2082411567312823	1.7207651324129278
RepBase_shuffled_12	0.8197930310284876	1.1739606225923718	1.4002451802026479
chr6_165595658-165595984(+);hg19	2.0304766025530316	2.2188545523829224	2.266463553375714
chr6_158958612-158958963(-);rheMac3	1.9064549140781502	1.4206040827567896	1.42205149362454
chr19_20285793-20286140(+);papAnu2	-0.0757718960627636	0.17598903245405872	0.15924641808926937
#5#-chr21_29765657_29766036.fa.mafft_prank.anc.fas	3.375690278570308	3.3765966242136263	3.4340877569184087
#2#-chr2_36012811_36013170.fa.mafft_prank.anc.fas	1.090172636347982	1.3469436394903547	1.3277684642147891
#42#	3.9991844611826446	4.052532872448549	4.039412009969764
#6#-chr4_25360251_25360618.fa.mafft_prank.anc.fas|tile_8	1.2625328365473019	1.0504842641446492	1.1087666899240423
#6#-chr4_25360251_25360618.fa.mafft_prank.anc.fas|tile_9	1.2440069083928944	0.984274468610808	1.2046952132242326
#13#	1.6710402009988543	1.9136183897080012	1.87634869202179
chr2_138091461-138091764(+);calJac3	-0.5278894548187487	-0.2429141482042199	-0.5331500589236449
RepBase_mostFreq;DBPinsert|tile_18	0.6847873678976176	0.921579729045528	0.6174634972767069
#6#-chr4_25360251_25360618.fa.mafft_prank.anc.fas|tile_3	1.6956465847974693	1.5290107506178336	1.15604577549987
chr11_79643080-79643395(+);papAnu2	1.788025936526291	2.023388545463309	1.683958921762172
chr7_42515955-42516367(+);hg19;reverse	1.0699211685295344	1.2857450665547345	0.448049436271805
chr7_147815208-147815534(-);panTro4	0.40265126702800924	-0.022120808042318658	0.46269070334527923
chr6_18959615-18959983(+);rheMac3	0.28271932655493703	0.19380556667751478	0.4596097648522696
chr19_23482628-23482982(+);panTro4	-0.1432516978008492	-0.09516833124236614	-0.15821644591469283
chr4_109544943-109545284(+);papAnu2	1.179564804156307	1.043215243404033	1.0011575028184374
chr1:196507492-196507888(-);hg19|tile_12	1.0361415333417003	1.7625330857047958	1.7875123836532198
chr1:196507492-196507888(-);hg19|tile_13	1.7755625800426753	1.6946328826588928	1.8174151119470217
chr1:196507492-196507888(-);hg19|tile_10	1.7159425283284375	1.854885606533706	1.727275968045717
chr1:196507492-196507888(-);hg19|tile_11	0.8374384651332726	0.7478686279670687	1.0687653367775143
chr1:196507492-196507888(-);hg19|tile_16	0.5887440574950649	0.8040957565273782	0.7755595451488004
chr1:196507492-196507888(-);hg19|tile_17	0.7684434438939374	1.26999993854331	0.7355518278777153
chr1:196507492-196507888(-);hg19|tile_14	0.93672371445428	0.7499243969511893	0.9468420298952763
chr1:196507492-196507888(-);hg19|tile_15	0.6574561196117505	0.9638481268244141	0.9138860841575986
chr1:196507492-196507888(-);hg19|tile_18	0.03776933753284313	0.21084696908107242	-0.11017323585764793
chr1:196507492-196507888(-);hg19|tile_19	0.8550043458796492	0.270575604820836	0.31925820319579495
#35#;reverse	1.9884998517985475	1.4569049160834862	1.1022063767362238
chr5_106212284-106212679(-);hg19;reverse	1.409482715294774	1.3094437180231024	1.1272220447912615
chr20_35616830-35617160(-);hg19	0.4932827375172647	0.4771388427941668	0.19858338564880948
chr6_124367757-124368102(+);gorGor3	2.2434043444447185	2.245595189962876	2.3678143232484454
chr8_36431254-36431642(-);hg19	1.9274802963545665	2.148882375246177	2.243691624620875
chr10_74870268-74870599(-);papAnu2	-0.5292965766656386	-0.4581502728582504	-0.4379796864689812
chr25_2471212-2471573(-);nomLeu3	0.4604237093646548	0.48573458942893544	0.5550963159266238
RepBase_mostFreq|tile_7;reverse	2.409035808696763	2.667323937965211	2.4856238814327924
#5#-chr1_168239841_168240170.fa.mafft_prank.anc.fas|tile_8	0.21451891499285713	0.3221153592143852	0.5983907397845964
#4#-chr1_168239841_168240170.fa.mafft_prank.anc.fas	0.7107576396807571	0.8090809574328459	0.7678903680904875
#5#-chr1_168239841_168240170.fa.mafft_prank.anc.fas|tile_4	0.05945681884006014	-0.026046474889469012	-0.023692277906334876
#5#-chr1_168239841_168240170.fa.mafft_prank.anc.fas|tile_5	0.811149668430147	1.1796373796329405	1.3296816685440096
#5#-chr1_168239841_168240170.fa.mafft_prank.anc.fas|tile_6	0.06803007448284397	0.14540250762288642	0.21186346591222774
#5#-chr1_168239841_168240170.fa.mafft_prank.anc.fas|tile_7	-0.2719576533457689	-0.08785178579250007	-0.031815122748176716
#5#-chr1_168239841_168240170.fa.mafft_prank.anc.fas|tile_0	0.7553614800735068	0.9472206240647862	0.7303366258138477
#5#-chr1_168239841_168240170.fa.mafft_prank.anc.fas|tile_1	1.1423502953165965	1.2027056470719708	1.2376594512617027
#5#-chr1_168239841_168240170.fa.mafft_prank.anc.fas|tile_2	-0.2294253119108923	0.1723336825389121	0.14984635781268787
#5#-chr1_168239841_168240170.fa.mafft_prank.anc.fas|tile_3	-0.28915738554561915	-0.11951985947943189	-0.1509813496077611
chr14_88214309-88214647(-);hg19	-0.5374737707848922	-0.5054319677789152	-0.4893522058416248
chr21_14575426-14575804(+);panTro4	2.566985650301528	2.6734490359097705	2.629748684508852
range_35_4::chr10:99088625-99088770	0.6479944461286458	0.2938323352458374	0.3160250466138918
#9#	2.6304059375317053	2.713565536433996	2.826917606043592
chr2_78339209-78339539(-);hg19	1.8031129798961616	1.806217609869035	2.0282485040069065
chr1_120496824-120497165(+);gorGor3	2.7786054998472998	2.819950226632273	2.8448573146930043
chr3_135460806-135461136(-);calJac3;DBPmutant	-0.8026475221339592	-0.746802617317418	-0.8164119455799941
#38#|tile_24	1.0796553729582712	1.3419705509611717	2.309953900028032
#38#|tile_20	1.2736744297758134	1.214845520074829	1.2332253582862618
#38#|tile_21	1.1660024006230136	0.9651615202179917	1.0170448730856336
#38#|tile_22	0.48862203838359985	0.5417436583158953	0.540918241978489
#38#|tile_23	1.51679257014303	1.4858766911803203	1.559302890747197
chr6:99473987-99474326(-);hg19|tile_9	1.8302198520374677	1.563503140691909	1.574714824982488
chr5_99399599-99399952(+);nomLeu3	0.14296396967576386	0.023841347394897107	0.10557185099854303
chr6_23257976-23258365(+);papAnu2	1.1948003477772327	1.3549241707018738	1.0213558699458798
#4#-chr5_160359116_160359481.fa.mafft_prank.anc.fas;reverse	1.7481701161511365	1.3030451424544323	1.4114876157825105
chr5_103521877-103522228(+);hg19;JUNmutant	0.34229124470858485	0.459536726515811	0.3784111337209406
chr17_27906583-27906975(+);gorGor3	1.469362171548915	1.2112753823684503	1.4294452801774844
#6#-chr7_81834142_81834527.fa.mafft_prank.anc.fas;reverse	1.2977335169474509	1.0199232712918025	1.017632861128433
AHZZ01169959_683-1028(-);papAnu2	2.2521253709344644	2.168197999231401	2.093804442767587
chr1a_59785100-59785492(+);nomLeu3	3.791538906084196	3.7543283152446585	3.6244269113323995
#4#-chr2_36015502_36015868.fa.mafft_prank.anc.fas	1.8686905320041285	2.014553947730252	2.0375565198017394
chr19:24322840-24323196_full86|tile_3	-0.3662162872988055	-0.08823555321946332	-0.3292783394604191
chr19:24322840-24323196_full86|tile_2	-0.5861877864471994	-0.6282433086435173	-0.600775742802705
chr19:24322840-24323196_full86|tile_1	0.2594367905624088	0.4530748446582994	0.3325958573021601
chr19:24322840-24323196_full86|tile_0	-0.6058692794075733	-0.6176186118201759	-0.8933404682006026
chr19:24322840-24323196_full86|tile_7	0.8790159631133027	0.8513118302718476	1.3873102379166367
chr19:24322840-24323196_full86|tile_6	1.0850706286593879	0.9983907541022834	1.255832507170188
chr19:24322840-24323196_full86|tile_5	1.7130999716080926	1.579274089811839	1.2197566189615077
chr19:24322840-24323196_full86|tile_4	0.45540592290404436	0.3580818402871917	0.523029358920585
chr19:24322840-24323196_full86|tile_9	0.5338562092170483	0.9341604453454316	0.9526119630861067
chr19:24322840-24323196_full86|tile_8	1.9355191293212282	1.9736426248989727	1.6616011521854073
#12#|tile_19	0.8908908680441898	1.2220487808448204	1.3985190334182591
chr12_84749430-84749743(+);hg19;reverse	1.4741057710878451	1.5381505671939584	1.2812875518773068
#12#|tile_11	2.2440744160087913	1.6820862083172898	1.5971106278976406
#12#|tile_10	0.1979920079166493	0.6611132861423166	0.4224567908154324
#12#|tile_13	1.1084514415733207	1.1367090199378813	1.0750806555328152
#12#|tile_12	-0.10295412298581509	-0.24636410131107075	0.030239921055121213
#12#|tile_15	1.5345971656215194	1.3165673146896428	1.571891157364908
#12#|tile_14	0.8239910731687564	0.7550355998124261	0.874208772121045
#12#|tile_17	1.6686755793623493	2.1284174538054192	1.548085097638136
#12#|tile_16	0.8595007480286233	0.9563224019641657	1.3435186535971164
#45#;JUNmutant|tile_13	0.7706851053842215	1.1922950392511096	1.2004541927927812
#2#-chr5_160359116_160359481.fa.mafft_prank.anc.fas;reverse	1.5641654345693956	0.5939818054149313	0.5935298882077614
#2#-chr2_149017114_149017451.fa.mafft_prank.anc.fas;reverse	1.680543282362607	1.685187178259672	1.093043760068606
chr22a_33784630-33784960(+);nomLeu3	1.1158266151939096	1.2065517165619335	0.939333896745263
chr17_27903871-27904172(+);gorGor3	0.696669088916192	0.9422177819514509	0.7896003211791609
chr2_149011213-149011552(-);hg19;reverse	1.5511427826942317	1.7825268404561685	1.9660610275541037
controlhigh_22_4::chr3:138594775-138594920	0.025934899879826345	-0.03474619095692041	0.09823642840953054
#2#-chr5_101098453_101098713.fa.mafft_prank.anc.fas	0.5292300450730496	0.619096585658015	0.6261497633055382
chr1:184259387-184259752(+);hg19|tile_19	2.218588853401518	1.630474013232854	1.9091636799919516
chr1:184259387-184259752(+);hg19|tile_18	1.5067081170082242	1.9434697180752143	1.991484501993661
chr1:184259387-184259752(+);hg19|tile_17	0.8875720110978357	0.9809074619924123	0.3463471343648487
chr1:184259387-184259752(+);hg19|tile_16	1.4408964187775286	1.9118879050847912	1.9030403184806841
chr1:184259387-184259752(+);hg19|tile_15	1.113170356288944	1.2564573636716188	1.4218606216726908
chr1:184259387-184259752(+);hg19|tile_14	1.3822161605903018	1.5487639763343122	1.0313412357896257
chr1:184259387-184259752(+);hg19|tile_13	1.118296993097002	0.9544143709811295	0.8118612655357336
chr1:184259387-184259752(+);hg19|tile_12	1.6884766854745106	1.692157549567249	1.5542834720053036
chr1:184259387-184259752(+);hg19|tile_11	1.830204453569817	1.6727233757827376	1.4757855579835972
chr1:184259387-184259752(+);hg19|tile_10	1.809584063252084	2.12417399221678	1.3224226398526089
chr6_125687347-125687684(+);gorGor3	1.978519644417606	2.1847159648423613	2.0579563750127843
#39#|tile_23	2.073483136936527	1.702319847911294	1.8549686216362384
#6#-chr5_103521877_103522228.fa.mafft_prank.anc.fas|tile_1	3.867648602376518	3.7700511032329818	3.776199759190263
#6#-chr5_103521877_103522228.fa.mafft_prank.anc.fas|tile_0	3.824642270365003	3.887941898735921	3.8276808445752586
#6#-chr5_103521877_103522228.fa.mafft_prank.anc.fas|tile_3	3.2755219296310214	3.1451242434530244	3.101118273461529
#20#|tile_5	1.9935059701609228	1.772059967031607	1.6142778140705032
#20#|tile_2	2.2683987804315984	2.172779639489253	2.0804562843528287
#6#-chr5_103521877_103522228.fa.mafft_prank.anc.fas|tile_4	3.076313553872286	2.991045560925014	2.9156213500322905
#20#|tile_0	1.9923585002474598	1.8113659851327222	1.8131340427592355
#6#-chr5_103521877_103522228.fa.mafft_prank.anc.fas|tile_6	1.743161489145669	1.8752901270443683	1.5809694566024854
#6#-chr5_103521877_103522228.fa.mafft_prank.anc.fas|tile_9	2.0909765543436807	1.4739979305333613	1.5662446336051494
#6#-chr5_103521877_103522228.fa.mafft_prank.anc.fas|tile_8	1.1417211562813379	1.3935444119787979	0.9549713823797426
#5#|tile_12	1.1883293059758326	1.29220723042595	1.2704358009257946
#5#|tile_13	1.1466658718875693	1.1372071906457064	0.8817286843451154
#5#|tile_14	1.2269453345150938	1.2588076515331488	0.5807686872387041
#5#|tile_15	1.1738019970168816	1.290206821753163	1.172810678984462
#5#|tile_16	1.5322671737548597	1.0262751167348902	1.00157659155856
#5#|tile_17	0.6831731695290314	0.9547798529781468	0.8722571675655997
chr15_32046259-32046604(+);nomLeu3	2.0043998140547106	2.2663435469138475	2.0586857597492636
chr6_125595258-125595597(+);hg19	3.5897364438634503	3.6266135125537957	3.680337528480259
chr6_118674550-118675013(-);hg19	-0.22990933334700833	0.07464653794657516	0.01856349262658751
chr4_119044875-119045251(+);panTro4	0.630569463465584	0.5516410677867982	0.5256030302634167
#4#-chr6_99467180_99467520.fa.mafft_prank.anc.fas;reverse	1.2561517975558327	1.1528736447724341	0.9768625999886342
chr4:117278995-117279344(+);hg19|tile_19	1.5642432964532806	0.7528694903264646	1.4565918704365652
chr4:117278995-117279344(+);hg19|tile_18	1.4828699898396094	1.2491552379944832	1.4600849613112947
chr19_54568680-54569039(-);nomLeu3	-0.1738404329525763	0.16392555167181813	-0.01435323443835564
chr4:117278995-117279344(+);hg19|tile_16	1.1869069422537804	1.4839162934660581	1.80155572322152
chr4:117278995-117279344(+);hg19|tile_15	1.3627447895303817	1.4133292099060353	1.4762084314032973
chr22a_89403472-89403807(-);nomLeu3	1.5666092218577188	1.4978764483436453	1.7262954744666494
chr4:117278995-117279344(+);hg19|tile_13	0.26331316755191975	0.17519683662782523	0.6359695141569072
chr4:117278995-117279344(+);hg19|tile_12	0.5409974156383184	0.6606702454698883	0.6324695055591373
chr4:117278995-117279344(+);hg19|tile_11	1.1058554225440878	1.205070430449409	1.0559587163958555
chr4:117278995-117279344(+);hg19|tile_10	1.9973453876031875	1.985594058807156	1.7673069245262232
chr3_31872267-31872634(-);panTro4	1.7046427959709125	1.7430912642117269	1.7149859812750505
#6#-chr2_187296112_187296451.fa.mafft_prank.anc.fas	2.772753221903776	2.796585484716956	2.8311668991314747
#4#-chr1_86882024_86882363.fa.mafft_prank.anc.fas|tile_0	0.5002977355831693	0.3831378080556075	0.3315133072551932
#4#-chr1_86882024_86882363.fa.mafft_prank.anc.fas|tile_1	1.6941996028836368	1.5035202400967156	1.3326140245030897
#3#-chr1_86875032_86875345.fa.mafft_prank.anc.fas	2.224615179904	2.1598593466362312	2.1979090391701575
#4#-chr1_86882024_86882363.fa.mafft_prank.anc.fas|tile_3	0.916539611951069	0.8870408354510798	0.7277784840071562
#4#-chr1_86882024_86882363.fa.mafft_prank.anc.fas|tile_4	0.8987691890585104	0.9728441019111066	0.8423591890922542
#4#-chr1_86882024_86882363.fa.mafft_prank.anc.fas|tile_5	0.4709309598221967	0.5320959972709067	0.455127160450419
#4#-chr1_86882024_86882363.fa.mafft_prank.anc.fas|tile_6	0.916009192674969	1.2208781496079908	1.2626374963348832
#4#-chr1_86882024_86882363.fa.mafft_prank.anc.fas|tile_7	1.4066421438273884	1.373624742219391	1.3817022305953996
#4#-chr1_86882024_86882363.fa.mafft_prank.anc.fas|tile_8	1.7494807785398696	1.3569874915488178	1.8389444114529536
#4#-chr1_86882024_86882363.fa.mafft_prank.anc.fas|tile_9	1.1790249822411947	1.387003447221196	1.102837372207553
chr6:68058544-68058937(+);hg19|tile_24	1.0602117913808053	1.0675286960566428	1.1152860182102928
chr6:68058544-68058937(+);hg19|tile_21	0.9360311954280413	1.2643337988982948	0.5389891198254937
chr6:68058544-68058937(+);hg19|tile_20	0.12297995723215321	1.0264757366418662	1.4500044110805654
chr6:68058544-68058937(+);hg19|tile_23	1.3314650270629969	0.9411051697022983	1.10353637532792
chr6:68058544-68058937(+);hg19|tile_22	1.3351668525696962	0.6947804484051532	0.5499937633783192
chr20_32555724-32556056(-);nomLeu3	1.377632211064531	1.4571205850672695	1.3336898386543394
#4#-chr2_187296112_187296451.fa.mafft_prank.anc.fas;reverse	1.8648581814542862	1.5277277637646773	1.6746693922096716
high_75_2::chr2:128212835-128212980	0.7593530635426742	0.8507413661781584	0.9027985342932993
chr4:84883553-84883903(-);hg19|tile_5	0.22584344119028904	0.3474994046831708	0.1590512566611484
chr4:84883553-84883903(-);hg19|tile_4	1.5401847002707196	1.4661753578165682	1.510034539599388
chr4:84883553-84883903(-);hg19|tile_7	1.5182299202488356	1.2276079338186325	0.7777826295893566
chr4:84883553-84883903(-);hg19|tile_6	1.0739504554549235	1.4852454755012832	1.1757014245486523
chr4:84883553-84883903(-);hg19|tile_1	1.0652700828673858	1.6020681334731508	1.4466095202188352
chr4:84883553-84883903(-);hg19|tile_0	0.903663894157185	1.1742114975420783	0.9157651162502002
chr4:84883553-84883903(-);hg19|tile_3	0.5086654636687261	0.3666864770348796	0.6991687378622791
chr4:84883553-84883903(-);hg19|tile_2	1.2149439433830704	1.0251079228675875	1.0889209080993745
chr4:84883553-84883903(-);hg19|tile_9	0.7604728551704178	0.9082889141236524	1.1411282539138952
chr4:84883553-84883903(-);hg19|tile_8	2.446439557518912	1.7285596722049705	1.9911164207129306
chr4_106304436-106304749(+);panTro4	1.8555095267708714	1.7502593206470933	1.7375752414277807
RepBase_mostFreq;reverse	1.6500653813734922	1.4941819262812517	1.6343152410111788
chr5_68228640-68228941(-);hg19;reverse	1.102174577662498	1.045477506623148	1.4036400349818186
chr5_68225831-68226223(-);hg19;JUNmutant	0.9324314836997947	0.9976564117963355	0.8628493836990374
chr4_97035487-97035815(-);rheMac3;JUNmutant	2.3156320247684725	2.2951315054608252	2.3236417286552293
chr2_128588456-128588799(+);hg19;reverse	1.4458164384198513	1.466420707458486	1.0706340645419767
#3#-chr2_78339209_78339539.fa.mafft_prank.anc.fas;reverse	1.0519214562205812	1.5320997649785335	2.0294402322185094
chr1_117918872-117919214(+);hg19	2.1617949248581767	2.37711463169911	2.2428594600613945
chr13_54600753-54601106(+);gorGor3	0.46797838199708364	0.7752593382272939	0.36579904422727805
chr11_27671913-27672254(-);gorGor3	2.2264074080224057	2.1652677330978944	2.238124511510438
chr20_61274909-61275278(-);nomLeu3	0.31441970272963177	0.680661977857802	0.5538616165109882
#2#-chr4_25360251_25360618.fa.mafft_prank.anc.fas	0.35952699105722913	0.7313524592135248	0.7846900912141792
#2#-chr11_74251414_74251805.fa.mafft_prank.anc.fas	-0.12143987082940327	-0.29714743034065044	-0.2814328672901874
chr8_10093768-10094180(+);calJac3	1.1006162406179825	1.139545481214254	1.1767587543652709
chr2A_36315475-36315834(+);panTro4	0.6522115031043147	0.2332898686410945	0.31135514492211486
#5#-chr5_103524861_103525186.fa.mafft_prank.anc.fas;reverse	0.9182536161586214	1.3092081879208053	1.4509917501968512
chr4_146015838-146016175(+);panTro4	1.2431780157303511	0.8721445605274474	0.9655283371511973
chr5_59009067-59009406(+);hg19;reverse	0.834506930300856	1.0546778308084939	1.1689145441691982
chr2_61184937-61185293(+);hg19;reverse	0.21348111488089241	0.49332414653064244	0.4292844690708772
#4#-chr4_25362977_25363358.fa.mafft_prank.anc.fas	1.7576416601903546	1.802937826961504	1.8411267322148481
chr20_14738357-14738733(-);nomLeu3	1.458523321896683	1.5632360173910986	1.5813520331854205
#22#|tile_18	1.3207729065419502	1.6127252891550126	1.5676799906109953
#22#|tile_19	1.7910193750808132	1.3455442138119733	1.5264148932281336
#22#|tile_16	0.09635960036751377	0.32693633889755874	0.4769325495003929
#22#|tile_17	1.1290992730019729	1.20735966327282	1.0823422555090525
#22#|tile_14	0.7963106716839847	1.999437181801549	1.5757769362880305
#22#|tile_15	0.738285697234861	0.8924156225732917	0.6563572223959363
#22#|tile_12	0.3355100639492479	-0.01310403285212284	-0.1968609120800538
#22#|tile_13	1.2705597420055417	1.3316530233078598	0.9551743562068159
#22#|tile_10	0.7077718968417792	0.7484874423094299	1.3304950268150533
#22#|tile_11	1.7172884159019572	1.4909199088813323	1.160071201281963
chr10_65219825-65220148(+);calJac3	0.8908263859242496	1.1279026947704434	0.5969906031320924
#45#|tile_11;reverse	0.746572653896977	0.6806057787387533	0.8463716898669151
#4#-chr6_68055910_68056272.fa.mafft_prank.anc.fas|tile_11	-0.013586146433190033	-0.11754644122650511	-0.3148706849298725
chr7_82708015-82708400(+);panTro4	2.1774243179592947	2.138549967266808	2.1686799443435367
chr2:149017114-149017451(-);hg19|tile_11	1.009140103943254	1.2880299453190516	1.1295997437516638
JH684915_139546-139900(+);papAnu2	1.123922854203204	1.2088710484755787	1.1138784102667825
chr5_92563303-92563638(-);rheMac3	0.9555044538426105	1.1611328866614647	1.130400014059212
chr4_46004469-46004812(+);panTro4	0.7502951287254952	0.9032408496589975	1.40537250848045
RepBase_shuffled_31	1.192511621667369	0.7570820431963199	1.3233046801989137
RepBase_shuffled_30	0.7865170906370003	0.9966993136760648	1.2175488209051668
RepBase_shuffled_33	-0.5522627184620115	-0.44764963299507954	-0.6364791038606017
RepBase_shuffled_32	1.587815519830139	1.6005364059073712	1.5546869095323383
RepBase_shuffled_35	1.420782233698532	1.9821127195620798	1.3209033847546596
RepBase_shuffled_36	1.1636460775719213	1.0632137587143387	0.9864998761242545
RepBase_shuffled_38	-0.8019586620052108	-0.7711568431220389	-0.868392275027812
chr2:149017114-149017451(-);hg19|tile_17	1.5405347785889143	1.47826366471799	1.5137313217657629
#2#-chr1_64652289_64652626.fa.mafft_prank.anc.fas;reverse	0.9717145821635035	0.8794795289918622	0.8155494110780904
#5#-chr6_99467180_99467520.fa.mafft_prank.anc.fas;reverse	2.3472113548317637	1.6702932936990451	1.9946097504027305
#5#-chr4_117278995_117279344.fa.mafft_prank.anc.fas;reverse	1.4441504068506117	1.2803486396941781	1.5169755769366136
range_41_2::chr15:101631832-101631977	0.9357383836504909	0.8802015010575712	0.9660422210168538
#2#-chr5_103521877_103522228.fa.mafft_prank.anc.fas;reverse	1.0792235599603996	0.8735435215175603	1.1160147621207623
#27#|tile_19	0.8422576592874574	0.7311066627327694	0.933624146233381
#27#|tile_18	-0.017115240787274867	0.16620147468480273	0.38226759123942006
#38#;reverse	1.0886248491572905	1.1710527438259843	1.2600081691383584
#27#|tile_15	0.3938643488254091	0.27674843287326384	0.6826519785683038
#27#|tile_14	1.0855357563290462	0.8845416503871704	0.6175121835714674
#27#|tile_17	1.7150226108438322	1.2938252784729216	1.9243952666683413
#27#|tile_16	0.525320633957309	0.5006367087061139	0.5386846089019597
#27#|tile_11	1.1115957328187784	1.34176684546492	1.5995760991678003
#27#|tile_10	1.8048361155959831	1.854748115675806	1.7827626746777276
#27#|tile_13	0.2647211233173291	0.30714388074649884	0.16681058825429934
#27#|tile_12	1.0199837932287088	1.1014562565114967	1.082434419036916
#15#	1.5880558615986233	1.4343387305181592	1.6535150659162183
#40#	4.198641712861298	4.278833608863552	4.269509373698366
range_99_7::chr2:167087809-167087954	-0.650316257435116	-0.6027466893633876	-0.47481680171137236
chr2:78339209-78339539(-);hg19|tile_16	1.53993301090985	1.754145484882069	1.2603757042467507
chr4_41680511-41680929(+);gorGor3	0.8510902864219143	1.3002225695351863	1.1399758832533746
#38#|tile_1	2.7759467667378117	1.8696133026639827	1.800826042596911
#38#|tile_0	1.7737564857484036	1.7626524737733178	1.67179131830567
#38#|tile_3	2.1778457247948033	1.8937028101438076	2.0554760726653236
#38#|tile_2	2.0935953292939327	1.933075253400316	1.8522749174731712
#38#|tile_5	1.8547957996421114	1.719531880743256	1.6957346555622699
#38#|tile_4	2.1141896096573705	1.982296324602996	1.9678136298806328
#38#|tile_7	0.6516274205068844	0.9029174550751891	0.9708497012108115
chr5_169058476-169058840(-);panTro4	0.9737741860667161	1.49222568526349	1.2817474622721132
#38#|tile_9	1.0745459693896164	1.3593729880980638	1.2283911678840973
#38#|tile_8	0.6970655125511429	1.171676631848038	0.8905757509861799
#3#-chr5_103521877_103522228.fa.mafft_prank.anc.fas	1.01821551000924	0.9792896460920535	1.0310754514648908
#2#-chr6_68055910_68056272.fa.mafft_prank.anc.fas	1.145952432200163	1.0179276170810787	0.9675870353841527
#40#|tile_18	-0.20366135093942286	-0.0029380472555578267	0.051939856738547195
#40#|tile_19	-0.4143739236500449	0.1868106141918779	0.09773043389444204
#40#|tile_12	1.623254032827727	1.3255439629394157	1.4094439397744158
#40#|tile_13	0.8431444534183057	1.161254434323061	1.0056961830628712
#40#|tile_10	3.0703818336308193	3.1225849455264116	3.0375973477715807
#40#|tile_11	1.8859759208160465	1.4458054869522228	1.6133163682365372
#40#|tile_16	1.4164477677019007	1.2207157067277645	1.3109527668431609
#40#|tile_17	0.5559765467187423	0.41725263759005304	0.35689464267148435
#40#|tile_14	1.7154602422582204	1.6248310396030416	1.645808315247487
#40#|tile_15	-0.029031529766081567	-0.09013074423143162	-0.08091498952985536
#43#|tile_25;reverse	1.0062565550703062	1.0632044523647668	1.1707782825170392
#37#|tile_21	2.105123921838316	1.4796110296250378	2.0615919180251976
#37#|tile_20	0.4957233757807264	0.6852195540262234	0.4911654427281143
chr3_160361107-160361437(+);panTro4	0.8946898928100769	0.8292501275808435	0.821586381609802
#37#|tile_22	1.623740052856077	1.318657476271409	1.6603738071235745
#37#|tile_25	1.1817014730933877	1.4341542931093108	1.190116232066305
#37#|tile_24	1.0526821406478073	1.0489396614153232	1.3694064504405483
#37#|tile_26	0.67684954410468	1.250042809724953	0.7659502455614388
#5#-chr2_138138281_138138657.fa.mafft_prank.anc.fas	2.054226145102581	1.695388707047535	1.29767693317368
chr4_33032674-33033015(-);nomLeu3;DBPmutant	1.6643243357014224	1.8222243735759083	1.824291353381744
chr3:31398316-31398683_full118|tile_8	1.368875953489804	1.3312040841821582	1.728749610184137
high_16_3::chr2:20796879-20797024	1.5474548165514928	1.437905863246408	1.503442791238996
#3#-chr2_78332876_78333181.fa.mafft_prank.anc.fas;reverse	0.9143882139007481	1.133659958853641	1.1644311176861688
chr16_71100694-71101041(-);calJac3	0.6023400239136658	0.5688889540428117	0.43044992338762916
chr6_119487848-119488311(-);panTro4;DBPmutant	1.2962810678884251	1.4844256841061187	1.485532315956858
#2#|tile_5	1.7883117722194408	1.5773572557352593	1.414330975329841
chr6_97902903-97903253(+);papAnu2	1.6384241993265811	1.8569327214026023	1.9085581053138132
chr5_87038048-87038399(+);gorGor3	1.4131921832256313	1.6475804815039972	1.5159920091597376
#39#|tile_8	2.2718329967997626	2.1386735808820467	1.7531736995147194
#39#|tile_9	2.765807765983169	2.7337725029498467	2.67855849104829
chr7_151397222-151397453(-);rheMac3;JUNmutant	0.30349512897754294	0.1785541515862731	0.11665829858368171
chr1_162890995-162891396(+);panTro4	2.993832601413902	3.3083926603266964	3.317644724711182
chr8_107072701-107073035(+);hg19;reverse	1.4916490871898684	1.026638169570886	1.0121878654826857
#39#|tile_0	4.050565850110586	4.124250500510345	4.116529049346342
#39#|tile_1	3.870430730191576	3.9575953863933213	3.940164731262846
#39#|tile_2	3.7689325728584886	3.7374222534548607	3.459644117496575
#39#|tile_3	2.1861402727211727	2.666669878576082	2.269531740908945
#39#|tile_4	2.8620341148382336	2.7925782536001296	2.9735081752327317
#39#|tile_5	3.1778195689378936	2.9975242552133925	3.0755450658490022
#39#|tile_6	1.884438146454789	2.180269809088043	2.1153353429893027
#39#|tile_7	2.637206369885059	2.6523631870526905	2.6067522666212084
chr4:25362977-25363358(+);hg19|tile_8	0.9515041980850361	1.2017961264353942	0.8817725572662245
chr4:25362977-25363358(+);hg19|tile_9	0.9475740066506376	1.415019452798716	0.8944539211653709
chr4:25362977-25363358(+);hg19|tile_4	0.9345446387729969	0.6604504254120309	0.6976819841844736
chr4:25362977-25363358(+);hg19|tile_5	0.4716631763721415	0.4944442930377248	0.2722454985765297
chr4:25362977-25363358(+);hg19|tile_6	0.21666374601025398	0.3056579996324174	0.3586732825731485
chr4:25362977-25363358(+);hg19|tile_7	0.9995830048629325	1.3898061146748246	1.0172642749223617
chr4:25362977-25363358(+);hg19|tile_0	0.8418499629586891	0.8338155777332098	0.6368546956707564
chr4:25362977-25363358(+);hg19|tile_1	1.4021735865449056	1.3795113337278735	1.6632625772079317
chr4:25362977-25363358(+);hg19|tile_2	1.3350625519391608	0.9021080984275052	0.777644503015045
chr4:25362977-25363358(+);hg19|tile_3	1.1044218060178348	0.7690665118803512	0.8861944227795728
chr21_32202810-32203200(+);calJac3	2.828657689836211	2.8779715685737948	2.930201739233862
chr1_214352292-214352385(-);rheMac3	0.680292412058907	0.26149881608710807	0.3008473775879719
chr4_24972980-24973297(+);hg19	0.024094757364339605	-0.05706832951662647	0.024566678774572394
chr7_101638933-101639270(-);gorGor3	1.9166165026665545	1.932834292264697	1.9020515255531796
range_87_2::chr9:95967009-95967154	-0.6153074613034308	-0.601423804928421	-0.6873304231461965
#2#-chr13_72592916_72593264.fa.mafft_prank.anc.fas;reverse	0.9299299412030158	0.7724985192416849	0.7379925965425672
chr4_80476668-80476980(-);nomLeu3	0.9270416221678097	1.32005282026033	1.2740941327557374
#5#-chr2_138138281_138138657.fa.mafft_prank.anc.fas|tile_17	1.3616758741382653	1.690170826732438	1.7851416779956082
#5#-chr2_138138281_138138657.fa.mafft_prank.anc.fas|tile_16	0.30454934777761505	0.5372878553376084	0.5877529064611737
#5#-chr2_138138281_138138657.fa.mafft_prank.anc.fas|tile_15	0.19517772327135904	1.3940990778062616	0.9535278553103635
#5#-chr2_138138281_138138657.fa.mafft_prank.anc.fas|tile_14	0.41170730669287947	0.07520424936209008	0.45786121675519964
#5#-chr2_138138281_138138657.fa.mafft_prank.anc.fas|tile_13	0.28593018259426156	0.5336318643023692	0.5509511733805549
#5#-chr2_138138281_138138657.fa.mafft_prank.anc.fas|tile_12	1.2200144715031727	1.0809729167181246	0.9072880613298455
#5#-chr2_138138281_138138657.fa.mafft_prank.anc.fas|tile_11	0.7486887044031768	0.9863075168748067	0.9615762176996586
#5#-chr2_138138281_138138657.fa.mafft_prank.anc.fas|tile_10	1.638590743190643	1.4070491090947672	1.5590851433580106
#5#-chr2_138138281_138138657.fa.mafft_prank.anc.fas|tile_19	1.4342868213724256	1.672743597408444	1.2761395439828123
#5#-chr2_138138281_138138657.fa.mafft_prank.anc.fas|tile_18	1.6486118356209258	1.403241576857002	1.1308197535402138
chr3_18413882-18414256(-);rheMac3	0.6471968609595875	0.23391630114005432	0.08143817069317179
chr4_25079829-25079909(+);gorGor3	0.0755597078411173	-0.12229426249601962	-0.0491851736109096
#2#-chr10_72408348_72408700.fa.mafft_prank.anc.fas;reverse	0.818973057480962	1.1543051401516395	0.9986773604422788
#3#-chr11_74251414_74251805.fa.mafft_prank.anc.fas;reverse	-0.04874825338180706	0.13805180178245796	0.4108291167248654
#45#|tile_11	1.6323978512383086	1.263694534229175	1.4059495476998325
#45#|tile_10	1.169383324679525	1.2525367010186783	0.8512213459784582
#45#|tile_13	-0.1023415812042415	0.31977202493799356	0.44185800170608447
#45#|tile_12	0.3034167989068093	0.2895345820988775	-0.05722742074961194
#45#|tile_15	-0.5877954748656713	0.08933207229369068	-0.07010446740749937
#45#|tile_14	0.22616461186075393	0.6498598472103729	0.6227549039311863
#45#|tile_17	-0.6480297754292133	-0.4273595860981495	-0.41510648644967574
#45#|tile_16	0.8242858772702337	0.7519231629994074	0.7349496785119107
#45#|tile_19	1.814266510672368	1.6807471268994985	2.1879162900550444
#45#|tile_18	1.5398679847619339	1.886622752613583	1.6901281607614262
chr14_93098341-93098686(-);papAnu2	1.499663986595417	1.353464461132855	1.5481602586560093
chr3_136104258-136104628(-);rheMac3	1.3832586694705888	1.3818538008616963	1.7356059034823321
chr14_29074786-29075142(+);nomLeu3	2.032559949020349	2.4114293611220954	2.4571110303488317
chr5_161861705-161862056(-);panTro4	1.901624535570901	1.8319778086194634	1.844874742751224
range_4_5::chr2:208693300-208693445	1.6440100182206483	1.2880221433501309	1.2377705177968112
chr7:81831300-81831670(+);hg19|tile_22	-0.14169426726706816	0.5732771431104312	0.4366933613454077
chr7:81831300-81831670(+);hg19|tile_20	1.693584254876987	1.6287639831005312	1.4378433453653416
chr7:81831300-81831670(+);hg19|tile_21	1.3293766876869244	1.5031611863884908	0.8455541219988596
chr8:107072701-107073035_full242|tile_9	0.8492831707664086	0.8077787324136507	0.8132195601628227
chr8:107072701-107073035_full242|tile_8	0.9682213595017056	0.8250898957330808	0.7825340709400268
chr8:107072701-107073035_full242|tile_7	1.4866393315723423	1.431061784621361	1.4186496327728604
chr8:107072701-107073035_full242|tile_6	1.4404098819361775	1.3212511962173459	1.5753487786905311
chr8:107072701-107073035_full242|tile_5	2.3301829987422096	2.1019001705335816	1.9844669722537698
chr8:107072701-107073035_full242|tile_4	2.625049577872397	1.9452245211998438	2.1915359741062965
chr8:107072701-107073035_full242|tile_3	2.4065592943970313	2.229273672959045	2.132576109232051
chr8:107072701-107073035_full242|tile_2	2.4180464503792622	2.3622996369672715	2.4847544478534402
chr8:107072701-107073035_full242|tile_1	2.8708527790229494	2.5258008427557024	2.6560180906343183
chr8:107072701-107073035_full242|tile_0	3.1842629727134684	2.7808598307871573	2.845179719429137
chr2:138141054-138141430(+);hg19|tile_8	1.6943725201826934	1.2013508882843609	0.9872590237497066
chr2:138141054-138141430(+);hg19|tile_9	1.863119801844832	1.3600028155210944	1.1221085043636474
#1#-chr6_68055910_68056272.fa.mafft_prank.anc.fas	1.2384894561399746	0.981387944425348	1.2702236024976763
chr2:138141054-138141430(+);hg19|tile_2	1.6189849309499762	1.6089740287531182	1.8436400828847361
chr2:138141054-138141430(+);hg19|tile_3	1.9414634617452036	1.79844517104145	1.5322007823993273
chr2:138141054-138141430(+);hg19|tile_0	1.887050539625372	1.7651369985681462	1.6919600924325626
chr2:138141054-138141430(+);hg19|tile_1	1.7281960161604282	1.6063695477638864	1.6017241317300397
chr2:138141054-138141430(+);hg19|tile_6	0.7060089381997958	1.2072976422553694	1.155909991295271
chr2:138141054-138141430(+);hg19|tile_7	1.6445605702453534	1.0165292700856439	1.0375877143669623
chr2:138141054-138141430(+);hg19|tile_4	1.890812174825193	1.7812095684095983	1.952091131086342
chr2:138141054-138141430(+);hg19|tile_5	1.01769008581513	1.2429659597350686	0.9016376523819707
#43#;DBPmutant|tile_9	1.6122160599501034	1.333750970530353	1.2408322733786652
#43#;DBPmutant|tile_8	1.2361589072217727	1.3098094106220421	1.8497142207814352
#43#;DBPmutant|tile_3	1.6671294319713654	1.5920895759674207	1.5693324082454747
#43#;DBPmutant|tile_2	1.8665707178096533	1.8290710501662117	1.927091357240316
#43#;DBPmutant|tile_1	1.556186006260825	1.6424539886382639	1.691974260552955
#43#;DBPmutant|tile_0	1.7515640113989182	1.736751094913382	1.8114971831888969
#43#;DBPmutant|tile_7	1.8029289463558622	1.5838525611226353	1.4652927189578722
#43#;DBPmutant|tile_6	1.353827040746585	1.5833803396435335	1.4736130748273903
#43#;DBPmutant|tile_5	2.1425808365799766	1.92822029513622	1.916628143570722
#43#;DBPmutant|tile_4	2.0564183205285493	1.7646560876279789	1.4214132524381948
#43#|tile_21;reverse	0.5544946649248144	0.8643147043831731	1.276795534687097
chr2B_24493986-24494362(+);gorGor3;DBPmutant	1.941102056813592	1.6566006716701496	1.6974933787116497
chr14_72608157-72608514(-);calJac3	1.8329523259699951	1.6251415142340326	1.5392176225494778
range_48_1::chr14:54355300-54355445	0.3764682013129115	0.15724068567569555	0.31670983576554557
chr8_36431254-36431642(-);hg19;reverse	1.371712771179744	1.5655206945224027	1.4210959689253768
chr14_73009566-73009957(+);rheMac3	-0.5622480425768674	-0.5133869355951255	-0.3681350319600435
#43#|tile_9;reverse	3.994618853187226	4.008369913127742	3.9385333284317428
chr18_21629101-21629318(-);gorGor3	1.058328572317749	1.3111603769939597	1.2581056714932806
chr17_50487611-50487924(+);rheMac3	-0.09787274037060086	0.07753840570317828	-0.142283841112828
#21#	2.3715003786808904	2.3467691538134132	2.3782230216988025
chr6_100554348-100554745(-);papAnu2	1.2607133861230992	1.2945686936342071	1.133304353638593
chr2_5488484-5488840(-);hg19	1.7263446230251174	1.7830500194370562	1.9224912549987632
range_0_4::chr6:168163091-168163236	0.32828542343146316	0.6046508633917145	0.3536220400421896
chr10_72411509-72411850(+);hg19;reverse	1.897913050796014	1.833403482470876	1.879352258344428
chr19_22773977-22774331(+);rheMac3	1.0523038238187392	1.2948594427017643	1.354123900707815
chr4_25360251-25360618(+);hg19	0.8520024307665819	1.083709915651935	1.0743770022223247
#5#-chr1_184256207_184256606.fa.mafft_prank.anc.fas|tile_18	0.20821622157437183	0.20576667301025076	0.4981329265275107
#5#-chr1_184256207_184256606.fa.mafft_prank.anc.fas|tile_19	1.5153620165268877	1.5502442739996687	1.2528623616870567
chr10_113215245-113215601(-);calJac3	-0.5747241593673855	-0.7114520045540927	-0.3516057001966917
RepBase;variant-6	3.126976722348102	3.045652678482321	3.147456834413209
#5#-chr1_184256207_184256606.fa.mafft_prank.anc.fas|tile_17	0.7606944323772995	0.516598358637252	0.3849626943086956
#5#-chr1_184256207_184256606.fa.mafft_prank.anc.fas|tile_14	0.5886212875800054	0.9019653041567186	1.0221587410294093
chr5_107280281-107280481(-);panTro4	3.0382473970085897	3.1195340459716085	3.177169877320636
#5#-chr1_184256207_184256606.fa.mafft_prank.anc.fas|tile_15	0.34285134895942043	0.37773002861380733	0.27102253310368213
#5#-chr11_74255168_74255540.fa.mafft_prank.anc.fas|tile_22	0.9839085308202025	1.0814389806098141	1.4413847156059576
#5#-chr11_74255168_74255540.fa.mafft_prank.anc.fas|tile_20	0.9526208917127283	0.8925221436277364	1.364658919727335
#5#-chr11_74255168_74255540.fa.mafft_prank.anc.fas|tile_21	0.8754991076246934	1.1525128041857817	1.1720190843239109
#5#-chr1_184256207_184256606.fa.mafft_prank.anc.fas|tile_12	2.5067273126273055	2.0544232999764422	2.476165094605266
chr4:117278995-117279344(+);hg19|tile_4	2.6249635221778105	2.4788343290322095	2.5133211360554286
chr14_61557088-61557440(+);gorGor3	1.0478333660715602	1.3944910147880125	1.5255522697655406
#5#-chr1_184256207_184256606.fa.mafft_prank.anc.fas|tile_13	1.0896132113834074	0.559954015264025	0.6772530082519669
#5#-chr1_184256207_184256606.fa.mafft_prank.anc.fas|tile_11	1.4191201812995962	1.6459438737132195	1.3764241971236508
#29#|tile_13	-0.053472926114385096	0.5398897478868917	-0.03488178950618507
#4#-chr2_149017114_149017451.fa.mafft_prank.anc.fas|tile_2	2.673610258397847	2.5204240131055404	2.4189222513841906
chr19_23344870-23345227(+);panTro4	0.938144071613888	1.2914943145230597	1.2550440948275747
#4#-chr2_149017114_149017451.fa.mafft_prank.anc.fas|tile_0	1.3886936686636278	1.3759547714916152	1.3036713901664811
#4#-chr2_149017114_149017451.fa.mafft_prank.anc.fas|tile_7	1.2683066428670307	1.460380121339578	1.7361181402844879
chr4_84883553-84883903(-);hg19	1.637773930970187	1.6829133144842623	1.737437752309058
#4#-chr2_149017114_149017451.fa.mafft_prank.anc.fas|tile_6	1.7901544401302827	1.6584159329237471	1.3613842962706872
#29#|tile_15	1.2117336942787826	1.2076338670569964	1.0513306014867267
#4#-chr2_149017114_149017451.fa.mafft_prank.anc.fas|tile_4	2.2045491268757704	2.142274128961085	2.0253712246392475
chrUn_JH290359_327264-327596(+);rheMac3	0.6733767252950915	0.7993336274408656	0.9064315458627945
high_18_5::chr7:138081255-138081400	0.3307314819358982	0.17777103568490216	0.10223175092236553
#3#-chr13_72592916_72593264.fa.mafft_prank.anc.fas	-0.6704683102771087	-0.5719599760081491	-0.5936474527934515
#6#-chr1_184259387_184259752.fa.mafft_prank.anc.fas;reverse	1.4539586431327185	1.246202271878641	1.2855167724964374
chr3_122186929-122187277(-);nomLeu3;DBPmutant	1.8455175170211795	1.7405071578768643	1.8727415509246221
chr2A_5425958-5426314(-);panTro4	1.9962437808035804	1.930671165144975	1.8004027666441078
chr8_123471144-123471511(+);gorGor3	1.8308014473908836	2.2176165851216854	2.1853203836848833
#2#-chr7_81834142_81834527.fa.mafft_prank.anc.fas	0.6712984013347427	0.892522287102533	0.8624068821810051
chr7_143841995-143842226(-);papAnu2	-0.6584887937838777	-0.5559351142387643	-0.5571712686136459
chr7_79327441-79327826(+);gorGor3	2.0707802565819677	1.5501448015285155	1.4324127185927613
#3#-chr4_117283022_117283398.fa.mafft_prank.anc.fas;reverse	1.268550267636803	1.0296308542262393	1.0989604432668412
chr7_102005331-102005692(+);calJac3	2.010808126973871	2.0691303334364344	2.034728454194464
#5#-chr4_117278995_117279344.fa.mafft_prank.anc.fas|tile_17	0.35999809074823363	0.8812505898320193	0.4929949126041314
#5#-chr4_117278995_117279344.fa.mafft_prank.anc.fas|tile_16	0.9542357265002733	0.7992565331103804	0.9763539457871634
#5#-chr4_117278995_117279344.fa.mafft_prank.anc.fas|tile_15	0.44246915019518046	0.37602272832828026	0.08559109247234163
#5#-chr4_117278995_117279344.fa.mafft_prank.anc.fas|tile_14	0.3250541074842649	0.19399744440256092	0.2506925269757399
#5#-chr4_117278995_117279344.fa.mafft_prank.anc.fas|tile_13	-0.667717891891799	-0.5809713701310197	-0.586159915435571
#5#-chr4_117278995_117279344.fa.mafft_prank.anc.fas|tile_12	0.8952569168149432	0.7497723763038554	0.7260907724715575
#5#-chr4_117278995_117279344.fa.mafft_prank.anc.fas|tile_11	1.3441417891618208	1.330097483155116	1.0516198824659135
#5#-chr4_117278995_117279344.fa.mafft_prank.anc.fas|tile_10	1.4711181652469552	1.4867773598650509	1.2719431773099603
#5#-chr4_117278995_117279344.fa.mafft_prank.anc.fas|tile_19	0.9994009889402257	1.2934881988602553	1.1087841764220236
#5#-chr4_117278995_117279344.fa.mafft_prank.anc.fas|tile_18	1.1492446064012303	1.7241885690529424	1.3689285961853535
#4#-chr4_84886219_84886568.fa.mafft_prank.anc.fas;reverse	0.39914015610170467	0.7334255719911377	1.0209765769108616
chr7_86362976-86363353(-);hg19;reverse	1.4417811009897412	1.3323184545878228	1.5594031597277092
chr13_125674487-125674822(+);papAnu2	-0.4593647938639837	-0.3342735653918965	-0.29012303367168674
#20#|tile_20	1.7988249922700756	2.3267733514210858	1.5221916791397834
chr1_93550584-93550964(+);calJac3;DBPmutant	0.6990172333676427	0.7129412127331767	0.7089373118597897
#3#-chr1_86882024_86882363.fa.mafft_prank.anc.fas;reverse	0.7117179780616381	0.5396324853861019	0.5199994167899218
chr6_165595658-165595984(+);hg19;reverse	1.1560470107727079	1.1025997775574523	1.0438313647594593
RepBase_mostFreq;DBPinsert	3.8615337945849206	3.8324613564877543	4.059712952425448
chr3_46459046-46459386(-);hg19;JUNmutant	-0.7836594249790063	-0.7776166760597459	-0.8810777078962546
chr6_99473987-99474326(-);hg19	1.659044053159914	1.7567895072775368	1.6763331379525765
chr2_22100403-22100740(-);calJac3	0.7836840899498477	0.662341505745007	0.7080323084600746
chr6_79760637-79760975(-);panTro4	2.4686444011918276	2.4484775969948562	2.572451888590092
chr10_72408348-72408700(+);hg19	1.5493093371774034	1.7048073610251149	1.5851585182223515
high_85_5::chr6:53480536-53480681	2.1729174758543635	1.8172623520264457	1.9810745474378184
#1#-chr6_99467180_99467520.fa.mafft_prank.anc.fas;reverse	0.4163275339712116	0.9624220323392649	0.7295313557482035
chr1_66307635-66307974(+);gorGor3	2.3704434978765487	2.3128371107006314	2.2587755979322504
chr11_87070457-87070547(+);hg19	0.16331985222535536	0.06579377567679416	0.29917348581456643
chr2_119762069-119762472(-);hg19	3.391337747663843	3.5549058532317495	3.469629868466652
RepBase_mostFreq;JUNmutant|tile_19	1.5369865747014586	1.1355588642675298	1.1480342914686446
RepBase_mostFreq;JUNmutant|tile_18	1.5625221917043755	1.4570775044382953	1.0927040033196216
#18#|tile_15	1.4654320348282552	1.2789690192499745	0.9650655326685614
#3#-chr4_25362977_25363358.fa.mafft_prank.anc.fas	1.56877153620115	1.6016657431633066	1.6739866572630584
chr1_67542633-67542972(+);rheMac3	0.6294570780322457	0.3757023472301888	0.4114003203140843
RepBase_mostFreq;JUNmutant|tile_12	0.07760773902827116	0.26892979245386267	0.5434348999306076
RepBase_mostFreq;JUNmutant|tile_11	1.4481476303483487	1.2775723958545002	1.5045803271848854
RepBase_mostFreq;JUNmutant|tile_10	1.3306374629375919	0.8516947286098342	0.6361821893755526
RepBase_mostFreq;JUNmutant|tile_17	1.3121283378945563	1.3434544027101334	1.3561891100621235
RepBase_mostFreq;JUNmutant|tile_16	1.5858841662653353	1.3958376245388664	1.3798285110364519
RepBase_mostFreq;JUNmutant|tile_15	1.4985628444363515	1.1890377070651916	1.6191733345955341
RepBase_mostFreq;JUNmutant|tile_14	0.9398079885800281	0.9528243329809735	1.5291915675356844
#5#-chr7_81831300_81831670.fa.mafft_prank.anc.fas;reverse	0.3466358398120714	0.2698948740432146	-0.02614341794856362
chr18_43094706-43095050(+);panTro4	0.8322318345702253	0.4326187298397108	0.5638923268579694
range_57_4::chr5:32556958-32557103	1.6890125661447555	1.6618451791728308	1.3641579039447536
#2#-chr2_36015502_36015868.fa.mafft_prank.anc.fas;reverse	0.8933178112660133	1.0789205942365663	1.1947140087541874
chr3_64381249-64381586(-);nomLeu3;JUNmutant	2.7570384345945764	2.519662422376484	2.7106812498344173
#4#-chr1_196507492_196507888.fa.mafft_prank.anc.fas;reverse	1.3360888727943738	1.5339723735853321	1.1685421994589573
chr10_54735836-54736174(-);calJac3	2.522907232911603	2.834308001532645	2.7912538998073777
chr10_60378006-60378405(+);hg19;reverse	0.6316493574118449	0.7684520636169474	0.6183640675086436
chr2B_191038043-191038382(+);panTro4	1.6222879706891562	1.7596414322728315	1.841137649420836
chr1_168233478-168233803(-);hg19;reverse	0.8189090669930532	0.8820112992293987	0.8116053500516427
#17#|tile_0	2.9704418051649113	3.018679490810705	2.858866093805352
#17#|tile_1	2.3102247244167424	2.1892760573623473	2.465470663621902
#17#|tile_2	2.9997651989553633	3.039781998438827	2.9729340580304
#17#|tile_3	3.8041845641226084	3.7360564869004578	3.622739855324861
#17#|tile_4	3.1787125487963306	3.0398801082179427	3.0228894108362216
#17#|tile_5	3.436987999780664	3.4624672111920827	3.4637661094647276
#17#|tile_6	3.065390432994616	2.849976142082804	2.6830213645382375
#17#|tile_7	2.773325152393971	2.7340330290833883	2.532236566598982
#17#|tile_8	1.67801663315411	1.537713488256589	1.645419152064035
#17#|tile_9	2.1117947978876406	1.942405567088919	1.874519751669001
chr2_133467827-133468160(-);rheMac3	1.3023920389561838	1.292876145944693	1.214801610944558
#43#|tile_23;reverse	-0.7333022752248335	-0.8479795108511607	-0.5225849215027274
#5#-chr1_184259387_184259752.fa.mafft_prank.anc.fas;reverse	1.2250798851138447	1.1689258189190181	1.2844359771571474
chr2:128588456-128588799_full100|tile_15	1.4294626282512122	1.6437901097529877	1.5824225059070374
chr2:128588456-128588799_full100|tile_14	1.3452067404031034	1.4072430851431468	1.3376733744544882
chr2:128588456-128588799_full100|tile_17	0.6395129975660163	0.9317896678996554	1.1457717923207382
chr2:128588456-128588799_full100|tile_16	1.820087152344608	1.7666709394231053	1.588164569605633
chr2:128588456-128588799_full100|tile_11	1.2494446950460736	1.382677634485006	1.3189893664592134
chr2:128588456-128588799_full100|tile_10	0.9612708481974239	0.928711593247424	0.7832117958635461
chr2:128588456-128588799_full100|tile_13	0.8949051083069219	1.1341573752500742	1.0321769750113943
chr2:128588456-128588799_full100|tile_12	1.2972654449758467	0.9170278348745514	1.175771964849571
chr2:128588456-128588799_full100|tile_19	1.243253594220737	1.4871975564886109	1.3475785069782922
chr2:128588456-128588799_full100|tile_18	1.0634199557713193	0.8807801264174436	0.8410639777325291
#33#|tile_8	1.112288839700232	1.1214691493675528	0.7920841519888449
#33#|tile_9	1.4828237256086565	1.4982019178073198	1.6485847039095796
#33#|tile_2	2.230689415818246	2.256032463354649	2.003966476020204
#33#|tile_3	2.300715249891105	2.1228094234494614	1.9765809170401596
#33#|tile_0	2.188163876190394	2.0252262699651093	1.9125605780975201
#33#|tile_1	2.5866073753014684	2.3878715000281088	2.2936207847866
#33#|tile_6	1.3936893998571305	1.0992697597217238	1.157460132858502
#33#|tile_7	1.354569258381953	1.141964110545651	1.1345990617082298
#33#|tile_4	2.0844021741069563	1.8794373521620813	1.7517124389480556
#33#|tile_5	1.955484660209991	1.8281558833246425	1.6339226002496199
chr14_87204599-87204937(-);panTro4	-0.42084671026849335	-0.3264879340036709	-0.22018893878936074
#5#-chr2_187302542_187302881.fa.mafft_prank.anc.fas	2.2489757831442083	2.3928527042501693	2.404042817562898
chr6_125684139-125684477(+);gorGor3	1.2704380623976512	1.534096532378745	1.5824817808873959
chr6_82445068-82445443(-);calJac3	1.1066171915469503	0.8565578687853004	1.1338959130702282
chr1_146647520-146647849(-);panTro4	3.823568177901774	4.038543247674793	3.845438777406326
RepBase_mostFreq;DBPmutant|tile_4	1.2679111289894558	1.3081778508483228	1.228581180787411
RepBase_mostFreq;DBPmutant|tile_5	1.0421726342743516	0.8608945513117096	0.7712555958771032
RepBase_mostFreq;DBPmutant|tile_6	0.9709349422695794	0.6814616927950119	0.7090241517574383
RepBase_mostFreq;DBPmutant|tile_7	0.8503917681407466	0.49923121926685016	0.6173013338885691
RepBase_mostFreq;DBPmutant|tile_0	1.443700438149359	1.0308188679471146	1.2116533751548322
RepBase_mostFreq;DBPmutant|tile_1	1.3187253980077336	1.228543185009172	1.3069523722750125
RepBase_mostFreq;DBPmutant|tile_2	1.4544803233405597	1.3782056736087447	1.691598966522221
RepBase_mostFreq;DBPmutant|tile_3	1.4879402071337844	1.2214568875704586	1.465941901907057
#4#-chr11_74251414_74251805.fa.mafft_prank.anc.fas|tile_12	1.1486155844662385	0.9195318938244337	0.7476783168670285
#4#-chr11_74251414_74251805.fa.mafft_prank.anc.fas|tile_13	0.850877985944237	0.8867160556066445	0.47348465503294535
#4#-chr11_74251414_74251805.fa.mafft_prank.anc.fas|tile_10	0.7675640573144107	0.5433591838438782	0.5527299892414075
#4#-chr11_74251414_74251805.fa.mafft_prank.anc.fas|tile_11	0.22738618133827118	0.7730179808438307	0.8525254881380444
RepBase_mostFreq;DBPmutant|tile_8	0.8337076180450492	0.7567466609293922	0.948262801446105
RepBase_mostFreq;DBPmutant|tile_9	0.49709614931790863	0.5927828677485538	0.29017342296783927
#4#-chr11_74251414_74251805.fa.mafft_prank.anc.fas|tile_14	0.2909014207909479	0.8435068053842603	0.733535043862643
#4#-chr11_74251414_74251805.fa.mafft_prank.anc.fas|tile_15	0.5207390776033982	0.5537862573726534	0.3692186678062665
chr18_71232448-71232793(+);nomLeu3	0.8322253269693919	1.2406433684088929	0.9475846695371124
chr6_79250580-79250918(-);gorGor3	2.445946274656057	2.5659987789916454	2.4705873412370702
chr9_108866552-108866890(-);rheMac3	1.4607609079321173	1.1788774198659338	1.2002636366385813
chr3_84418142-84418561(-);rheMac3	3.01021477275223	3.327354304957348	3.288024429232819
range_72_6::chr1:48331163-48331308	-0.7815682689672783	-0.7798389333186466	-0.6899554908964397
chr5_110634824-110635162(+);hg19;reverse	1.1299715559454384	0.9531095384748566	0.8451031677340425
#3#-chr1_64652289_64652626.fa.mafft_prank.anc.fas	2.358853741625007	2.5266406750902806	2.6106770404741257
chr6_67012939-67013332(+);gorGor3	-0.07158032706360905	0.07282523755958469	0.40741828821258796
chr2:78332876-78333181(-);hg19|tile_11	1.3187578855826556	1.111630524065969	1.764103500879582
chr2:78332876-78333181(-);hg19|tile_12	1.1106387507417623	0.8627836535492395	1.5879498254462032
chr2:78332876-78333181(-);hg19|tile_13	1.5484884842046687	1.296534840767606	1.0681490668572948
chr2:78332876-78333181(-);hg19|tile_14	0.4732186027984794	0.2729659133047575	0.4338594741902147
chr2:78332876-78333181(-);hg19|tile_15	0.6456337421643735	1.4465258289838068	0.8774212362425267
chr20_61646185-61646541(-);rheMac3	2.5155294806883126	2.3969033635714783	2.4781401551683286
#1#-chr6_68058544_68058937.fa.mafft_prank.anc.fas;reverse	0.18082575691782973	0.4026040633832355	0.6915815625622997
chr1:168233478-168233803(-);hg19|tile_11	0.6864808326384124	1.1505435490379385	0.6410368681827565
chr1:168233478-168233803(-);hg19|tile_10	0.4986509761212629	0.9111543978072192	0.8216063861080427
#45#;DBPmutant|tile_22	0.5767454819310935	0.5736509681444395	0.4533996506988785
chr1:168233478-168233803(-);hg19|tile_12	1.7786275635274396	1.6990030725266951	1.787174522174314
chr1:168233478-168233803(-);hg19|tile_15	0.6196316378248652	0.8704188680270575	1.411608904294213
chr1:168233478-168233803(-);hg19|tile_14	1.5421911180139452	0.9811608729681122	1.5271111149444452
chr1:168233478-168233803(-);hg19|tile_17	1.1364296215033853	1.1413412063113892	1.322488156156644
chr1:168233478-168233803(-);hg19|tile_16	1.1307486146969439	1.4895762148491685	1.5917204438680834
chr11_39361328-39361667(-);hg19	0.32924292442759345	0.4931336351294324	0.4027477854266671
#2#-chr2_138141054_138141430.fa.mafft_prank.anc.fas;reverse	0.5847340331355897	0.8251763066919109	0.6129822451662195
chr2_36012811-36013170(+);hg19;reverse	1.0694257972292358	1.0340769551641242	1.4113650649030556
#4#-chr1_86875032_86875345.fa.mafft_prank.anc.fas|tile_11	0.8083146133502344	0.9777964213220838	1.348716168023488
#1#-chr10_72408348_72408700.fa.mafft_prank.anc.fas;reverse	1.677308710591525	1.6045937119963627	1.712284911432549
#42#|tile_2	3.1380388410050406	3.165252344664017	3.1682274385910505
#42#|tile_3	1.9416117146774632	2.125302512084606	1.7696331713851445
#42#|tile_0	3.723974876496646	3.896442476799756	3.7775546168246814
#42#|tile_1	2.852970808404985	3.073340904191012	3.013462640094326
#42#|tile_6	2.2924820298014494	2.4285183584233074	2.328941165932582
#42#|tile_7	2.450852286194542	2.4220125628142024	2.7564290508075384
#42#|tile_4	2.19945928474815	2.137812906485963	2.261882133534257
#42#|tile_5	3.1608951854915186	3.1776008860241496	3.1299811157835093
#42#|tile_8	2.2056383337259127	2.3252864394879724	2.3142125556576962
#42#|tile_9	2.501857183383116	2.7502624561233002	2.325050283647423
chr5_90996302-90996650(+);papAnu2	0.4080272367847931	0.5886521025887979	0.693006148642065
chr13_114438471-114438847(-);rheMac3;JUNmutant	1.2224352921752275	1.4867427644746294	1.5936329487400174
#6#-chr1_184259387_184259752.fa.mafft_prank.anc.fas|tile_4	1.6482227555894904	1.466701973792649	1.348204737306543
#6#-chr1_184259387_184259752.fa.mafft_prank.anc.fas|tile_5	2.044355575608696	1.7332161309906673	1.6343698850843444
#6#-chr1_184259387_184259752.fa.mafft_prank.anc.fas|tile_6	1.624915298838871	1.6872276183754042	1.9485109930801374
#6#-chr1_184259387_184259752.fa.mafft_prank.anc.fas|tile_7	1.0342289963169755	1.4343540535088928	1.5845611903699437
#6#-chr1_184259387_184259752.fa.mafft_prank.anc.fas|tile_0	1.3487637839540785	1.5044827745031324	1.5555601192840667
#6#-chr1_184259387_184259752.fa.mafft_prank.anc.fas|tile_1	1.8410397673700498	1.413566912727344	1.3721069725086983
#6#-chr1_184259387_184259752.fa.mafft_prank.anc.fas|tile_2	1.7926780930898816	1.5002903206923612	1.5249134943663376
#6#-chr1_184259387_184259752.fa.mafft_prank.anc.fas|tile_3	2.002947833089558	1.719606023395056	1.5652706015987694
#5#-chr1_168233478_168233803.fa.mafft_prank.anc.fas	0.9120368930130097	0.9600663690865043	1.0760181382990281
#6#-chr1_184259387_184259752.fa.mafft_prank.anc.fas|tile_8	1.2817945905486403	1.2538978099170985	1.6734422928392898
#6#-chr1_184259387_184259752.fa.mafft_prank.anc.fas|tile_9	1.6255951571238878	1.2058042176276937	1.430422681356251
#2#-chr1_86882024_86882363.fa.mafft_prank.anc.fas;reverse	0.9564264697012177	0.9126527974043154	0.8992340317996376
chr13:72598094-72598447(+);hg19|tile_9	0.9659062652431759	1.5726524193636209	2.009590691530759
chr13:72598094-72598447(+);hg19|tile_8	1.2250508803539724	1.643551292795804	1.9434860221713608
chr13:72598094-72598447(+);hg19|tile_3	0.8256868869613703	0.9894766663729222	0.5430290602613903
chr13:72598094-72598447(+);hg19|tile_2	1.241360415526506	1.2576289819295225	1.5628025065974944
chr13:72598094-72598447(+);hg19|tile_1	1.8533434120783538	1.4779329989676426	1.4481554035679238
chr13:72598094-72598447(+);hg19|tile_0	-0.09474556078513459	0.01827502615651768	0.14923134230093235
chr13:72598094-72598447(+);hg19|tile_7	0.5289730201442577	0.8135589669094776	1.046379500426497
chr13:72598094-72598447(+);hg19|tile_6	0.9886718144484405	0.9967592133376525	0.8465316781015788
chr13:72598094-72598447(+);hg19|tile_5	-0.05425955038449969	-0.41494983961197546	-0.4286591433919473
chr13:72598094-72598447(+);hg19|tile_4	0.7218162188688018	0.3948928316313727	0.284839222437182
#45#;DBPinsert|tile_26	0.04384403125692209	0.15837640579067458	-0.2292674650315318
#45#;DBPinsert|tile_24	0.9025117578117052	0.9865420102916884	0.5679524293360491
#45#;DBPinsert|tile_25	1.490094465638094	1.3643614620269995	1.042592588761525
#45#;DBPinsert|tile_22	2.0080815085191617	2.0970385189031644	1.0602647323543404
#45#;DBPinsert|tile_23	0.6782949982524666	1.0702644803912855	0.6625126275376004
#45#;DBPinsert|tile_20	-0.37874568343038645	-0.42577151803757074	-0.3845197804889998
#45#;DBPinsert|tile_21	0.9300652153053897	1.5862628232714229	1.0687811556050917
#3#-chr6_99467180_99467520.fa.mafft_prank.anc.fas	1.7231878656532353	1.836603679479937	1.8853986078418334
chr6_65801566-65801895(+);hg19	-0.30930232308467703	-0.42882052378961083	-0.3575621338167453
#23#	2.6603245112134286	2.692778564702419	2.6765448287174896
chr1:80515902-80516259_full6|tile_13	0.6211025508655362	0.7012854488121879	0.7048558537015847
#4#-chr2_149011213_149011552.fa.mafft_prank.anc.fas	1.9814078310183312	2.161703521094227	2.1569745227924164
chr11_101626917-101627207(+);hg19;reverse	0.382142620598451	0.6915223830614519	0.5746932193199507
chr22_12157968-12158331(+);gorGor3;DBPmutant	1.3947129167060481	1.0889887975667432	0.9382228684009182
#5#-chr4_84886219_84886568.fa.mafft_prank.anc.fas|tile_18	0.2401343331227369	0.9565919403823658	0.7303750611640939
#5#-chr4_84886219_84886568.fa.mafft_prank.anc.fas|tile_13	0.45318322953678525	0.13001082927213534	0.07329185012284913
#5#-chr4_84886219_84886568.fa.mafft_prank.anc.fas|tile_12	-0.6137350453611465	-0.39044916478661607	-0.27210144865530705
#5#-chr4_84886219_84886568.fa.mafft_prank.anc.fas|tile_11	0.28697986476426324	0.6555946822405186	0.016177011973381804
#5#-chr4_84886219_84886568.fa.mafft_prank.anc.fas|tile_10	0.4120120423483821	0.7597479017311346	0.4176265176880977
chr17_37354742-37355083(-);gorGor3	1.088445342804124	1.361470493478685	1.5286917967338653
#5#-chr4_84886219_84886568.fa.mafft_prank.anc.fas|tile_16	2.482620804856985	1.1982712903427573	1.3815260552167206
#5#-chr4_84886219_84886568.fa.mafft_prank.anc.fas|tile_15	1.8948411167200625	0.9375309315099882	1.8550191568421521
#5#-chr4_84886219_84886568.fa.mafft_prank.anc.fas|tile_14	0.1084235764912487	0.01071406495115405	-0.02541455574532949
#3#-chr10_72411509_72411850.fa.mafft_prank.anc.fas	2.749627479603595	2.776594398798439	2.854146554152557
#45#;DBPinsert|tile_9	2.445561239742836	2.6396979194512147	2.354762471725196
#45#;DBPinsert|tile_8	1.953454039546517	1.7860103303059436	1.6630140028550757
#45#;DBPinsert|tile_7	2.9969453533557635	2.86456674675934	2.8116040081042373
#45#;DBPinsert|tile_6	2.695039209812667	2.7688036415091224	2.762160919891497
#45#;DBPinsert|tile_5	3.1539111475879102	2.9095441836148104	2.9280318892477046
#45#;DBPinsert|tile_4	2.7124398151904536	2.5667335953497976	2.465036584936929
#45#;DBPinsert|tile_3	2.1552155991434443	2.1913059129069254	2.365139702033874
#45#;DBPinsert|tile_2	3.6426026497862294	3.6334391514462183	3.6289908831851725
#45#;DBPinsert|tile_1	3.0215139208561705	3.2182427571745564	3.1559591564464764
#45#;DBPinsert|tile_0	4.407308056775407	4.380526683024585	4.365231746045761
chr11_64197553-64197849(-);calJac3	-0.784850935048729	-0.5495885295569222	-0.6219248167476148
RepBase_mostFreq;DBPinsert|tile_21	0.6947411647091917	1.2189386038595662	1.2375725277832947
RepBase_mostFreq;DBPinsert|tile_20	1.4413436806574569	1.1539867699284303	1.0072486786308863
RepBase_mostFreq;DBPinsert|tile_23	-0.04046090421174116	-0.0190304150542483	0.023276593248028665
RepBase_mostFreq;DBPinsert|tile_22	1.696440938015187	1.199942191554253	1.2568195383529108
chr10:72411509-72411850(+);hg19|tile_1	1.6987982859939448	1.7317442630665931	1.6665653944984848
chr10:72411509-72411850(+);hg19|tile_0	1.5663763145838203	1.4053407355056322	1.3963901981728646
chr10:72411509-72411850(+);hg19|tile_3	1.4092933045741003	1.122890113786607	1.0672014732092445
chr10:72411509-72411850(+);hg19|tile_2	1.3657142902931052	1.2935942283297774	1.2428347091241818
chr10:72411509-72411850(+);hg19|tile_5	1.0104471744624246	0.8558572985136601	0.847290600206845
chr10:72411509-72411850(+);hg19|tile_4	1.6122699972174839	1.3923667234140198	1.3447402344402413
chr10:72411509-72411850(+);hg19|tile_7	0.7385651434452875	1.0127779952866498	0.736482557118816
chr10:72411509-72411850(+);hg19|tile_6	0.37548115427449114	0.39159539590220444	0.649805206815077
chr10:72411509-72411850(+);hg19|tile_9	0.3513675291224832	0.4367428967169979	0.3137137668055682
chr10:72411509-72411850(+);hg19|tile_8	0.7052630420191901	0.5169680931526622	0.5974762031165334
#28#|tile_21	2.100250488424011	1.5310725854153946	1.4321278938432596
#28#|tile_20	0.4477672474843625	0.9367376664352676	0.6756357343351485
#28#|tile_23	0.7863352057657635	1.2984621214097045	0.953322369823626
#28#|tile_22	1.4624102290193075	1.2671467415452122	1.5869152311739179
#28#|tile_25	0.6368548469579347	1.2753628377649044	0.9702220398654554
#28#|tile_24	0.7133393718109516	0.8505874347216611	0.993838968802585
#28#|tile_26	0.7123818913917601	0.6495412450328134	0.14400007829879738
#17#|tile_12	1.246898939848323	1.234503148856411	1.1265424481971436
#17#|tile_13	0.8658464307301477	0.7871929893346142	0.675776142042235
#17#|tile_10	1.7684042904242685	1.6992975855662065	1.6962501941828618
#17#|tile_11	1.736034916288181	1.8212674794051416	1.3069800044311997
#17#|tile_16	0.1821518162243723	-0.016285387952534258	-0.05192175961375268
#17#|tile_17	0.7665072676068014	1.3620608525211995	1.2153630090958558
#17#|tile_14	-0.34627769679214443	0.06849827371456764	-0.16064958043147756
#17#|tile_15	0.5888347019867207	1.2185927583375489	0.8153121587921136
high_15_2::chr6:167629990-167630135	0.8516168420102836	1.4949870848275768	1.3378941283831338
#17#|tile_18	1.1833168601817836	0.7913273183577904	1.0530708312292392
#17#|tile_19	0.7125329619749579	1.3193660780600887	1.3938415347843565
range_79_3::chr5:77892979-77893124	0.1677800712713801	-0.4040520157664385	-0.25214974396593903
chr7b_90209800-90210130(+);nomLeu3	0.6529896740941943	0.6353060517425202	0.6799936424303943
chr20_46339203-46339621(-);nomLeu3	0.5194763641190381	0.8513223545319256	0.8175780440061254
chr20_34416885-34417228(+);nomLeu3	2.4077970567575226	2.613656535571865	2.6663646427084693
chr21_35902400-35902739(+);nomLeu3;JUNmutant	-0.7252430228265436	-0.25982760640376173	-0.4529936320838679
chr3_168153981-168154310(-);papAnu2	-0.1652048199971509	-0.12121588994596964	-0.030207080370433372
chr4_91366962-91367160(+);panTro4	1.7371866291985625	1.8966819184181183	1.7072881408905458
RepBase_shuffled_6	0.7167199153148388	0.929438136250887	0.865860669289956
RepBase_shuffled_4	0.9559920120716155	0.8830008686188592	0.6372032211184416
RepBase_shuffled_3	1.2313353201754051	1.4423635809566098	1.3095673952972904
RepBase_shuffled_2	0.6954318582388339	0.8306845929738189	0.7710917558885204
chr12_10569536-10569851(-);papAnu2	-0.3280806406618667	-0.25217653053392314	-0.22291701633252325
chr6_57794391-57794743(+);rheMac3	1.7130176342750647	1.7360169867873498	1.779408344066022
RepBase_shuffled_9	0.7742880165760457	1.377981539166249	1.880409132440549
RepBase_shuffled_8	-0.7106317283431149	-0.5807188625227746	-0.5588066356927648
chr2B_35589233-35589570(-);gorGor3;DBPmutant	-0.1744287646208922	-0.21585643523010875	-0.22023456619422388
chr5:101093715-101094043(-);hg19|tile_8	0.25234715324752377	1.0134005240541115	1.2734467769717797
chr5:101093715-101094043(-);hg19|tile_9	0.4106283314122732	0.6923004636791081	0.7608258983607832
chr5:101093715-101094043(-);hg19|tile_2	1.4215053917157643	1.3637034689740424	0.8985879327384606
chr5:101093715-101094043(-);hg19|tile_3	1.1786885047308544	0.8603884455182148	0.7960054332227957
chr5:101093715-101094043(-);hg19|tile_0	0.19156665899259573	0.5674677725037615	0.297687774857099
chr5:101093715-101094043(-);hg19|tile_1	1.2792995432034693	1.5064889183411618	1.4573050416622966
chr5:101093715-101094043(-);hg19|tile_6	-0.6903443727749874	-0.3648290337816712	-0.49603942402040846
chr5:101093715-101094043(-);hg19|tile_7	0.6173595754330099	0.4143803308744846	0.4876980530518675
chr5:101093715-101094043(-);hg19|tile_4	0.991281632721871	0.7501332556140705	0.30893316299917406
chr5:101093715-101094043(-);hg19|tile_5	1.729267331705842	1.3466061472500148	1.4161688076923236
#3#-chr4_25362977_25363358.fa.mafft_prank.anc.fas;reverse	0.5640034600341401	0.7065045024269194	0.5258512901348428
chr8_26084404-26084739(+);papAnu2	1.1344822231570488	0.746066440181818	0.8380618348461245
chr19_23663901-23664257(+);hg19	0.4336983630666241	0.49498901904926335	0.7475159043798665
#3#-chr6_99473987_99474326.fa.mafft_prank.anc.fas;reverse	1.235934465855866	1.1937425952679943	1.1515695239552328
chr13_70777889-70778206(+);hg19	0.5527900952325862	0.31809384102410904	0.408523251939171
RepBase_mostFreq|tile_18	1.0597969397282867	1.4027995727188283	1.079201516830237
chr1_71093640-71094038(+);hg19	2.914963446199918	3.196252818456103	3.122389143722969
#28#|tile_8	3.3530142152661075	3.6715176941690943	3.7911743756465834
#28#|tile_9	2.591965238036139	3.1358415779364766	3.068954638344051
#28#|tile_6	3.5135379104858817	3.1868359918319062	3.425758912433547
#28#|tile_7	3.9393596036767735	3.969546042822283	3.9175625289981775
#28#|tile_4	3.2645828023212653	3.4566445816103872	3.061790391095637
#28#|tile_5	4.468530727397218	4.249686902903971	4.3233698895014285
#28#|tile_2	4.721657802206396	4.641582067526689	4.644569228706539
#28#|tile_3	2.5370824851290568	2.9617779419542734	2.707311475451676
#28#|tile_0	4.2517212032634	4.2529904056669565	4.270926916827229
#28#|tile_1	4.183287034173017	4.382170626702319	4.362164986490456
chr5_70484154-70484258(-);papAnu2	-0.30651932957327716	-0.12833109315689173	-0.2020860566919612
#4#-chr21_29768728_29769148.fa.mafft_prank.anc.fas	1.1079393932512531	1.1665993913696728	1.1554443100214655
#3#-chr1_168239841_168240170.fa.mafft_prank.anc.fas;reverse	0.25710524508837174	0.4391433025004695	0.194767128972717
#1#-chr1_184259387_184259752.fa.mafft_prank.anc.fas;reverse	1.350757003261583	1.4387999095070487	1.2259585391487087
chr11_22163384-22163585(-);gorGor3	3.8717720552173467	4.032407742390667	4.093568472410175
range_40_6::chr11:121435140-121435285	-1.117529276768817	-1.0105918101540152	-0.8389428884177906
chr7_146207137-146207469(-);hg19;reverse	2.034422888126177	2.055599654398816	1.1943622923172388
#2#-chr1_168239841_168240170.fa.mafft_prank.anc.fas;reverse	0.6864790145687374	1.0196923983967632	0.5336373824031644
#15#|tile_18	0.9289647018410936	1.3236923381247379	1.5123160062967491
#6#-chr2_36012811_36013170.fa.mafft_prank.anc.fas|tile_9	0.9697337841768383	0.7866676054997923	1.1957142579690592
#6#-chr2_36012811_36013170.fa.mafft_prank.anc.fas|tile_4	1.6502491869790126	1.2847897892624311	1.2148864387892402
#6#-chr2_36012811_36013170.fa.mafft_prank.anc.fas|tile_5	1.2049601341938858	1.1715040821234282	1.2215624832050809
#6#-chr2_36012811_36013170.fa.mafft_prank.anc.fas|tile_6	1.0750310039406794	1.059113810762093	1.0783762230603389
#15#|tile_17	1.2274790910742666	0.8141846516466684	0.987155832444376
#15#|tile_10	0.7756880658429557	0.9691251697017167	0.9618730519830139
#15#|tile_11	1.0214013969842037	1.235620170095799	0.8740713182197598
#6#-chr2_36012811_36013170.fa.mafft_prank.anc.fas|tile_2	1.787822338729853	1.7275778356360563	1.7734246384638284
#6#-chr2_36012811_36013170.fa.mafft_prank.anc.fas|tile_3	1.7037254332605294	1.4773256316826413	1.335793895468669
chr7_147809027-147809345(-);panTro4	0.6959869546746061	0.5487528818525895	0.5642869162109705
chr7b_90203592-90203927(+);nomLeu3	0.2583403794090493	0.23541337113322597	0.030477921068565766
chr7_146207137-146207469(-);hg19	1.24768662210902	0.7845436332308602	0.8679844118221041
chr2_179967307-179967675(-);calJac3	0.1817455279817873	0.08047682841653454	-0.021271680376148197
chr2:149017114-149017451(-);hg19|tile_6	1.8816729526590596	1.9459289445447236	1.6921199038098447
chr2:149017114-149017451(-);hg19|tile_7	1.3407458858639467	1.5141173325008725	1.0098454359431346
chr2:149017114-149017451(-);hg19|tile_4	3.0361895099468756	2.699725655753027	2.578606154997935
chr20_45627492-45627803(-);papAnu2	2.3408921454320057	2.0492912355053763	2.1944875242881565
chr2:149017114-149017451(-);hg19|tile_2	3.3226554296563644	3.2351405162036384	3.2809922420496886
chr2:149017114-149017451(-);hg19|tile_3	3.7684552618484406	3.4773880461657938	3.4813685730276975
chr2:149017114-149017451(-);hg19|tile_0	2.7074441494541004	2.726082882898477	2.6783116441840726
chr2:149017114-149017451(-);hg19|tile_1	3.027745767313904	2.982392395775988	2.9425903037581587
chr2:149017114-149017451(-);hg19|tile_8	1.8268368238383308	1.3574664600046438	1.6676503279338455
chr2:149017114-149017451(-);hg19|tile_9	1.873513705490957	1.9153556446437439	1.7531319497180198
high_56_3::chr21:40160015-40160160	0.8834471336147561	1.2024224959588483	1.35463059713635
chr11_39983509-39983848(-);gorGor3	0.411891242236343	0.7660255404535895	0.6784641931587138
chr11_87070457-87070547(+);hg19;reverse	1.419280620673925	1.398116594227298	1.3772002687363165
#4#-chr1_196504740_196505114.fa.mafft_prank.anc.fas	-0.09076473975647911	-0.14691602967178521	-0.06348947042068458
chr6_55367892-55368253(+);papAnu2	1.4149351061739435	1.5532255448402894	1.4616725186217498
chr3_160367194-160367534(+);panTro4	2.5075887070120704	2.5135799630162787	2.382085894223592
#25#|tile_3	3.0353394059677177	2.697764584343177	2.6108487322229315
chr9_71327806-71328204(-);papAnu2	1.6618515379102539	1.4007982211380936	1.4435690826188141
#25#|tile_7	1.4505513390473885	1.1445631307892419	1.0997589837153792
RepBase;variant-59	3.5834210047742645	3.4980634119726433	3.5831318375522647
chr1_82079397-82079742(+);papAnu2;DBPmutant	1.1842365247599957	1.5414185756306142	1.5896815260750843
#2#-chr4_84883553_84883903.fa.mafft_prank.anc.fas;reverse	0.7481409215836505	1.4875514950092994	0.9989209241932856
#25#|tile_9	1.3429515759352197	1.1555278379836724	1.071128002807526
#25#|tile_8	1.2905530022632696	1.638922213603351	1.480257408402486
chr4_140907237-140907307(-);rheMac3	-0.48200396169895343	-0.4697823840434432	-0.484662975098598
#6#|tile_1	2.0506759111972874	2.157041480359965	2.318375980663021
#6#|tile_0	2.1131371548027245	1.7386282094632766	1.8607552347090004
#6#|tile_3	2.386480652649364	1.952543871749571	1.9444759768707311
#6#|tile_2	2.492840927963833	2.1149053343588893	2.100401487048875
#6#|tile_5	1.4901140097722378	1.3871219451758274	1.1905898137567434
#6#|tile_4	1.9829532155734633	1.7217322133408548	1.7320984850443821
#6#|tile_7	0.8328056003188734	1.0341084143320447	1.2256927879294293
#6#|tile_6	0.9735326308953188	1.1291459113949598	1.095878843056975
#6#|tile_9	1.8974450357861181	2.163084069153311	1.3056686280719823
#6#|tile_8	1.411448275944856	1.0071207579500108	1.2469853819865029
chr5_80613168-80613366(+);papAnu2	1.2627142641249245	1.5210168575546756	1.400882645783621
high_58_4::chr17:48762191-48762336	0.6275728084463797	0.5829692859917517	0.2932751247985555
chr4_24967399-24967729(+);hg19	2.2748813292358827	2.436104664792708	2.464805926112462
chr4_24909021-24909337(+);panTro4	-0.05067054704965137	0.04735765165208736	0.13242221103835028
chr21_35902400-35902739(+);nomLeu3	0.04583367816244949	-0.02950933475733935	0.05602480150740566
chr3_83549525-83549860(-);hg19;reverse	1.7638603916356557	1.8214211980992523	1.4671970856703298
chr6_98286496-98286657(+);gorGor3	0.7144443687999913	0.5878451417819734	0.4442324059567032
#4#-chr5_103524861_103525186.fa.mafft_prank.anc.fas	1.4347455001048406	1.7028756486737848	1.5843341271254965
range_91_7::chr9:126441284-126441429	0.7321800676965541	0.838105165955079	1.034113540582136
#1#|tile_8	-0.033918044619320596	0.009830773861503644	0.16552465227369453
#1#|tile_9	0.4900289044216949	0.4607221402525032	0.4902549851294554
#1#|tile_6	0.11874504489870559	0.14645148466028493	0.09089813325790011
#1#|tile_7	0.3048603852846485	0.3536901006324922	0.44845388316506424
#1#|tile_4	0.6888924636332661	0.7054485181299985	0.3235880773110076
#1#|tile_5	0.7739810609102329	0.9512357117405138	1.345284362809493
#1#|tile_2	1.2158625956017797	1.436661666454822	1.3873942619584907
#1#|tile_3	0.28012098633118154	0.2988546495259984	0.31913167993462904
#1#|tile_0	1.2643635914967597	1.2088827410314025	1.0765285436921108
#1#|tile_1	1.8158414812863035	1.7198320368784805	1.730521181371547
chr4:25362977-25363358(+);hg19|tile_13	0.9374927483744653	1.5438121862578322	1.6718950435263493
#2#-chr1_184259387_184259752.fa.mafft_prank.anc.fas;reverse	-0.08287478020811394	-0.20091956948833709	0.0322616964948881
chr16_88547653-88547964(-);calJac3	-0.014255780982329568	0.013759652283540829	-0.03320893192275257
#5#-chr10_72411509_72411850.fa.mafft_prank.anc.fas|tile_19	0.31146951010541246	0.43828750834692587	0.46300714663393594
#5#-chr10_72411509_72411850.fa.mafft_prank.anc.fas|tile_18	1.4239858300281465	1.4933773168323838	1.191884736209651
chr3_68708523-68708942(-);papAnu2	1.2342928420590984	1.182797493719228	1.2089452097668725
#5#-chr10_72411509_72411850.fa.mafft_prank.anc.fas|tile_15	2.15466573561156	2.0083532495736516	1.6994946627847418
#5#-chr10_72411509_72411850.fa.mafft_prank.anc.fas|tile_14	1.64152658225832	1.7785413088634066	2.3274339255205776
#5#-chr10_72411509_72411850.fa.mafft_prank.anc.fas|tile_17	0.359978035063909	0.7200948247174073	0.580253444555999
#5#-chr10_72411509_72411850.fa.mafft_prank.anc.fas|tile_16	0.9399883846847399	1.2557210056301344	1.1839131588104974
#5#-chr10_72411509_72411850.fa.mafft_prank.anc.fas|tile_11	0.47874324079441305	0.495098397691248	0.4440129275380187
#5#-chr10_72411509_72411850.fa.mafft_prank.anc.fas|tile_10	0.4412862924581391	1.2264867806478579	0.8674834957549032
#5#-chr10_72411509_72411850.fa.mafft_prank.anc.fas|tile_13	1.0259099092428206	1.279650866930194	1.3748252629388082
#5#-chr10_72411509_72411850.fa.mafft_prank.anc.fas|tile_12	0.8124303914906845	0.7583418651599647	0.5273546244703424
RepBase_mostFreq;DBPmutant	1.0089901382779738	1.3201905389522826	1.0337835179405532
#42#|tile_25	-0.2421802273243059	0.18132407700457043	0.313163077790755
#42#|tile_24	1.5356230042750465	0.9941460692024705	1.1271921137655443
#42#|tile_26	0.521293250666816	0.5370069361042675	0.726277298153098
#42#|tile_21	1.1356998455838232	1.406421176903062	1.6279935241803765
#42#|tile_20	1.8784620569671846	1.0518463512949487	1.3148711097920451
#42#|tile_23	1.2248983476908364	1.5176723520361335	1.444129669901896
#42#|tile_22	1.476429382230744	1.2958509878791555	1.54862845843871
#43#;DBPmutant|tile_18	0.305957857307292	0.5932944150885462	0.5713010495767403
#4#-chr1_64658106_64658445.fa.mafft_prank.anc.fas;reverse	1.710058179079996	1.3149374386416328	1.1441668465537134
chr22_33024985-33025151(-);panTro4	0.3520766449978118	0.570096012172557	0.7585402880588761
chr10_105628419-105628770(+);calJac3	2.074328162258656	1.4656293690635671	1.802198280837239
chr5_121904418-121904784(-);papAnu2	2.835685808250828	2.943623696075856	2.900744951039261
high_14_5::chr20:383095-383240	-0.3075422277492476	-0.31513703247733815	-0.13166127968916438
chr5_59011906-59012254(+);hg19;reverse	1.3429871461431921	1.3322114047622577	1.2041473885991638
chr13_73515498-73515587(-);gorGor3	0.2148966532600423	0.08266185507760843	0.15138623169075247
chr11_74255168-74255540(+);hg19;reverse	1.393147334528599	1.0443380057802005	1.1758072128878783
#6#-chr2_138141054_138141430.fa.mafft_prank.anc.fas;reverse	1.1284463390091453	0.7148436643403597	1.0486301354427052
#2#-chr1_184256207_184256606.fa.mafft_prank.anc.fas;reverse	1.4762371271153998	1.5044228121696015	1.807488031725549
chr2A_54456173-54456374(-);gorGor3	1.8789586550178912	1.9091505875906047	1.862985586951508
chr18_71232448-71232793(+);nomLeu3;JUNmutant	1.3192624080940356	1.7271714197375385	1.8087694382251718
chr13_70777889-70778206(+);hg19;JUNmutant	0.9504440038085517	0.7454233464901968	0.8931073562137329
#2#-chr21_29765657_29766036.fa.mafft_prank.anc.fas	1.4125835627614696	1.3470280942626218	1.3523558097488764
#6#|tile_20	1.6680891355190977	1.6735545763741482	1.6686763919080214
chr5_44741459-44741798(+);nomLeu3	2.402208570960486	2.371216679217018	2.329849109047999
chrX_73064189-73064523(-);calJac3	-0.5259426713408799	-0.4430773121238375	-0.4758086268971253
#6#|tile_21	1.4394969019399213	1.6897782125967047	1.3263769869222473
#6#|tile_22	1.0812323558847274	1.4763607450749658	1.1147116921264537
#4#-chr6_68055910_68056272.fa.mafft_prank.anc.fas|tile_16	1.032707255078976	1.788598920769785	1.175223384340639
range_53_4::chr4:12501417-12501562	1.2497492820344125	1.0880789989100679	1.4965381850637935
chr12_105797317-105797727(-);nomLeu3	2.2220656421269345	2.3381623060490573	2.1171743426970018
#4#-chr6_68055910_68056272.fa.mafft_prank.anc.fas|tile_10	0.286221770877604	-0.03166134040627836	0.31269221899154825
#6#-chr21_29765657_29766036.fa.mafft_prank.anc.fas|tile_13	0.32504108839882795	0.5171496774078309	0.8023521631032687
#6#-chr21_29765657_29766036.fa.mafft_prank.anc.fas|tile_12	0.8603847228974233	0.6244779395441901	0.9416411821985057
#6#-chr21_29765657_29766036.fa.mafft_prank.anc.fas|tile_11	1.6066903367670964	1.2788415424658854	1.0872026785857558
#6#-chr21_29765657_29766036.fa.mafft_prank.anc.fas|tile_10	1.189888533811936	1.3025534889780261	1.557985451340147
#6#-chr21_29765657_29766036.fa.mafft_prank.anc.fas|tile_17	1.107206492627189	1.1324362093267102	0.8587448553076227
#6#-chr21_29765657_29766036.fa.mafft_prank.anc.fas|tile_16	0.8823691711839419	1.1658617529548903	0.9654680421462649
#6#-chr21_29765657_29766036.fa.mafft_prank.anc.fas|tile_15	0.2811905267117914	0.31708781238727657	0.36696299718449216
#6#-chr21_29765657_29766036.fa.mafft_prank.anc.fas|tile_14	1.5266272417231983	0.8306625219086482	1.3632525296348137
#6#-chr21_29765657_29766036.fa.mafft_prank.anc.fas|tile_19	1.2220847473899166	1.7931934529112996	1.5865744577932177
#6#-chr21_29765657_29766036.fa.mafft_prank.anc.fas|tile_18	1.8061474786322727	1.5533309992066346	1.586426696070753
high_62_3::chr2:225011241-225011386	0.5204336037727741	0.18899885140365477	0.15237023825351304
#2#-chr5_101098453_101098713.fa.mafft_prank.anc.fas;reverse	0.23354820028845785	-0.036485687632890895	0.053312912833286506
chr11_64202272-64202486(-);calJac3	0.12036045001779623	0.07588277298711692	0.1781843237895896
#4#-chr1_86875032_86875345.fa.mafft_prank.anc.fas|tile_16	1.041429475204848	1.0285506300084568	1.2714400947228133
#4#-chr1_86875032_86875345.fa.mafft_prank.anc.fas|tile_15	1.4948234002856335	1.306697347799778	1.3427932692906543
#4#-chr1_86875032_86875345.fa.mafft_prank.anc.fas|tile_14	0.990787827316385	1.3231269055299726	1.0981279504700494
#4#-chr1_86875032_86875345.fa.mafft_prank.anc.fas|tile_13	1.1576537457239895	1.3235951959905903	1.426493078306593
#4#-chr1_86875032_86875345.fa.mafft_prank.anc.fas|tile_12	0.9253523620007105	1.1777162353300425	1.4492198454660725
chr6_66563377-66563720(+);gorGor3	2.1113205194257785	2.1826775203745252	2.331319084437224
#4#-chr1_86875032_86875345.fa.mafft_prank.anc.fas|tile_10	0.49229332185614716	0.41802889057628534	0.3727879542948981
range_25_2::chr17:73455960-73456105	-0.7773198349525379	-0.7118777217736796	-0.8452801981746196
#25#	3.11777173589246	3.016369374585918	3.053070884779121
#3#-chr1_168239841_168240170.fa.mafft_prank.anc.fas	0.5306890942546867	0.6185973251672501	0.5177577779488454
chr2_187296112-187296451(+);hg19;reverse	0.9236510040530763	0.9496590141409005	0.9616221650420756
chr4_25362977-25363358(+);hg19;reverse	0.9138456740886061	0.4220478319282841	0.7323985425969046
chr6_101379314-101379666(+);rheMac3	1.6585920972578851	1.9217304729098987	1.9354259950169679
chr18_47141130-47141278(-);calJac3	-0.17857138883743084	-0.1589890814764437	-0.019201469394146017
chr7_145354515-145354845(+);panTro4	0.6067357547261389	0.7672193793416573	0.34518370106883256
range_59_4::chr5:72974409-72974554	0.9241236880294244	0.542409302022138	0.41248492593671265
#5#-chr1_184256207_184256606.fa.mafft_prank.anc.fas	2.3248631910802278	2.615957052051804	2.542799849615931
chr6_98289189-98289540(+);gorGor3	1.355499911673356	1.3677533311430607	1.4389478499107644
chr1_133000777-133001147(-);calJac3	1.0794204535854088	0.8206629334118642	0.9426095565124806
chr14_84604607-84604936(+);rheMac3	0.42956974748784976	0.4659212015158347	0.33014392281708554
chr19_24024373-24024723(-);hg19;JUNmutant	0.43360341802465147	0.2518257434888275	0.2748923240040212
chr2_36015502-36015868(+);hg19	1.2420729754473758	1.2050663601435478	1.6154246728912638
chr16_47466286-47466625(-);calJac3	2.219779799336227	2.180312956680594	2.2606931737998215
chr4_93896619-93896970(+);papAnu2	1.425272605424841	1.6799161257054211	1.6279553457411382
#6#-chr4_25362977_25363358.fa.mafft_prank.anc.fas;reverse	0.8344047921740934	0.7814581633693722	0.6277572097912174
range_18_3::chr18:3604785-3604930	1.1933937452190277	0.8686526428638913	0.8332993246362339
chr22a_89397183-89397486(-);nomLeu3	2.035514192554127	2.0590630941580823	2.003280464095333
chr2B_126714592-126714926(-);panTro4	1.694184577301007	1.788750366458502	1.626590226900367
#45#|tile_22;reverse	-0.42313126007194257	0.10953644545718058	-0.20533275325837025
chr6_114530505-114530788(-);calJac3	0.819031052758181	1.1500938367456737	0.9710119569032744
chr1_184256207-184256606(+);hg19	2.738660180496195	2.831296290545374	2.5984903509334822
#43#|tile_17;reverse	0.6223978095331637	0.298889241105051	0.32350974893949247
#3#-chr21_29765657_29766036.fa.mafft_prank.anc.fas;reverse	1.6042410418040087	1.2602208300131195	1.5620536642177267
chr2_200088508-200088822(-);hg19	2.6193967616088014	2.55290378772163	2.5471534388403274
chrX_128125473-128125816(+);rheMac3	3.151984420015643	3.1559992985572083	3.1657641572227924
high_34_4::chr3:149104875-149105020	1.3432886727211228	1.3875027248825973	1.2683211490640192
chr1_191193891-191194220(-);papAnu2	0.7157209743832628	1.1647863276394606	1.167760798961616
chr1:196504740-196505114(-);hg19|tile_20	2.012350705181631	1.54086223483294	2.027263467221768
chr1:196504740-196505114(-);hg19|tile_21	2.0656778814849464	1.439311549820347	1.1152345080529784
chr1:196504740-196505114(-);hg19|tile_22	1.129201218649019	0.4886503448154854	0.38141978693233664
#12#|tile_9	1.4804254687934764	1.7503441279744025	1.5467900634146343
#12#|tile_8	1.949172980077479	1.4946591680256403	1.604984950404046
#5#-chr6_99473987_99474326.fa.mafft_prank.anc.fas|tile_3	3.473869027410287	3.3340952063446667	3.21835834544816
chr6:165595658-165595984_full222|tile_12	0.8553372845525427	0.46683335698965567	0.4881386884394389
chr6:165595658-165595984_full222|tile_13	1.6550657972979892	1.4468296432271517	1.6907687224227925
#12#|tile_7	1.0758837049599215	1.0530809530326655	0.7806397921307593
chr6:165595658-165595984_full222|tile_11	1.067991493224421	1.5233459513723187	0.9260450651746626
chr6:165595658-165595984_full222|tile_16	1.3690935683182093	1.0909194281310575	0.9621547277713736
#12#|tile_0	1.6581482697205105	1.4951209400528283	1.7367474605925564
chr6:165595658-165595984_full222|tile_14	1.5270814999019346	1.6940136987762409	1.4013057269444498
chr6:165595658-165595984_full222|tile_15	1.2133869049380168	1.3298150699110007	1.594878230361291
chr5_155766385-155766714(+);papAnu2	1.8743618058839089	2.028876986405711	1.7160964731739983
range_6_4::chr1:20253203-20253348	1.8002647472477333	0.8838096949495005	0.8678491131902704
chr4_107840227-107840566(-);gorGor3	1.702078923453628	1.7317182697276046	1.7802188738016564
#1#-chr1_86882024_86882363.fa.mafft_prank.anc.fas;reverse	1.6807110460071464	0.9238833072451791	1.2232835401499518
chr3_137076202-137076542(+);rheMac3	0.4636621423806146	0.44450423429407665	0.39049059345571624
#4#-chr5_101093715_101094043.fa.mafft_prank.anc.fas	-0.29788287368929744	-0.12509994034266259	-0.2590289239905969
chr5:101098453-101098713(-);hg19|tile_2	1.2977787431865753	1.4767763462786223	1.4316026106676625
high_68_4::chr17:69678045-69678190	2.21590803242784	1.8996494860005364	1.7872738398233436
chr5:101098453-101098713(-);hg19|tile_0	1.0636252470872183	0.9956202167528079	1.3167732462536024
chr5:101098453-101098713(-);hg19|tile_1	1.3410236577723231	1.0535724058829672	1.4066821401591867
chr5:101098453-101098713(-);hg19|tile_6	-0.27226786412423815	-0.24346888775186806	-0.034003179316460096
chr5:101098453-101098713(-);hg19|tile_7	0.09447613871831322	-0.07899706274022905	0.17328895664018173
chr5:101098453-101098713(-);hg19|tile_4	0.9054902498008327	0.6389007155615032	-0.06484396292541639
chr5:101098453-101098713(-);hg19|tile_5	1.890546828764335	1.882744978249309	1.810057276301617
chr5:101098453-101098713(-);hg19|tile_8	1.112608844525158	0.7344244265238861	1.1108527330456899
chr5:101098453-101098713(-);hg19|tile_9	1.3912809926198242	0.673974052552086	0.7702944398811544
chr3_106484195-106484547(+);hg19;JUNmutant	1.5117736111435178	1.5124601385118879	1.5650655176391763
chr15_107093938-107094266(-);rheMac3	0.9319469323286619	0.9030149519456715	0.8231973857471884
chr8_65637906-65638290(-);calJac3	0.5333453562928798	0.3011129118960086	0.5588017492732131
#2#-chr6_68058544_68058937.fa.mafft_prank.anc.fas	0.10705043244865865	-0.07111235373371767	0.0648196618542179
#2#|tile_11	1.7428524184363798	1.0306948337712114	1.5505792952193151
#2#|tile_10	1.8442015399521057	1.382755974036703	1.6315766673712857
#2#|tile_13	0.8108907912277559	0.736758984103874	0.6156262353996099
#2#|tile_12	1.1852118759384636	1.1180469665261412	1.4585439536691245
#2#|tile_15	1.165905502987752	1.5876103061120426	1.4566372347802257
#2#|tile_14	0.8157086421641351	1.2689872429900033	1.121713485027903
#2#|tile_17	0.3564650698808646	1.1030095633124206	0.7707454358597061
#2#|tile_16	1.163974306110803	1.3347295581104555	1.3566619805000157
#5#-chr6_99473987_99474326.fa.mafft_prank.anc.fas	2.4183215775381472	2.3494278480925654	2.3960368042569855
#2#|tile_18	1.5409885007684279	1.93863534981118	1.3450799178179491
chr17_75040833-75041198(-);gorGor3	0.19633289903734946	0.027377699844633833	0.11354023427986343
chrX_115401749-115402094(+);nomLeu3	3.4015212803936405	3.847758692362816	3.7132361909309357
#6#-chr4_25362977_25363358.fa.mafft_prank.anc.fas|tile_4	1.1799507086151328	1.1675752640659436	1.0946739821473026
#4#-chr5_101098453_101098713.fa.mafft_prank.anc.fas	0.14476360355391685	-0.09990613041743773	-0.42217354485272574
chr9_68578093-68578426(-);calJac3	1.7199078610041671	1.706488841680777	2.044257060832357
#5#-chr5_160359116_160359481.fa.mafft_prank.anc.fas|tile_12	1.28115358560386	0.7453096831034964	0.7884402240683892
#5#-chr5_160359116_160359481.fa.mafft_prank.anc.fas|tile_13	1.1241872699766344	1.1109733927473835	1.3822036263320097
#5#-chr5_160359116_160359481.fa.mafft_prank.anc.fas|tile_10	0.5407909529720519	0.5545624374273431	0.9258733895155958
#5#-chr5_160359116_160359481.fa.mafft_prank.anc.fas|tile_11	1.6906695635910194	1.3259529317914387	1.3506022571754184
#5#-chr5_160359116_160359481.fa.mafft_prank.anc.fas|tile_16	1.0840772078376595	1.7277270156283864	1.420114663912494
#5#-chr5_160359116_160359481.fa.mafft_prank.anc.fas|tile_17	0.9927491155344164	1.6788112063198781	1.1547804713608603
#5#-chr5_160359116_160359481.fa.mafft_prank.anc.fas|tile_14	1.108404572460738	1.1553656937291685	1.2230518832425705
#5#-chr5_160359116_160359481.fa.mafft_prank.anc.fas|tile_15	0.18674211279749703	0.42500380283720895	0.09912624346413075
#5#-chr5_160359116_160359481.fa.mafft_prank.anc.fas|tile_18	1.1042197376809448	1.798789955998723	2.04858092500516
#5#-chr5_160359116_160359481.fa.mafft_prank.anc.fas|tile_19	1.477045908762784	2.1330307288771535	1.942526254714942
chr13_73510581-73510931(-);gorGor3	-0.025249453396122813	-0.20869198184901633	-0.13990817741754857
chr13_91265670-91266028(-);hg19;reverse	0.8509129003052426	0.9308811274619905	1.0476518319060362
chrX_117172426-117172771(+);papAnu2	2.7164323925519698	2.78275396823749	2.8647820867122187
#5#-chr1_196507492_196507888.fa.mafft_prank.anc.fas|tile_18	-1.02110374365631	-0.6309830220773852	-0.775140038339654
chr6_67010302-67010664(+);gorGor3	1.1578783922260167	1.101516336446382	0.7361785143577084
chr1:64658106-64658445(+);hg19|tile_17	1.0231385493025607	1.238006492544542	1.1746140532211014
chr1:64658106-64658445(+);hg19|tile_16	1.363496953566261	1.2434405724150155	0.9957707611554055
chr1:64658106-64658445(+);hg19|tile_15	1.223055620880746	1.366090337446392	1.3279735337148364
chr1:64658106-64658445(+);hg19|tile_14	0.6509630905013306	1.0004001816165184	0.7912391779282009
chr1:64658106-64658445(+);hg19|tile_13	0.14820389190006775	0.3512066876548332	0.3634652580253104
chr1:64658106-64658445(+);hg19|tile_12	0.5982436800814037	0.46645999908819336	-0.02989652709649455
chr1:64658106-64658445(+);hg19|tile_11	0.631255416762725	0.5397269078834335	0.46839715180385366
controlhigh_17_2::chr1:65758792-65758937	0.3110720640485785	0.3044450716684101	0.22223552894876916
chr1:64658106-64658445(+);hg19|tile_18	1.6727816141718654	1.5266920832907893	1.5137413036117442
chr14_28763122-28763445(+);calJac3	-0.0242761086361733	0.1000658356157659	0.03818719402017329
high_3_2::chr20:14965830-14965975	1.8015458250883105	1.7029484078393315	1.7150459055635823
#43#|tile_13;reverse	1.0775151466762256	0.779339127909739	0.7656147207849446
chr13_70030684-70031001(+);panTro4	0.5014985514589497	0.4701050837009749	0.3958925304302206
controlhigh_25_5::chr7:129078684-129078829	-0.9212228576051886	-0.6595041936093389	-0.7353916866557726
chr13_105632850-105633226(-);papAnu2;JUNmutant	0.4613475653367809	0.6316495390674695	0.5455791482473783
chr6_71263101-71263441(+);calJac3	2.6128477867438136	2.584908769042967	2.739804457445451
#3#-chr5_101098453_101098713.fa.mafft_prank.anc.fas	0.413628466074048	0.6962359711138066	0.7928169658188662
#6#|tile_15	1.4199523062511374	0.5387764692249086	0.848353780474632
#6#|tile_14	1.792108065539554	1.118209500555631	1.190028933308287
#6#|tile_17	1.237935293495963	0.47513344924665624	0.7046445983051934
#6#|tile_16	-0.050172928151315375	-0.07835350485018971	0.07125079265078829
#6#|tile_11	1.1140279137079943	1.1146096807922972	0.7365050014803256
#6#|tile_10	1.645792270760806	1.3991477007426594	1.5282621788545048
#6#|tile_13	1.4950785544066738	1.3487045821455432	1.0093191274008437
#6#|tile_12	1.361490109930313	0.7374373520418532	1.118033737639952
#6#|tile_19	1.425180867823079	0.9962895733444623	1.3042437510561387
#6#|tile_18	0.2120390326427396	0.3035488816821786	1.1974815795891294
chr1_80515902-80516259(+);hg19	0.955273520653827	1.315325111118934	1.3949022503005752
chr7_102005331-102005692(+);calJac3;DBPmutant	2.5925069841715658	2.740943615510816	2.636351565570978
#43#|tile_3;reverse	3.010441403023977	3.0457860285339886	2.9774015027330942
#1#	2.182364302046256	2.296169249037333	2.189372781951083
#2#-chr4_117278995_117279344.fa.mafft_prank.anc.fas	3.184855404219873	3.286254255588981	3.203288389012557
chr19_23665863-23666219(+);gorGor3	1.2710578173134024	1.144013021604996	1.1182056367418802
chr7_39706766-39707181(-);panTro4	0.05888100550270434	0.4343006589590466	0.4365790399828841
chr1_199636157-199636523(-);hg19;reverse	0.3736118209852097	0.285817079461365	0.5347328585945068
range_58_4::chr20:52387133-52387278	0.9953663021862362	0.5501442491391966	0.952732495845602
#2#-chr2_36012811_36013170.fa.mafft_prank.anc.fas;reverse	1.1234663692873998	0.9847226926518629	1.0112018012890653
chr7_81765443-81765779(-);panTro4;JUNmutant	1.2789495625036689	1.5981981758827084	1.4021995661860647
range_14_7::chr17:57906823-57906968	-0.4839171967539637	-0.5630116699026408	-0.37472468958955857
chr2_129432535-129432870(-);papAnu2	1.4019644415432881	1.384535905905456	1.3711349547770728
chr3_32206226-32206593(-);gorGor3;DBPmutant	1.5407426709591618	1.6097123042529429	1.6545548013922893
chr5_22782006-22782208(-);papAnu2	1.4366082985173083	1.2600879949529764	1.193983481233835
high_77_5::chr2:101396663-101396808	0.8182840135780768	0.8117576968548769	0.9501050395311051
chr13_59885982-59886339(+);papAnu2	2.7294291811397016	2.700066477746323	2.693888085976482
#37#|tile_8	2.2644907630316196	2.3009673540520965	2.250613499389573
#37#|tile_9	2.5033907892979985	2.5251866828480294	2.379274615141995
#37#|tile_6	2.5821589819827016	2.6295273617012573	2.683092618696843
#37#|tile_7	3.064791036521413	3.1122029667006617	2.9482008374325237
#37#|tile_4	2.2520325355850384	2.4574593057155996	2.3170181817034403
#37#|tile_5	3.4346813513961596	3.349472569197684	3.3028956029411383
#37#|tile_2	3.149983338291358	3.0214970017290748	2.9513176360725897
#37#|tile_3	1.9273627046709596	2.30793838199865	2.0556183707027533
#37#|tile_0	3.8632442380424976	3.7990712711987586	3.9206579561854458
#37#|tile_1	2.3140260578197687	2.616133241732666	2.342918211488732
chr1_82079397-82079742(+);papAnu2	-0.5391245793966908	-0.5000949510717384	-0.5042343082855161
chr6_125589046-125589385(+);hg19	2.1921977000848893	2.120030208956747	2.155222720282139
chr4_96521685-96522023(+);rheMac3	0.464456981104298	0.6165708268289677	0.7916620973198765
#3#-chr4_84886219_84886568.fa.mafft_prank.anc.fas	2.266208596097153	1.938061806959639	2.026683668211833
chr4_179057695-179058024(+);hg19	0.446427676949758	0.24797681755365758	0.20118421061784272
chr12_65764456-65764847(-);calJac3	1.0377828546864059	1.3099832760503525	1.3529844819109766
chr18:51470966-51471382_full81|tile_15	1.8168942053602237	1.1786918979234005	1.3732424623843331
#6#-chr5_160365485_160365835.fa.mafft_prank.anc.fas	1.8270290072829156	1.907509540764526	1.8132793825748672
chr18:51470966-51471382_full81|tile_14	1.259274057034223	1.37265917759611	1.2113418527100004
#19#|tile_4	1.0804547624064804	1.1077709873964652	1.264020567930029
chr5_160359116-160359481(-);hg19;reverse	0.7589558798306896	0.9930295980745022	0.9791714252160099
chr18:51470966-51471382_full81|tile_16	1.039971747972946	1.2039358876118609	0.8726729097726296
chr6_67190140-67190440(-);rheMac3	0.4502375755649281	0.9633197444532109	1.2588347998549656
chr18:51470966-51471382_full81|tile_11	1.8802158226832715	1.2971935655819846	1.3037184974939269
controlhigh_38_2::chr1:22231493-22231638	0.2408525092037253	0.6430759358951703	0.6052909246952546
chr18:51470966-51471382_full81|tile_10	1.7002365421568715	1.0880170410278494	1.3427826731947423
chr18:51470966-51471382_full81|tile_13	0.8822817450593505	1.2039808648416697	0.6335508746338216
#1#-chr2_78332876_78333181.fa.mafft_prank.anc.fas;reverse	0.20591119285272458	1.0035473095025942	0.3275095077773455
#19#|tile_1	1.782293775515098	1.4638119272134367	1.5521920306717671
chr2_78332876-78333181(-);hg19;reverse	-0.06787368570822865	-0.011721917552458957	-0.2852033965551535
chr3_112558744-112559083(+);nomLeu3	1.4597638240726463	1.6293570880757193	1.6651158544568214
chr4_63215019-63215331(+);papAnu2	0.727405158770877	0.6148954510128027	0.6884553510608362
#5#-chr10_72408348_72408700.fa.mafft_prank.anc.fas|tile_16	2.0231169113380916	1.790866633764984	1.726936515851212
#5#-chr10_72408348_72408700.fa.mafft_prank.anc.fas|tile_17	1.3422585688608653	0.8797412116606197	1.293972073624786
#5#-chr10_72408348_72408700.fa.mafft_prank.anc.fas|tile_14	1.0547356026929149	1.1935975189032315	1.1913165938831778
#5#-chr10_72408348_72408700.fa.mafft_prank.anc.fas|tile_15	3.123827967141849	1.4384221849466368	0.6893675871113276
#5#-chr10_72408348_72408700.fa.mafft_prank.anc.fas|tile_12	1.3511120990344148	1.1992999458278695	1.5872806350243263
#5#-chr10_72408348_72408700.fa.mafft_prank.anc.fas|tile_13	0.23569256423423934	0.5125716320552133	0.09181160827449804
#5#-chr10_72408348_72408700.fa.mafft_prank.anc.fas|tile_10	1.0681959889971189	0.9557819960132161	1.2555684525170199
#5#-chr10_72408348_72408700.fa.mafft_prank.anc.fas|tile_11	1.6874298008642286	1.8437425499330526	1.5173790239200222
#1#|tile_10	1.2628023149696914	1.1661388687492915	1.11873859754713
chrX_115401749-115402094(+);nomLeu3;JUNmutant	2.9056584487405086	3.1136015248378386	3.135048085005589
#5#-chr10_72408348_72408700.fa.mafft_prank.anc.fas|tile_18	1.42556818750037	1.6228072854878137	1.5072831308104093
#5#-chr10_72408348_72408700.fa.mafft_prank.anc.fas|tile_19	1.5776920107628294	1.5225855831648472	1.3004920617294526
#12#|tile_5	1.735804297679376	1.6437158421954974	1.6830219429681983
#27#	3.4609054295705226	3.3882329395887196	3.549997573744192
#12#|tile_4	2.2578868912333134	2.0088777973957153	2.195020841594505
chr6:165595658-165595984_full222|tile_10	1.541500549379074	1.0248316053162836	0.6824415753831884
#12#|tile_6	0.9607869493055569	1.2670424994564795	1.4575043000177568
#1#|tile_12	1.325375272200024	1.3816640136980545	1.0587200082261716
#4#-chr5_160365485_160365835.fa.mafft_prank.anc.fas;reverse	0.9201147645747303	0.8217372813718552	0.8657076086097
chr3_46465061-46465391(-);hg19	1.694875037995846	1.8180280872183183	1.8918104092032093
chr5_19715702-19716014(+);papAnu2	1.2507691861270458	1.4102595019994564	1.402140647882923
chr2_120899604-120899999(-);nomLeu3	3.2077186165860665	3.1540207190633702	3.0503850288345413
chr6:165595658-165595984_full222|tile_17	1.5355331124685043	1.1068972978986285	1.5951598101018023
range_32_1::chr22:38128004-38128149	0.5303099321207996	1.228802296146214	1.2642003905217352
#12#|tile_3	2.6044163002209904	2.3251442650958216	2.3189432574923776
#3#-chr4_25360251_25360618.fa.mafft_prank.anc.fas;reverse	1.5454701571502778	1.1001188300132714	1.1923655330850593
chr9_96153402-96153732(-);hg19	0.8871355282793297	1.1323522696689168	0.4266980011733659
#12#|tile_2	1.8900035012275398	1.744209017338991	1.8775604883373074
#1#|tile_13	1.073564802333151	1.2438082757305375	1.332433258554019
high_89_3::chr20:10546360-10546505	-0.37582228550043423	0.7538150030554409	-0.5039307365086643
chr4:84883553-84883903(-);hg19|tile_15	1.0391400402427116	1.2401814466519838	1.1188182692228594
chr8_105379568-105379902(+);gorGor3	2.830173526982529	2.1774285884485116	2.0737588721774993
chr2_118213709-118214034(+);nomLeu3	0.5604034220828809	0.916988754676738	0.903374282279156
#43#|tile_22;reverse	-0.8017084551508171	-0.2848456176644536	-0.30857806261554266
#25#|tile_22	1.0117653273521996	1.1944716600982057	0.8431314685539626
chr1_69757080-69757456(+);rheMac3;DBPmutant	-0.17833361509909168	-0.332331158286754	-0.12662959361482004
#25#|tile_21	1.6487057514246115	1.272807024957475	1.6952200219810996
RepBase_mostFreq;DBPinsert|tile_6	3.082228140105321	2.866831825344772	2.811616448480417
RepBase_mostFreq;DBPinsert|tile_7	3.056381642145221	2.950789809063375	2.806117720514905
RepBase_mostFreq;DBPinsert|tile_4	2.8796656076190312	2.6629806062107773	2.6484072138437686
RepBase_mostFreq;DBPinsert|tile_5	2.958355001943783	3.0009628735444798	2.8318258560094005
RepBase_mostFreq;DBPinsert|tile_2	3.295076664002624	3.299249890569567	3.5106684145147673
RepBase_mostFreq;DBPinsert|tile_3	1.5676187842473772	1.8750184544904132	1.671180568163606
RepBase_mostFreq;DBPinsert|tile_0	4.061157107841968	3.652938985486332	3.8615613192015155
RepBase_mostFreq;DBPinsert|tile_1	3.6615242287938448	3.7113811389454163	3.6921595226836645
RepBase_mostFreq;DBPinsert|tile_8	2.0562908268266575	2.117093183840577	2.2687565731215367
RepBase_mostFreq;DBPinsert|tile_9	2.896242619743933	2.224526329484735	1.8537915254808712
chr13_72598094-72598447(+);hg19;reverse	0.8124044368304854	1.1940952308918575	1.2160592487182944
chr5_160021801-160022125(+);rheMac3	-0.3644207691482998	-0.34784915670332256	-0.2521220273597607
#4#-chr2_138141054_138141430.fa.mafft_prank.anc.fas	2.3135383985853397	2.0480715862033287	2.2909702425267326
chr4_25307009-25307376(+);panTro4	1.4443981245477944	1.5686707986235917	1.5815545851243846
#3#-chr1_168233478_168233803.fa.mafft_prank.anc.fas	0.7189710438185186	0.9569242421644019	1.109567215873235
controlhigh_4_2::chr1:11857943-11858088	0.5749503656179333	0.8206965705197926	1.0292665385922206
#3#;reverse	1.7277830722684433	1.611831089449934	1.6409631170613421
#5#-chr6_99467180_99467520.fa.mafft_prank.anc.fas|tile_8	0.8763279861449429	0.8428584032058515	0.4100824605146657
#5#-chr6_99467180_99467520.fa.mafft_prank.anc.fas|tile_9	0.8660719631124427	0.8619292355653123	1.0706796608228772
chr21_29765657-29766036(+);hg19;reverse	1.6369898697721506	0.9828778938062674	1.4409004790878512
#5#-chr6_99467180_99467520.fa.mafft_prank.anc.fas|tile_4	1.6883050840096698	1.530182459069233	1.391258851867338
#5#-chr6_99467180_99467520.fa.mafft_prank.anc.fas|tile_5	1.5717046136549984	1.3488195504333205	1.2656365567308947
#5#-chr6_99467180_99467520.fa.mafft_prank.anc.fas|tile_6	0.6070188997865005	1.2989407007614124	1.4872837390109839
#5#-chr6_99467180_99467520.fa.mafft_prank.anc.fas|tile_7	1.5227848384535054	1.4051391691144208	1.3442475844234576
#5#-chr6_99467180_99467520.fa.mafft_prank.anc.fas|tile_0	1.2611424100883715	1.1869992832257623	1.109172695828668
#5#-chr6_99467180_99467520.fa.mafft_prank.anc.fas|tile_1	1.4519033172605769	1.3944162314943502	1.394916025626892
#5#-chr6_99467180_99467520.fa.mafft_prank.anc.fas|tile_2	1.3383531601845835	1.3447089388729718	1.2189146493433785
#5#-chr6_99467180_99467520.fa.mafft_prank.anc.fas|tile_3	1.5197689616024341	1.3558863394865617	1.1057361949397482
chr10_56961414-56961811(+);panTro4	1.9326707978563182	2.1367220330006793	2.098842866754707
chr5:101098453-101098713(-);hg19|tile_3	1.4648021100285005	1.4841392298944844	1.6226262377555674
chr1_163880590-163880991(+);gorGor3	2.533252896373868	2.5755629974720913	2.3672521739899004
chr6_68058544-68058937(+);hg19	-0.3780109793116679	-0.30303996893129026	-0.26795468252436755
#3#-chr2_36012811_36013170.fa.mafft_prank.anc.fas	0.30791692066019966	0.26292733229112564	0.5035716584729705
chr4_137257878-137257948(-);papAnu2	-0.4897220396895954	-0.35639532478552205	-0.42027787688135393
chr18_51470966-51471382(-);hg19;reverse	1.4332182173336236	1.5710167032545195	1.0861799495762756
#4#-chr5_160359116_160359481.fa.mafft_prank.anc.fas	0.7779344976547203	1.1433704950861234	1.0512440669500962
range_24_5::chr7:138080505-138080650	-0.2946714441892062	-0.022230021504144444	0.27764107312994707
chr4_125916896-125917244(+);gorGor3	2.5353187518001947	2.726549020630567	2.8091867221864626
chr14_50358020-50358274(-);rheMac3	1.3845346462717376	1.3911792927733353	1.424595915433259
chr18_65472596-65472934(+);hg19;reverse	0.2613899264959124	1.057947611787082	0.9631565301685495
#5#-chr21_29768728_29769148.fa.mafft_prank.anc.fas;reverse	1.1108636254349202	1.2292506154497396	1.2481791773895818
high_90_4::chr2:223660871-223661016	1.0812077850051955	0.78533471142443	0.8057476876135443
#5#-chr13_72598094_72598447.fa.mafft_prank.anc.fas;reverse	1.3381759848726067	1.271881888361409	1.067014599330564
chr18_66105801-66106139(+);gorGor3;JUNmutant	-0.24223250917453518	-0.08776239872968061	0.23631791027784715
#1#-chr2_138138281_138138657.fa.mafft_prank.anc.fas;reverse	1.4961935526381962	1.4950891496756658	1.3382208870446508
range_38_3::chr2:54760231-54760376	0.40517073796311975	0.24099563894829246	0.31927947381023947
#4#-chr10_72408348_72408700.fa.mafft_prank.anc.fas;reverse	0.9700358132978872	1.1503419549818183	0.8646558435436389
chr7_79324597-79324966(+);gorGor3	1.0741659824717686	1.3282890120757198	1.5343199359796924
chr1_64658106-64658445(+);hg19;reverse	1.514449799918965	1.2315712778194325	1.2558438386635091
chr3_105626337-105626470(-);nomLeu3	-0.3365883410001181	-0.31455056324201747	-0.35260954873910194
chr6_98980002-98980353(+);hg19	1.1979103125357908	1.8457612496503932	1.9383348860287828
chr7b_102255459-102255774(+);nomLeu3	0.16751419845956447	0.08860499482290317	0.18601964371005175
chr1_196507492-196507888(-);hg19	1.681893975090203	1.9708295107693543	2.061267113386333
#1#-chr21_29765657_29766036.fa.mafft_prank.anc.fas	2.5655875363411544	2.657805566159841	2.6939839659235454
#2#-chr11_74251414_74251805.fa.mafft_prank.anc.fas;reverse	0.14564293095481784	0.38580126300987927	0.20125575342636515
chr3_162939407-162939596(+);calJac3	-0.44208525291310385	-0.6424407935433396	-0.6393237436508956
chr4_64370559-64370923(+);rheMac3	2.231019804075293	2.643878830718762	2.406547801404459
chr5_106209194-106209596(-);hg19;reverse	1.7599287539213864	1.669111806254331	1.6644611261794693
chr1_71093640-71094038(+);hg19;reverse	1.1557434460480631	1.4489041285512925	1.7506872823192174
chr1_196504740-196505114(-);hg19	-0.135910242905058	-0.2034363293047399	-0.15645467702985213
#2#-chr5_103524861_103525186.fa.mafft_prank.anc.fas;reverse	1.5118174840686045	1.1868445943538548	1.1306233516400952
#3#-chr7_81834142_81834527.fa.mafft_prank.anc.fas;reverse	1.056382987331656	1.0022702583310097	1.1977829587956261
chr13_63056506-63056816(-);hg19	1.5091459341368154	1.4623580604176878	1.3797305460754303
chr1_167457317-167457671(+);papAnu2	0.0025877602923458512	0.03846021700462127	-0.1839275652476222
#43#|tile_16;reverse	0.6069456223610317	0.8228874738232955	1.1610213235977977
#2#-chr4_117283022_117283398.fa.mafft_prank.anc.fas;reverse	0.7105344879189301	1.0124413873783842	0.40988796157349966
chr5_93819611-93819960(+);rheMac3	0.1430707513914496	-0.085956409343537	-0.1178032333101455
chr15_46266944-46267309(-);rheMac3	1.0177052777538902	1.5770682260355715	1.8064845792580146
high_73_5::chr2:11639444-11639589	1.2562747761248072	0.8374672623752208	1.1011586120823031
chr6_64695918-64696290(-);papAnu2	0.37040532496622763	0.3478707210422277	0.14575599349133284
chr4_131223400-131223751(+);rheMac3	2.2614062254893375	1.889246379908056	1.7534289005575938
chr18_6030140-6030477(+);nomLeu3	1.8043513202475556	1.9984459369833156	1.8733867863820455
#2#|tile_19	1.554594215761097	1.5158771017483883	1.3833776609669155
RepBase_mostFreq|tile_3;reverse	2.107547906509702	1.9923370188581995	2.0071377630881657
#3#-chr6_68055910_68056272.fa.mafft_prank.anc.fas;reverse	0.8898499086482338	1.0014058980343774	1.3268595397293608
chr7_146200924-146201242(-);hg19;reverse	1.8382683118951584	1.2442940441051362	1.5696651321449901
#4#-chr1_184256207_184256606.fa.mafft_prank.anc.fas	2.285599191367433	2.435804072195542	2.7507501420187954
chr14_90423696-90424084(-);papAnu2;DBPmutant	2.139945475942929	2.132009442927692	2.030692418122953
chr8_78115423-78115754(+);calJac3	0.0495611532786741	0.21953724864694857	0.7255302319901917
chr4_61000302-61000632(+);papAnu2	0.5199019964963709	0.4961712089897501	0.546041343076493
controlhigh_31_0::chr4:10183422-10183567	0.5930131455127308	0.325058069249172	0.09905399545747305
chr6_79755018-79755351(-);panTro4	2.4680033262145535	2.3227289841889553	2.2579478312701697
#4#-chr6_68055910_68056272.fa.mafft_prank.anc.fas|tile_20	0.9921491703746078	1.281733899366833	0.99643004055682
#4#-chr6_68055910_68056272.fa.mafft_prank.anc.fas|tile_21	1.4300893013302636	1.5639678100263246	2.0329312581185635
chr6_166485143-166485469(+);gorGor3	1.5839071933375384	1.7418417954514842	1.7530192631136885
#2#-chr2_187302542_187302881.fa.mafft_prank.anc.fas;reverse	1.2039554262704053	1.3161164870562874	1.1986808178545945
chr2B_35583332-35583671(-);gorGor3;DBPmutant	2.569500309889768	2.7571689494718186	2.891578949834713
#16#|tile_20	1.6406420511425404	1.2757648800154784	1.5677688894000201
#16#|tile_21	1.822721905085069	1.6400741414460163	1.5112778920801078
#3#	2.352622843112662	2.283473367867935	2.4420258933000145
chr13_114438471-114438847(-);rheMac3	0.2939730002057596	0.7187209690147862	0.6953957440944939
chr7_86362976-86363353(-);hg19	1.447225587802988	1.667542447618989	1.6812025503719488
chr1_191187619-191187934(-);papAnu2	-0.14155720267074434	-0.11736094048375474	-0.1641083530015706
high_93_3::chr6:30737481-30737626	1.6369907555641343	1.7561130972385322	1.66960928758873
chr3_47651881-47652214(-);gorGor3	2.4558659224168826	2.5858624625083633	2.5656540541465978
#6#-chr4_84883553_84883903.fa.mafft_prank.anc.fas|tile_8	1.1935712889770043	1.370086365660829	1.0314932575117766
#6#-chr4_84883553_84883903.fa.mafft_prank.anc.fas|tile_9	1.3771751106889274	1.3870731549707074	1.549274828809252
#6#-chr2_36012811_36013170.fa.mafft_prank.anc.fas|tile_14	0.9817475901694772	1.1648567790750952	1.37531649260085
#6#-chr2_36012811_36013170.fa.mafft_prank.anc.fas|tile_15	-0.39774129449275636	-0.4944933284441636	-0.2194332677076363
#6#-chr2_36012811_36013170.fa.mafft_prank.anc.fas|tile_12	-0.22916739284068852	-0.3492770011328537	-0.2522405863833317
#6#-chr2_36012811_36013170.fa.mafft_prank.anc.fas|tile_13	0.7212248323778425	0.8752998425346659	0.9320052324897491
#6#-chr2_36012811_36013170.fa.mafft_prank.anc.fas|tile_10	0.24496691922290445	0.27786138321461057	0.18750955697785832
chr7:81834142-81834527(+);hg19|tile_7	1.6118110821411853	1.6393356214536228	1.32376521337148
#6#-chr4_84883553_84883903.fa.mafft_prank.anc.fas|tile_0	0.855248673008066	0.6424581478053681	0.6703344504611644
#6#-chr4_84883553_84883903.fa.mafft_prank.anc.fas|tile_1	2.0121912315188264	1.1946802180098621	1.0819517886220946
#6#-chr4_84883553_84883903.fa.mafft_prank.anc.fas|tile_2	1.3178850441066459	1.4430007842967862	1.3817080303842308
chr5_137136901-137137225(+);rheMac3	0.307343815364017	0.2497900047599487	0.16236520896324935
#6#-chr4_84883553_84883903.fa.mafft_prank.anc.fas|tile_4	1.471747532893397	1.2679227940495537	1.5116323840907409
#6#-chr4_84883553_84883903.fa.mafft_prank.anc.fas|tile_5	0.4757871775077387	0.8350994030111726	0.5977568931670386
#6#-chr4_84883553_84883903.fa.mafft_prank.anc.fas|tile_6	1.455355905243541	1.3968541946089317	1.4518763700247772
#6#-chr4_84883553_84883903.fa.mafft_prank.anc.fas|tile_7	0.890120074827262	0.7258514916043419	0.6948815014494376
#4#-chr1_86875032_86875345.fa.mafft_prank.anc.fas;reverse	1.8812805455867887	1.4923050857538827	1.5693242732740238
chr4_90029626-90029704(+);hg19	-0.24345816085136124	-0.2857649014177743	-0.3489435855419085
#6#-chr4_25360251_25360618.fa.mafft_prank.anc.fas|tile_21	1.9363818990763855	1.216934031184652	1.7649747511065665
#6#-chr4_25360251_25360618.fa.mafft_prank.anc.fas|tile_20	0.6426167984140227	0.9513971531264838	1.0126320955561077
#6#-chr4_25360251_25360618.fa.mafft_prank.anc.fas|tile_22	0.9831791710403196	1.0255874380312004	0.8368405277090227
chr6_67607576-67607935(+);hg19;reverse	0.9185578403294952	1.419889645290021	1.2357025634512486
#6#-chr4_84883553_84883903.fa.mafft_prank.anc.fas;reverse	0.5254376987030969	0.3463686986314228	0.45219630347221296
chr4_117278995-117279344(+);hg19	2.6869776602218822	2.805827834539642	2.907017928702948
chr6_23731275-23731666(+);rheMac3	1.1889122149782234	1.61259202671608	1.426263247553083
chr4:25360251-25360618(+);hg19|tile_21	1.4350439894106597	1.3362512202168557	1.4719691038134959
chr2_176214754-176215114(-);rheMac3	1.7010077742533434	1.6289395682439762	1.660754644815675
chr1_64658106-64658445(+);hg19	2.6234375088796584	2.5644520073677426	2.6243852021449054
chr10_125281505-125281832(-);gorGor3	2.1491288892041616	2.1201037890763366	2.072757229948012
#23#|tile_5	2.326838392400482	2.073736064213624	2.098658602686645
#23#|tile_4	2.436925248339545	2.2639723810027625	2.31136723645476
#23#|tile_7	1.4703642616696464	1.4560288054885564	1.1317210464811454
#23#|tile_6	1.6750170685049945	1.2906151802000831	1.2470227527278681
#23#|tile_1	2.157792763157744	2.090546478601658	1.875048540731075
#23#|tile_0	2.073228034010337	2.082646995376294	2.17636382368065
#23#|tile_3	2.3918150609666506	2.173380743278749	2.1161911303983216
#23#|tile_2	2.3149079157999384	2.1301440741591637	2.022949403059279
#23#|tile_9	1.9263853755380125	1.3869383366970078	1.1235356214936196
#23#|tile_8	1.7195813825947786	1.7243163930328511	1.9644913205929608
chr9_73823867-73824217(-);panTro4;DBPmutant	2.336558398227318	2.32375683694511	2.285256288753658
chr1_87187096-87187409(-);papAnu2	1.443063576007607	1.5857492594132176	1.577471630898705
#2#-chr2_149011213_149011552.fa.mafft_prank.anc.fas;reverse	1.9385897481479413	1.5872863353495037	1.535882298477842
#16#|tile_9	2.2470777292664055	2.5078938587196986	2.3238586853840606
#16#|tile_8	3.3625768147621935	3.3763666848759453	3.1843196986346696
#16#|tile_1	3.3335552922635254	3.451137136020875	3.6535044065024866
#16#|tile_0	3.310485365735768	3.500255959803605	3.398301344883864
#16#|tile_3	2.4735371657709364	1.9228079432743401	1.7403139804183705
#16#|tile_2	3.579576414083578	3.8457263974904548	3.4630282536720354
#16#|tile_5	3.378254949445258	3.469945372118527	3.6040675033729577
#16#|tile_4	2.9165732393455013	2.6957402821561964	3.013410771826891
#16#|tile_7	2.769025326537753	2.824646198043039	2.658249587813397
#16#|tile_6	2.2709808738543145	2.513676694990254	2.1580340050586058
chr9_74064683-74064884(+);nomLeu3	3.094717438246783	3.425981165686611	3.366240190301916
range_34_5::chr9:38047895-38048040	2.202909382709472	1.796464998550423	1.3611637249046065
controlhigh_47_4::chr1:185253892-185254037	1.2793594574369511	1.2757069750879926	1.6666238639265643
chr14_13505459-13505772(+);papAnu2	-0.16672982755461185	-0.32060904157484693	-0.012047355175859854
chr6_126526592-126526933(+);panTro4	2.3590706614636834	2.499147072426823	2.476475483111464
high_13_3::chr2:138700765-138700910	1.6423415711854692	1.2227927928078957	1.5656147183636544
chr1_119336415-119336756(-);panTro4	2.478479821765064	2.7302854578357416	2.6820437473233825
chr6_80017310-80017643(-);hg19	2.2258773326942642	2.127465277948187	2.0970731769217807
chr10_60378006-60378405(+);hg19	2.3328186163819282	2.580254469882393	2.560273057912825
#6#-chr2_36012811_36013170.fa.mafft_prank.anc.fas;reverse	0.15137599344409292	0.5676716945488192	1.2600393038710491
#29#	4.174210179127006	4.199724583037723	4.009867283663771
#6#-chr5_103521877_103522228.fa.mafft_prank.anc.fas|tile_20	1.3702660612984046	1.5928215654072506	1.8606136256797388
chr7_81834142-81834527(+);hg19	1.8562992276736066	1.7258476751599823	1.9904755357995865
#14#|tile_20	1.277252412062094	0.8667350573050698	1.032576891093343
#14#|tile_21	1.337986361044554	1.6733285204771409	1.2525558363774734
chr4_104676106-104676416(+);hg19;reverse	1.152603683475585	0.7324790457530734	0.5810051576990793
controlhigh_44_1::chr7:154468592-154468737	-1.0046772630110827	-0.7495099708017736	-0.7222056680689
chr2_61184937-61185293(+);hg19	1.6232618077218592	1.8427343495060609	1.828778052733614
#4#-chr1_184259387_184259752.fa.mafft_prank.anc.fas	2.1494310009437694	2.238575072079342	2.108640468627997
chr4_96524559-96524914(+);rheMac3	1.4449985634439977	1.7090038560566427	1.6282875398309606
chr6_97905887-97906212(+);papAnu2;DBPmutant	1.7295741132752427	1.2465288125444793	1.311308168661679
chrX_72679615-72679945(-);papAnu2	0.5098902996328929	0.725763749309992	0.6035849727342331
chr4:84886219-84886568(-);hg19|tile_15	1.1948045322265983	1.5081079879207768	1.193829067898729
chr4:84886219-84886568(-);hg19|tile_14	-0.41924864837513065	0.01991789569150032	0.06482064803299578
chr4:84886219-84886568(-);hg19|tile_17	1.7266874921005144	1.5082343772545297	1.9260156710120113
chr4:84886219-84886568(-);hg19|tile_16	1.1836907318377379	0.8433848113494948	1.4548524642500351
chr4:84886219-84886568(-);hg19|tile_11	-0.19112577886486448	-0.16926968556041574	-0.05636904758623251
chr4:84886219-84886568(-);hg19|tile_10	-0.4637455341462864	-0.19824398705419413	-0.24969916219382174
chr4:84886219-84886568(-);hg19|tile_13	0.2823731582123639	0.49873128880833817	0.4668490495497692
chr4:84886219-84886568(-);hg19|tile_12	-0.08369550965324979	-0.08912497749293992	0.06612336186238489
high_19_2::chr15:67341176-67341321	1.264727409336614	1.0026662516408553	1.0269368303630073
chr16_60689053-60689387(+);nomLeu3;DBPmutant	0.6731853206564861	0.6810813404143137	0.5147543068057779
chr4:84886219-84886568(-);hg19|tile_19	1.238524489685856	1.7094013662458023	1.2472119774210335
chr4:84886219-84886568(-);hg19|tile_18	1.2415254144565975	1.4146919667753495	0.823636304075545
chr3_142956227-142956564(-);rheMac3	1.443902361004799	1.4203110201249651	1.3511047380959835
#45#|tile_23;reverse	-0.3886314712750278	-0.4069604223726954	-0.5192440457350542
chr9_76564442-76564795(-);rheMac3	0.9855725226015166	0.6602930817471506	0.7352760578379851
chr4_188832157-188832462(+);gorGor3	0.44705253729391686	0.6416656367240976	0.5271683584679512
#8#|tile_8	2.436695013734555	2.1352822568503615	2.293714699774824
chr20_61680162-61680487(-);nomLeu3	2.188424703608021	2.3242745782597978	2.7203146452201117
range_50_8::chr10:99087170-99087315	0.023295304426786897	0.323392112272738	0.3430211168693322
chr1:64658106-64658445(+);hg19|tile_10	0.7684864415361071	0.5194867552825342	0.40619802755403095
chr1:64652289-64652626(+);hg19|tile_18	2.4543469318517146	1.7305566488865742	0.9204027709085066
#3#-chr2_149011213_149011552.fa.mafft_prank.anc.fas;reverse	1.3495220551218303	1.1523447022402067	1.3704409458332518
chr1:64652289-64652626(+);hg19|tile_10	1.5413684085396735	1.4589465762019096	1.3691257598097422
chr1:64652289-64652626(+);hg19|tile_11	1.1480262964763548	1.7946593655954273	1.329830254676729
#4#-chr5_101098453_101098713.fa.mafft_prank.anc.fas|tile_11	0.7199257873909557	0.7152476070938549	0.8646291879111202
#4#-chr5_101098453_101098713.fa.mafft_prank.anc.fas|tile_10	1.5033877812288015	1.3216207427033793	1.2301305300220422
chr1:64652289-64652626(+);hg19|tile_14	1.0712961767370346	0.9069128613156169	0.9857849015988787
chr1:64652289-64652626(+);hg19|tile_15	1.3555099411653655	1.2238465489829333	0.9790527024400092
chr1:64652289-64652626(+);hg19|tile_16	1.1313523707669144	1.368723679111302	1.9770437960006313
chr1:64652289-64652626(+);hg19|tile_17	1.3232587908989044	1.6891439468077272	1.3817989043959085
chr4_97035487-97035815(-);rheMac3	1.8381904124777717	1.847350479473466	1.8697804953336146
#4#-chr4_25362977_25363358.fa.mafft_prank.anc.fas;reverse	0.6480616774320641	0.683910148119949	0.5213803152531449
#2#-chr4_117283022_117283398.fa.mafft_prank.anc.fas	1.8256676774196057	2.1487919729324028	2.1188071916359523
chr3_110041654-110042006(+);panTro4	2.715096711145444	2.6702566441965527	2.651365365391069
chr1_80737405-80737756(+);panTro4	-0.5851033487566359	-0.21663128128609607	0.03787158882909362
chr6_84577402-84577715(+);hg19;reverse	1.483146444497349	1.2466682163794902	1.650646270592637
chr2_125308651-125308989(+);nomLeu3	3.033384584168202	3.0466734027526328	2.9802456800440527
chr9_73823867-73824217(-);panTro4;JUNmutant	0.4452820418908399	0.61720649114329	0.7716039582183004
chr4_94403311-94403639(-);papAnu2;DBPmutant	1.5974086531065355	1.3368558252055807	1.2709226251665613
chr16_62602886-62603189(-);panTro4	2.447969137963643	2.387342890951762	2.5211902357456846
chr1_164285056-164285421(+);papAnu2	2.4012720854439698	2.1973451778452575	2.0826458014218105
#45#|tile_10;reverse	2.504650562933559	2.5115553279005836	2.537932143555319
RepBase_mostFreq;JUNmutant	2.31538563148055	2.3405851128378274	2.4004151209738525
chr4_88113825-88114237(+);rheMac3	2.055382652942533	2.1614131766854774	2.0867841874169053
#5#-chr21_29768728_29769148.fa.mafft_prank.anc.fas|tile_19	1.275408481800859	1.2284750951403334	1.5023302207071958
#5#-chr21_29768728_29769148.fa.mafft_prank.anc.fas|tile_18	0.4511668263363727	0.9257000153475484	0.6107190219003209
#5#-chr21_29768728_29769148.fa.mafft_prank.anc.fas|tile_15	1.2896727857585595	0.847219978262864	1.1910555135911822
#5#-chr21_29768728_29769148.fa.mafft_prank.anc.fas|tile_14	1.6119684399255938	1.398816259507525	1.81635840724237
#5#-chr21_29768728_29769148.fa.mafft_prank.anc.fas|tile_17	1.552109503588235	1.1282211277388012	1.6423992428199115
#5#-chr21_29768728_29769148.fa.mafft_prank.anc.fas|tile_16	-0.6975274944189637	-0.20149749031103265	-0.5315643941922834
chr6_83861207-83861520(+);gorGor3	2.8322822637019245	2.7141194334763745	2.7350645070699406
#5#-chr21_29768728_29769148.fa.mafft_prank.anc.fas|tile_10	2.1016106011215143	0.6421038119098308	0.4257027597563694
#5#-chr21_29768728_29769148.fa.mafft_prank.anc.fas|tile_13	1.5817376138680728	1.4129113962627755	1.1367096005734372
#5#-chr21_29768728_29769148.fa.mafft_prank.anc.fas|tile_12	1.5583289391012531	1.5862779703363916	1.6452046002081535
high_38_1::chr17:70396455-70396600	1.6662465350851527	1.3712599058429005	1.1183826581010072
#12#|tile_1	1.7063268614841385	1.6855587165650276	1.44125664228656
chr8_100574610-100574949(-);rheMac3	0.1961221947444691	0.1643559090076755	0.39940567439495145
chr1_76011405-76011712(-);calJac3	0.6011846833261949	0.5042092328642303	0.5066019447628785
#6#;reverse	1.2678664341086379	1.6383263894859383	1.2851668236124587
chr5_145035073-145035414(-);gorGor3	2.0995009206208914	2.0266608514409254	1.8201565715376458
high_65_3::chr6:3789461-3789606	1.8044180972913346	2.259326879437726	2.1679896506029745
chr1_52481979-52482284(+);calJac3	0.9692989240075089	0.9146028978779496	0.7795883178023425
chr13_76835709-76836027(-);papAnu2	-0.2907387010067134	-0.18056795649094284	-0.20849308451057216
chr9_59094515-59094867(-);papAnu2	2.1264282947762636	2.3450745827948136	2.291750599981894
#45#;JUNmutant	2.0860111386030087	2.2054367141996027	2.1485745460220644
chr22a_76490652-76490992(+);nomLeu3	2.1054491039799736	2.2966360348910415	2.301278029969418
chr14_64390135-64390507(+);papAnu2	2.0221389483942085	2.008779324186286	2.0730455670592987
#4#-chr1_86882024_86882363.fa.mafft_prank.anc.fas|tile_11	0.6950073047305776	0.6975924454701046	1.2791199211766835
#4#-chr2_78339209_78339539.fa.mafft_prank.anc.fas	2.0911968893881183	1.932874511634737	1.9394370354785848
chr4_125920894-125921270(+);gorGor3	1.9719129262852029	2.0755882717784973	2.0730672679364153
chr4_118220346-118220841(-);calJac3	2.285008819383383	2.33552663919415	2.3209434029179037
chr20_25176684-25177070(-);nomLeu3	3.2703092487962526	3.5461297538213508	3.3953658061596936
#4#-chr1_86882024_86882363.fa.mafft_prank.anc.fas|tile_19	0.4493825943454503	0.7419886753129125	1.0795255172729221
chr4_160317188-160317513(+);papAnu2	1.4889104020289123	1.692571334564027	1.625471955765823
RepBase_mostFreq;DBPmutant|tile_20	0.7889020477971933	0.4077959261252211	0.11045246496801289
#5#-chr4_117278995_117279344.fa.mafft_prank.anc.fas	2.6962239062990805	2.9424785578347925	2.9266875747058942
chr2_53717983-53718184(-);hg19	2.0577179126359026	2.0379010505744155	2.0761009322128303
chr12_60304836-60305181(-);nomLeu3	2.2484784666204	2.3984392816372067	2.393909582182924
chr4_137257206-137257547(-);papAnu2	1.71865919802191	1.6811118330230352	1.7189972217038596
chr2B_203936735-203937070(-);panTro4	1.6431023658407748	1.6812697133116818	1.8140483387018727
#5#	2.411930505644724	2.417221040597314	2.496028408491373
range_2_2::chr12:53386863-53387008	0.34596913880388414	0.5164270360071366	0.6815084359590773
chr6_135196453-135196787(-);hg19	1.927968547841601	2.2391887364639	2.36956524841425
chr1_44621912-44622218(-);calJac3	0.11409646543705479	-0.21517801175537538	-0.17396740813396952
#6#-chr2_149011213_149011552.fa.mafft_prank.anc.fas|tile_9	1.7079705929291686	1.706496778916581	1.3637126093176952
#6#-chr2_149011213_149011552.fa.mafft_prank.anc.fas|tile_8	1.6367851241269107	1.6786037861350895	1.4703157970611787
#6#-chr2_149011213_149011552.fa.mafft_prank.anc.fas|tile_3	2.4572049906371376	2.3575566080205155	2.3736828704448234
#6#-chr2_149011213_149011552.fa.mafft_prank.anc.fas|tile_2	2.33418748170143	2.208013556619639	2.205223245565215
#6#-chr2_149011213_149011552.fa.mafft_prank.anc.fas|tile_1	2.3866879634803464	2.280121480233065	2.1819394902038773
#6#-chr2_149011213_149011552.fa.mafft_prank.anc.fas|tile_0	2.428184013509513	2.4778111768589604	2.4647920379544863
#6#-chr2_149011213_149011552.fa.mafft_prank.anc.fas|tile_7	1.8152703626992495	1.511583216062151	1.1483748732934984
#6#-chr2_149011213_149011552.fa.mafft_prank.anc.fas|tile_6	1.1905660055080132	1.4657134673115926	1.7103638084724053
#6#-chr2_149011213_149011552.fa.mafft_prank.anc.fas|tile_5	2.3050806288124783	2.245094921469481	2.315284724328855
chr7_151397222-151397453(-);rheMac3	-0.5711346213444598	-0.5251748470651134	-0.30003963556248703
#9#|tile_6	1.1885810805668693	1.0443438522771782	1.346308862876585
#9#|tile_7	1.1710305277424133	1.2288994518474805	1.1094113574433964
#9#|tile_4	2.107886473912524	1.8861935297288681	1.9084083812441086
#9#|tile_5	1.9518428968969206	1.8542817637071194	1.7737723154707017
#9#|tile_2	2.0221938896892038	1.8871144918514116	1.9979900900931
#9#|tile_3	2.3013916212829604	2.061117729748968	2.0580304562843823
#9#|tile_0	1.8910095120419756	1.94294820683065	1.9326175037991424
#9#|tile_1	2.0248770630019037	1.8433846927383084	1.7062487910634825
chr4_25074245-25074575(+);gorGor3	2.301460706536738	2.380172136239884	2.27066338280982
#9#|tile_9	0.8917498623099405	1.2357207470421208	1.0493376953087277
#5#-chr6_99467180_99467520.fa.mafft_prank.anc.fas|tile_16	1.3418788125531884	1.6024192853517571	1.6073060755106299
#5#-chr6_99467180_99467520.fa.mafft_prank.anc.fas|tile_17	1.419290808768632	1.1295398089037283	1.8332683480471341
#5#-chr6_99467180_99467520.fa.mafft_prank.anc.fas|tile_14	1.39767654027333	1.747013739053986	1.3880029791411093
#5#-chr6_99467180_99467520.fa.mafft_prank.anc.fas|tile_15	0.9856145171482585	1.7158745896847716	1.1684277490821424
#5#-chr6_99467180_99467520.fa.mafft_prank.anc.fas|tile_12	0.6675692081214437	1.1129358178786422	1.1781854456331253
#5#-chr6_99467180_99467520.fa.mafft_prank.anc.fas|tile_13	1.4655601814113575	1.4587299209729607	1.124741862464019
#5#-chr6_99467180_99467520.fa.mafft_prank.anc.fas|tile_10	1.6280654093315259	1.60866633488607	0.8269850374322532
#5#-chr6_99467180_99467520.fa.mafft_prank.anc.fas|tile_11	0.5878838284217227	1.5485801639662937	1.6626483480305163
#1#-chr2_149011213_149011552.fa.mafft_prank.anc.fas;reverse	1.2625842513527925	1.401446167563109	1.1986955836493225
#5#-chr6_99467180_99467520.fa.mafft_prank.anc.fas|tile_18	1.2692536877305054	1.6216550187232968	1.4020063918654864
#5#-chr6_99467180_99467520.fa.mafft_prank.anc.fas|tile_19	1.2995507212198425	0.8156637144779716	0.668467762489797
chr2_119762069-119762472(-);hg19;reverse	2.3183483037099792	2.1701156060832925	1.8183184082787898
#1#-chr5_103521877_103522228.fa.mafft_prank.anc.fas	1.4533056732026284	1.4605571040798253	1.4832486165815544
#5#-chr2_36012811_36013170.fa.mafft_prank.anc.fas	2.282589645233629	2.1692154564880863	2.074321027712131
chr1_196504740-196505114(-);hg19;reverse	0.8690081392362756	0.8188028574840778	0.9634817174819973
chr3_104917453-104917642(-);calJac3	3.19412812215722	3.3753793141196264	3.2587158931871407
chr1_68551948-68552322(+);gorGor3	1.4435520651901073	1.6472839513441433	1.704387589696684
chr3_156344026-156344366(+);hg19;reverse	1.3110356665127192	1.389450771503225	1.3237785932166606
chr18_80663906-80664295(-);nomLeu3;JUNmutant	1.5384366616928349	1.5626427737622457	1.4356189782656197
chr1_83492121-83492472(+);rheMac3	1.7546560200775982	1.9829308564130539	1.9312525105694207
controlhigh_1_3::chr19:52051073-52051218	0.4391064556072867	0.30826348268229714	0.2523172496947535
chr5_89989752-89990091(-);papAnu2	0.7111141197850042	1.0258550920883132	0.9905476244898027
#2#-chr21_29768728_29769148.fa.mafft_prank.anc.fas	1.3452499256630244	1.197404041920235	1.1328037319464448
chr6_82447731-82448081(-);calJac3	1.572769407730044	1.7929114855230406	1.7270532941114811
chr1:168233478-168233803(-);hg19|tile_9	1.5887086596707964	1.5726373014530848	1.5395807925914855
chr1:168233478-168233803(-);hg19|tile_8	1.2959045559491096	1.1865587965553546	1.0866638704924367
chr11_99605252-99605478(+);panTro4	1.4927986598505587	2.1281042186191845	1.2127409675968412
chr1:168233478-168233803(-);hg19|tile_5	1.7242070965185545	1.3711354066170447	0.8036602619209776
chr1:168233478-168233803(-);hg19|tile_4	1.4183760551627795	1.188477205161296	1.1749141117071085
chr1:168233478-168233803(-);hg19|tile_7	0.4865374797504439	0.58545633093584	0.47140924418207775
chr1:168233478-168233803(-);hg19|tile_6	0.28756305064597415	0.35930476138350026	0.29037170311143007
chr1:168233478-168233803(-);hg19|tile_1	0.99286526759639	0.9935679848455763	1.0275633842199168
chr1:168233478-168233803(-);hg19|tile_0	1.4996718095791508	1.8596310580603295	1.548368857636082
chr1:168233478-168233803(-);hg19|tile_3	1.4038321011086332	1.156954025591663	1.3882447023571545
chr1:168233478-168233803(-);hg19|tile_2	1.501686115374329	1.932032440912815	1.4319750605167325
chr6_154362155-154362496(-);papAnu2	1.4847823144035224	1.7079378473512576	1.591491824963361
chr6_90907692-90908101(+);hg19	2.121781372878836	1.9379623776345056	2.0889983756853816
chr19_23668507-23668863(+);gorGor3	0.9172447397140265	1.1059783537449746	1.2734538477009267
chr11_104521072-104521405(+);hg19	0.49896447961479046	0.33509107440744434	0.39733043832004145
chr2_7714013-7714350(-);rheMac3	1.4127960224467948	1.650120854724003	1.7769741745505598
#1#-chr1_184256207_184256606.fa.mafft_prank.anc.fas	1.5676161563144573	2.1073867319167587	2.2265705167640677
#6#-chr21_29765657_29766036.fa.mafft_prank.anc.fas|tile_3	2.725239700865486	2.4721946264875276	2.5901387694012636
range_83_1::chr16:27635324-27635469	0.3253778364591454	0.3521692778202109	0.22096897719036174
#4#-chr21_29768728_29769148.fa.mafft_prank.anc.fas;reverse	1.668141883482475	1.9543743529020634	1.8067420423093898
#6#-chr21_29765657_29766036.fa.mafft_prank.anc.fas|tile_1	2.7763815937911116	2.716658487381897	2.629216137810084
#5#-chr1_184256207_184256606.fa.mafft_prank.anc.fas|tile_25	0.3011637813072688	0.5047728788322061	0.8645806197848497
high_29_5::chr6:155720553-155720698	1.233530028260966	1.4948732776035645	0.9998643023747945
#5#-chr1_184256207_184256606.fa.mafft_prank.anc.fas|tile_23	0.2060929350341334	-0.003042533412407981	0.36217024150657495
#5#-chr1_184256207_184256606.fa.mafft_prank.anc.fas|tile_22	1.1081809394196405	1.3878215114127528	1.9738616107319529
#5#-chr1_184256207_184256606.fa.mafft_prank.anc.fas|tile_21	0.9361607781439839	1.191257601350584	1.045243382481174
#5#-chr1_184256207_184256606.fa.mafft_prank.anc.fas|tile_20	0.6464413883610511	1.1213634268298258	0.8808322426179201
chr11_103411891-103412223(-);hg19;reverse	0.43567220578069366	0.3013755752372823	0.24482498768910785
chr13_62056186-62056569(-);calJac3	0.3999722167696974	0.6609197043408956	0.6440527628664307
#1#-chr2_78339209_78339539.fa.mafft_prank.anc.fas;reverse	1.0573321339150483	0.867759176296418	0.950401875141987
chr12_96537526-96537875(-);nomLeu3	1.3876529572734904	0.8195665028535293	0.9777798109697424
chr17_70423068-70423476(-);gorGor3	0.8105536129956472	0.5748995287854368	0.35418205398088015
chr4_94403311-94403639(-);papAnu2;JUNmutant	1.6208581951916066	1.7100053673581097	1.669339715213709
chr8:124729973-124730339_full243|tile_15	0.8010321655819825	0.6021871744151288	0.6899110685943255
chr8:124729973-124730339_full243|tile_14	0.5318132771228787	0.3369850913195482	0.12767149719793577
chr8:124729973-124730339_full243|tile_17	1.6150140790879093	1.5060687014323013	1.4101978839830265
chr8:124729973-124730339_full243|tile_16	1.39982511231991	1.2116990598340542	1.0849333724051868
chr8:124729973-124730339_full243|tile_11	1.5153962701125083	1.2317729430963764	1.3952693545169192
chr8:124729973-124730339_full243|tile_10	1.4198574253537097	1.7771703849039353	1.8013315966150203
chr8:124729973-124730339_full243|tile_13	1.0178706523514942	1.1607328511244877	0.8575865398111151
chr8:124729973-124730339_full243|tile_12	1.2994458817307497	1.486321534277169	1.6378708410477252
#6#-chr21_29765657_29766036.fa.mafft_prank.anc.fas|tile_5	2.4634055739476777	2.197545257848584	2.137657659065109
chr8:124729973-124730339_full243|tile_19	1.0172474469332786	1.2809120081859982	1.7011195608551342
chr8:124729973-124730339_full243|tile_18	1.824369849078251	1.6325388976735997	1.5242516647585593
chr3_85612649-85612812(+);nomLeu3	0.8888768459349448	0.9019730855225342	0.9899108020533646
chr4_44489476-44489795(+);hg19;reverse	3.4185463975010815	3.408047605596254	3.298780254667154
chr11_27312792-27313133(-);hg19;reverse	1.2637024910196022	1.381876722012947	1.035654136970313
chr2:187302542-187302881(+);hg19|tile_14	1.445689650717842	1.330778949099996	1.6910862964550344
chr2:187302542-187302881(+);hg19|tile_15	1.1839803227128294	1.6307795615253178	1.6379168890434614
chr2:187302542-187302881(+);hg19|tile_16	0.8741377358401721	1.482800244071331	1.7986656286816467
chr2:187302542-187302881(+);hg19|tile_17	0.030537218430819888	0.34563757712375776	0.16974967480918418
chr2:187302542-187302881(+);hg19|tile_10	1.022317004161096	1.1761923536426437	0.9541138348854331
chr2:187302542-187302881(+);hg19|tile_11	1.2625254076176842	1.5230131030739305	1.3780544405623611
chr21_14824210-14824559(-);nomLeu3	2.172562516224535	2.1791487718882725	2.3483620585335547
chr2:187302542-187302881(+);hg19|tile_13	1.4248819580474992	1.6430525198377353	2.001612204906506
chr2:187302542-187302881(+);hg19|tile_18	1.7157183019108009	1.2650200056615322	1.4861760725226059
chr4_188825871-188826199(+);gorGor3	0.6071446066626176	0.2643473592911137	0.3386256652868658
chr1_42723411-42723760(-);calJac3	1.3826724162658228	1.133919213034872	1.102764754946178
high_48_2::chr6:11367894-11368039	0.6933325494833635	0.2937796503958864	0.41793339202924584
chr20_61674592-61674908(-);nomLeu3	0.3930805626684735	0.32381848821367837	0.2598112139153264
chr4_98182614-98182901(-);calJac3	0.7104219903121101	0.7959174498697517	0.7397746221504382
chr13_134089954-134090291(+);rheMac3	0.3906686859227044	0.1342124079749282	0.361439506149839
chr13_91270592-91270681(-);hg19;reverse	1.2534441609022455	0.8852231174549219	0.9604925971901952
#5#-chr1_196507492_196507888.fa.mafft_prank.anc.fas	1.9621097215994294	2.370163703471395	2.457044947078624
controlhigh_6_4::chr1:26453603-26453748	-0.09648862637040966	0.18037644824103072	0.25599100632248095
chr5_44735658-44735981(+);nomLeu3	0.274490729069663	0.16020083749592337	0.27452855043182534
chr2_36015502-36015868(+);hg19;reverse	1.312158721731918	1.0673482540381638	0.8704077580223895
chr7_99662508-99662825(+);calJac3	0.22090891421208741	0.23434172217660967	-0.05910268392838596
chr8_96697678-96698024(-);hg19;reverse	1.0811343844047072	1.0780764579921318	1.3487187164127072
chr6_104969881-104970217(+);papAnu2	2.5271542806212905	2.6008843219340583	2.644914264223477
#6#-chr2_187296112_187296451.fa.mafft_prank.anc.fas|tile_18	1.0325468791841967	1.5613151732483548	0.796791194873681
chr3_83549525-83549860(-);hg19	2.0343864622839356	2.24227025694168	2.2751859679819866
#6#-chr2_187296112_187296451.fa.mafft_prank.anc.fas|tile_16	1.8480788160393635	0.9788389337527154	0.8322964453244975
#5#-chr2_36015502_36015868.fa.mafft_prank.anc.fas|tile_20	1.3787981050715026	1.5271151837384263	1.7317680752822868
#5#-chr2_36015502_36015868.fa.mafft_prank.anc.fas|tile_21	1.4543304431171429	1.4557931230159191	1.0263456416671024
#6#-chr2_187296112_187296451.fa.mafft_prank.anc.fas|tile_13	0.8640978487441717	1.3165922795035543	1.645713106781976
#6#-chr2_187296112_187296451.fa.mafft_prank.anc.fas|tile_12	0.7510961739784974	1.0766021591195538	1.323622396861115
#6#-chr2_187296112_187296451.fa.mafft_prank.anc.fas|tile_11	1.3020612812935386	1.0318116597496554	0.9494119889640013
#6#-chr2_187296112_187296451.fa.mafft_prank.anc.fas|tile_10	1.7741352048533725	1.5001013483568304	1.504716858350768
chr7_144887612-144887938(-);gorGor3	0.7214234175995462	1.0320045728977103	0.7749578310197307
chr2A_5393521-5393877(-);gorGor3	2.041709703034667	1.8701096906662438	2.0753547090279842
#34#|tile_18	0.977254608627441	0.9192975901751453	0.695891772950377
chrX_127941430-127941774(+);hg19;reverse	0.9150927309854325	0.9932654444805661	0.8790329691365816
chr2_147796648-147796996(-);calJac3	0.998508859063242	1.0786600184513757	1.0961971087327727
#34#|tile_11	1.4439396637762725	1.5340950187067222	1.025815618661485
#34#|tile_10	2.4537704823918975	2.9448202485533335	2.630114492484924
#34#|tile_13	0.5857862342463399	0.7947964064048265	0.02176092817463513
#34#|tile_12	1.2323432701117372	1.1259450578160874	1.8464684556242825
#34#|tile_15	-0.025975707874965854	0.04072373495912578	-0.12931362174187058
#34#|tile_14	0.8455259509506129	0.6532405324938115	0.6749182333429538
#34#|tile_17	0.07882568001555294	-0.31357364471278154	-0.20461384577154249
#34#|tile_16	-0.07031835027376354	-0.16590174320515438	-0.13533366848710823
#2#-chr2_78332876_78333181.fa.mafft_prank.anc.fas;reverse	0.43069507941299745	0.40622957831330453	0.12213095947028577
#1#-chr1_184256207_184256606.fa.mafft_prank.anc.fas;reverse	1.5992656729952859	1.3021642510722102	1.603204635150668
chr6_67606420-67606763(+);hg19	2.7535801150999375	3.2370939402447774	3.2645994724407963
chr11_81216605-81216936(+);nomLeu3	0.8311097903901695	0.8799601145999247	0.974545965043658
chr10_69156133-69156485(+);panTro4	1.8785127268900101	1.9287230311888242	1.8373200967644567
chr4_44919936-44920255(+);gorGor3	3.219199902465638	3.1359120192236323	3.1652230198533418
chr19_23663901-23664257(+);hg19;reverse	0.5148236503319357	0.6852530652679938	0.5956712219925733
chr4_117283022-117283398(+);hg19	1.483009693635277	1.8104904493223826	2.0271157783031972
chr1_68435894-68436270(+);papAnu2	1.604013131472156	1.3842403639424272	1.5749794054862682
chr6_167024904-167025230(+);panTro4	1.0676698581391746	1.1009832929739969	1.1690783894589045
chr2_138141054-138141430(+);hg19	2.7667611486066983	2.6351986448674376	2.7640607423465653
chr15_49800890-49800980(-);nomLeu3	-0.7196481596557299	-0.5759678281713065	-0.6547538840709974
chr17_67991502-67991855(-);papAnu2	0.7059643712229431	0.3871089314613696	0.5013496623902156
chr4_26240022-26240446(+);nomLeu3	1.994626139148283	2.0780487630586983	2.0588861459062047
#2#-chr10_72411509_72411850.fa.mafft_prank.anc.fas;reverse	2.19591827591717	1.4258141037251255	1.489747199144657
chr18_22188746-22188972(-);hg19	1.1879016441316281	1.5252630024622784	1.4193748102645096
chrX_116695308-116695651(+);calJac3	1.0221987445377838	1.124143401789339	0.8762593825476382
chr16_63452002-63452305(-);hg19;reverse	1.4027799087440336	0.745753364255514	0.9173151922186091
#1#-chr2_149011213_149011552.fa.mafft_prank.anc.fas	1.9108800838980786	1.941276433699982	2.0620534804029576
#4#-chr10_72411509_72411850.fa.mafft_prank.anc.fas	2.5092841419225547	2.496843557170152	2.5317312813863233
range_77_1::chr11:68095224-68095369	0.4304948297062602	0.7639159613625357	0.6611555314886391
chr9_71330711-71331068(-);papAnu2	0.016998852302294438	0.15936327751961757	0.0935566537341389
#2#-chr6_99473987_99474326.fa.mafft_prank.anc.fas;reverse	1.4260855551907525	1.469300384197155	1.6175143755529469
#10#|tile_9	1.3906070385066016	1.1865216758848198	1.0078589164802512
#10#|tile_8	1.325842494787312	1.5044156995246991	1.202051802238325
#10#|tile_7	1.759103450731149	1.660226489301254	1.668622048794684
#10#|tile_6	1.7814696737284184	1.75226400385567	1.581131081639331
#10#|tile_5	2.396378215305376	2.2770719731016507	2.1121130330654143
#10#|tile_4	2.43042938118365	2.377498616710366	2.4136376590370925
#10#|tile_3	2.6991417409679213	2.4179225397422606	2.2910660468159905
#10#|tile_2	2.2280999134106785	1.9972969617629233	2.181783782193814
#2#-chr4_84886219_84886568.fa.mafft_prank.anc.fas	1.3641336826423487	1.5479140485970055	1.464497696074287
#10#|tile_0	2.4837122684557422	2.3680328342342065	2.2963869032137483
#4#-chr11_74255168_74255540.fa.mafft_prank.anc.fas;reverse	0.5871819586445328	0.5449068745458089	0.8038483393952505
#3#-chr11_74255168_74255540.fa.mafft_prank.anc.fas	1.7014392007025863	1.772947642525369	1.687543544480932
chr8_42272882-42273267(-);nomLeu3;JUNmutant	1.8635702524297797	2.0235242198506427	1.9438341615928374
chr13_73518961-73519050(+);gorGor3	0.3014090861202097	0.06059153939344442	0.1936514265554557
chr5_68225831-68226223(-);hg19	1.601999736845036	2.1070230196759123	1.6021310794224604
chr2:36015502-36015868(+);hg19|tile_9	1.849397398687305	1.6009036892998916	1.4165591681592895
#4#-chr13_72592916_72593264.fa.mafft_prank.anc.fas|tile_15	1.719766406833769	0.9891742960815796	1.3230420984713094
#4#-chr13_72592916_72593264.fa.mafft_prank.anc.fas|tile_14	0.9125173790079639	1.016763604112991	1.4094276311617484
chr6_55365074-55365401(+);papAnu2	1.4146628429517152	1.6678182437510731	1.7390137109560986
#4#-chr13_72592916_72593264.fa.mafft_prank.anc.fas|tile_16	0.8543545814500497	0.9290861602406503	1.2866711056769269
#4#-chr13_72592916_72593264.fa.mafft_prank.anc.fas|tile_11	1.4089036096404088	1.5837691891692318	0.49809899754470544
#4#-chr13_72592916_72593264.fa.mafft_prank.anc.fas|tile_10	0.5855162944875018	0.22831480406453317	0.26510245666704646
#4#-chr13_72592916_72593264.fa.mafft_prank.anc.fas|tile_13	1.2594904665866407	1.2357047540547812	0.7257885485686633
#4#-chr13_72592916_72593264.fa.mafft_prank.anc.fas|tile_12	1.967845222178495	1.8294229585562913	2.630899300865961
chr4:25362977-25363358(+);hg19|tile_16	0.32183950349489154	0.13344207039632527	0.06624423864864286
chr5_94914922-94915233(-);papAnu2	-0.16558806713006705	-0.016679487471670987	-0.21717953402618614
chr4:25362977-25363358(+);hg19|tile_14	0.7727026732724256	0.7923703901613594	1.0973713604012292
chr4:25362977-25363358(+);hg19|tile_15	0.44483955132838304	1.0813507320714058	0.9298245539182448
#4#-chr13_72592916_72593264.fa.mafft_prank.anc.fas|tile_19	1.2275630066586938	1.3656785082412253	1.1411692012024972
#4#-chr13_72592916_72593264.fa.mafft_prank.anc.fas|tile_18	1.2209731479128578	0.7654475506127492	0.8284210135472128
chr4:25362977-25363358(+);hg19|tile_10	1.419854392398538	1.4464047155569695	1.4571640629682212
chr4:25362977-25363358(+);hg19|tile_11	1.4751031954571177	1.696991685123405	1.0408358387274104
#13#|tile_16	1.1287975171510314	1.2786677575379353	0.8696080081818941
#13#|tile_17	1.251912951078653	1.5103758219876395	1.3858032099853383
#13#|tile_14	1.6190389506958829	1.1808066095183827	1.5885370402689012
#13#|tile_15	0.9219707783899548	1.029654383758526	1.2892420527530373
#13#|tile_12	0.8570104974979389	1.2246006975047286	0.9257985110612811
#13#|tile_13	1.1384534520577685	0.9881553028501419	1.5717206814530786
#6#-chr2_138141054_138141430.fa.mafft_prank.anc.fas|tile_19	1.4390511369933474	1.7640847019898622	1.5886376226924692
#6#-chr2_138141054_138141430.fa.mafft_prank.anc.fas|tile_18	1.5350011729608122	1.615927047043456	1.912211948648616
#6#-chr2_138141054_138141430.fa.mafft_prank.anc.fas|tile_17	1.2003975239958833	1.662318617112211	2.0203079620019806
#6#-chr2_138141054_138141430.fa.mafft_prank.anc.fas|tile_16	0.9175200286000817	0.7707821702571135	0.4878210215996513
#6#-chr2_138141054_138141430.fa.mafft_prank.anc.fas|tile_15	1.128962884079814	1.0895393662501098	1.7647377733962593
#6#-chr2_138141054_138141430.fa.mafft_prank.anc.fas|tile_14	0.6557848958216073	1.3499332117995197	1.4019865793097872
#6#-chr2_138141054_138141430.fa.mafft_prank.anc.fas|tile_13	1.426045864477731	1.3082787005963827	1.7562068262065935
#6#-chr2_138141054_138141430.fa.mafft_prank.anc.fas|tile_12	0.9982578846940078	1.4705572882704336	1.2291786349546283
#6#-chr2_138141054_138141430.fa.mafft_prank.anc.fas|tile_11	1.8697310753039198	1.67994649090337	1.5968946598357339
#6#-chr2_138141054_138141430.fa.mafft_prank.anc.fas|tile_10	1.5058486375330018	1.7812919329806245	1.4337649097942375
#5#-chr1_64652289_64652626.fa.mafft_prank.anc.fas|tile_0	1.6604478620440621	1.530417526568185	1.5451803381419718
#5#-chr1_64652289_64652626.fa.mafft_prank.anc.fas|tile_1	1.7593539385636612	1.6517226418190027	1.6332811219796532
#5#-chr1_64652289_64652626.fa.mafft_prank.anc.fas|tile_2	1.3495999628275492	1.1036555568895356	1.1630199308413873
#5#-chr1_64652289_64652626.fa.mafft_prank.anc.fas|tile_3	1.6220884620894027	1.2014052419088275	1.2711695531730942
#5#-chr1_64652289_64652626.fa.mafft_prank.anc.fas|tile_4	1.5644141374313825	1.5421167586752105	1.4322026779492771
#5#-chr1_64652289_64652626.fa.mafft_prank.anc.fas|tile_5	0.9402064823996675	0.9920921675883754	1.1778488196956196
#5#-chr1_64652289_64652626.fa.mafft_prank.anc.fas|tile_6	1.3393562048666972	1.1601813165889314	1.2424290206953121
#5#-chr1_64652289_64652626.fa.mafft_prank.anc.fas|tile_7	1.2432766290759165	1.3174319749840504	1.4474841894821937
#5#-chr1_64652289_64652626.fa.mafft_prank.anc.fas|tile_8	1.1064037716850639	1.1589568685126361	1.0629876970414998
#5#-chr1_64652289_64652626.fa.mafft_prank.anc.fas|tile_9	1.054676061887568	1.5436642820354347	1.3232970920742932
#3#-chr11_74255168_74255540.fa.mafft_prank.anc.fas;reverse	1.5330298870403238	1.530921649780926	1.2333804919053597
#4#-chr4_117283022_117283398.fa.mafft_prank.anc.fas;reverse	0.9102178879352794	0.8687421905314112	1.0314833751160688
#37#|tile_13	1.1308506898028399	1.1836567797663984	1.3262831911129362
chr10:72408348-72408700(+);hg19|tile_20	1.0937392777037012	1.1081587276048221	0.892252380324523
#37#|tile_17	0.5532041410380009	0.9312840040811324	0.6059982608111891
#45#|tile_9;reverse	2.5079648870416866	2.6508559412638735	2.62473744174311
#5#-chr5_160365485_160365835.fa.mafft_prank.anc.fas	1.8606895760224116	1.9875745223204564	1.8537384999829476
range_28_6::chr3:123469710-123469855	1.2935612344285312	0.9094449072388413	0.9851729564070427
#6#-chr5_160365485_160365835.fa.mafft_prank.anc.fas|tile_19	1.2285888830179204	1.6493711204243684	1.5801637317188748
#6#-chr5_160365485_160365835.fa.mafft_prank.anc.fas|tile_18	1.0902317115293882	1.279469781707127	1.4613113454557363
#6#-chr5_160365485_160365835.fa.mafft_prank.anc.fas|tile_17	1.7444539347995491	1.8930198489901646	2.150418019903288
#6#-chr5_160365485_160365835.fa.mafft_prank.anc.fas|tile_16	2.4043407249540767	1.6530432749556172	1.72022175787274
#6#-chr5_160365485_160365835.fa.mafft_prank.anc.fas|tile_15	1.792770001953165	1.2686477841076975	1.2621719387578196
#6#-chr5_160365485_160365835.fa.mafft_prank.anc.fas|tile_14	2.001168398410717	2.2322720149051665	2.1252254616091926
#6#-chr5_160365485_160365835.fa.mafft_prank.anc.fas|tile_13	0.9068430212476704	1.2472962719863898	0.9372229732079225
#6#-chr5_160365485_160365835.fa.mafft_prank.anc.fas|tile_12	0.3882652957483476	0.8485056040232626	1.0851556058977438
#6#-chr5_160365485_160365835.fa.mafft_prank.anc.fas|tile_11	0.06868983778643836	0.01534983226760813	-0.11874001367890641
#6#-chr5_160365485_160365835.fa.mafft_prank.anc.fas|tile_10	0.8406204364741078	1.1701565354556969	1.427411881773437
RepBase_mostFreq|tile_6;reverse	2.399725385598463	2.469863340900508	2.4092961198629785
chr3_46459046-46459386(-);hg19	-0.23611315152548012	-0.255680597919647	-0.18350441668857706
chr19:24322840-24323196_full86|tile_11	1.8918499842330356	1.9097688562088186	1.785503405554605
chr2:36012811-36013170(+);hg19|tile_7	-0.32366937219128944	-0.23274799274481536	-0.3224289563291282
chr2:36012811-36013170(+);hg19|tile_6	-0.011053483027596327	0.12862328496427428	0.21301164148556243
chr2:36012811-36013170(+);hg19|tile_5	0.7584696547970649	0.7563079639024715	0.739848581646949
chr2:36012811-36013170(+);hg19|tile_4	0.5581946824139153	0.478894321217643	0.5116967270444295
#5#-chr10_72408348_72408700.fa.mafft_prank.anc.fas|tile_8	2.0533905428506634	1.6945944945885958	1.8230256347583111
#1#|tile_11	-0.5804514023691527	-0.30214424604461115	-0.4036537532030478
#11#|tile_16	0.6708902859695227	0.8108568221979023	0.708604122329922
#11#|tile_17	0.8094109004311063	1.1333710855304704	0.8927374335433244
#11#|tile_18	2.2074111608358633	1.5627070700178345	1.7059499858230713
#11#|tile_19	2.066656352466799	1.8391864312999466	2.123994468588036
#5#-chr10_72408348_72408700.fa.mafft_prank.anc.fas|tile_6	1.1214251900123378	1.0797775850886095	1.1909202723587253
#5#-chr10_72408348_72408700.fa.mafft_prank.anc.fas|tile_7	1.1290206767269102	1.0241608381160272	1.0159732721292518
#5#-chr10_72408348_72408700.fa.mafft_prank.anc.fas|tile_0	1.409439207826702	1.50279517734257	1.5066804436563697
#5#-chr10_72408348_72408700.fa.mafft_prank.anc.fas|tile_1	1.4387028214901583	1.5035443565594386	1.4222933283829398
#5#-chr10_72408348_72408700.fa.mafft_prank.anc.fas|tile_2	1.3020040838164308	1.2930212565997445	1.3303962679934132
#5#-chr10_72408348_72408700.fa.mafft_prank.anc.fas|tile_3	1.9649580979392813	1.789961058901012	1.6584143885903366
chr2_7576835-7577172(-);papAnu2	1.6439237907728192	1.8050882816460796	1.9110584306341714
#1#-chr5_160365485_160365835.fa.mafft_prank.anc.fas;reverse	1.0886688389017656	1.0004026096765577	1.075231477871242
#7#	2.7556474539356515	2.8059347317040952	2.901498583177907
#7#|tile_12	0.7410443286125608	0.9456190855048017	0.8880867387891804
#7#|tile_13	0.5106249780494564	0.5140357865120861	0.5673957405093063
#7#|tile_10	0.7541192349899789	0.822889255541863	0.9224578699109705
#7#|tile_11	0.41186796074449955	0.6620144047967571	1.318842591097173
#7#|tile_16	1.089935380818942	1.3020647100509595	1.198951594827279
#7#|tile_17	1.1655091139402496	1.24857504408438	1.3889452385854804
#7#|tile_14	1.19534293427943	1.2294691679814784	0.7757475019479743
#7#|tile_15	2.244453719778094	1.5193045191363472	2.1428450043374627
#7#|tile_18	2.2777975254275407	2.145430042963157	1.8078392615268728
#7#|tile_19	1.9367851013200943	1.6238350059159332	1.9815671726433106
range_15_1::chr5:32574868-32575013	1.0817234379841425	0.7459415478970073	0.6977519153834082
high_71_4::chr2:75749782-75749927	2.2746799169091054	1.3210562583257148	1.6091695235475976
#4#-chr5_101098453_101098713.fa.mafft_prank.anc.fas;reverse	0.05169316160984521	-0.10440705816232296	-0.23803483627466535
chr4_25360251-25360618(+);hg19;DBPmutant	-0.7502898069281946	-0.44029072845947054	0.10991060804769283
chr2:36015502-36015868(+);hg19|tile_19	2.2069995513016396	1.9174085610906257	2.074637264574191
chr2:36015502-36015868(+);hg19|tile_18	1.8897254804751684	1.636950329986718	1.8501637024402489
chr2:36015502-36015868(+);hg19|tile_13	0.23175498622607818	0.8464162350786804	0.9378973650983916
chr2:36015502-36015868(+);hg19|tile_12	0.6653690275051779	0.5941501829729867	0.5768947364678443
chr2:36015502-36015868(+);hg19|tile_11	0.6641438436751262	0.18879710409998493	0.5157685899587433
chr2:36015502-36015868(+);hg19|tile_10	1.7057964518624402	1.1677522122311372	1.8009940986245463
chr2:36015502-36015868(+);hg19|tile_17	1.1888401952859269	1.5096144496664432	0.9598729018407989
chr2:36015502-36015868(+);hg19|tile_16	1.3849998753868986	0.8414353172794986	0.9242745670955881
chr2:36015502-36015868(+);hg19|tile_15	0.38335374170759656	0.7691976584663408	0.951433930505283
chr2:36015502-36015868(+);hg19|tile_14	2.1645077952461067	1.1866319478305702	0.7407664256651588
#40#;reverse	2.5869543251179983	2.5251299492431705	2.5074244850976664
chr10_70830819-70831176(+);gorGor3	2.0944767021090387	1.9573072696563691	1.9708574705014035
chr1:86875032-86875345(-);hg19|tile_2	0.6698104949285784	0.7848615355437654	0.5636802462227919
chr1:86875032-86875345(-);hg19|tile_3	1.1963191042302457	1.3041115981786904	1.1217324069528698
chr1:86875032-86875345(-);hg19|tile_0	1.5739247711938167	1.378989621436984	1.2066315152115115
chr1:86875032-86875345(-);hg19|tile_1	1.2757210002165855	1.0589126082143463	1.102264493395146
chr1:86875032-86875345(-);hg19|tile_6	0.5177171336417548	1.0555698532383213	0.7408269872226634
chr1:86875032-86875345(-);hg19|tile_7	1.1031988904736933	0.8133494596834823	1.0335960723061577
chr1:86875032-86875345(-);hg19|tile_4	0.9299481161269839	1.0688832637294579	0.7724713834475873
chr1:86875032-86875345(-);hg19|tile_5	1.103617818535678	1.3310297490459508	1.102906608268606
#44#|tile_16	0.2726621025265462	0.8818999692816631	0.8108228065927917
#44#|tile_17	0.313665253049218	0.06841424317559118	0.13204020958317364
#44#|tile_14	0.8587480462094761	0.7089291918586538	0.9648190562665004
#44#|tile_15	-0.5382151351175261	-0.22412348218198125	-0.3740324760227807
#44#|tile_12	-0.29228699257575586	-0.06005559414837825	0.2260232602585605
#44#|tile_13	0.9028955501739176	1.043436417192965	0.8689538103402111
#3#-chr2_78332876_78333181.fa.mafft_prank.anc.fas	0.8973664139013284	0.8342631776650817	0.97096009498375
#44#|tile_11	1.1197236020197368	1.1412751429511625	0.8738952374249876
#4#-chr5_101093715_101094043.fa.mafft_prank.anc.fas|tile_9	1.3844981462262183	1.2266942267294296	1.1824120771546154
#4#-chr5_101093715_101094043.fa.mafft_prank.anc.fas|tile_8	0.9981351878863253	1.1035803210588968	1.1602650001439887
#4#-chr5_101093715_101094043.fa.mafft_prank.anc.fas|tile_7	-0.032323862029215555	-0.01139762663554977	-0.438589266574099
#4#-chr5_101093715_101094043.fa.mafft_prank.anc.fas|tile_6	-0.608604818475728	-0.485521475297819	-0.6071670910678784
#4#-chr5_101093715_101094043.fa.mafft_prank.anc.fas|tile_5	0.6661882387411793	0.7785432838336481	0.874729532274492
#4#-chr5_101093715_101094043.fa.mafft_prank.anc.fas|tile_4	0.7388879862692155	0.7365373981634034	0.5380946623635479
#4#-chr5_101093715_101094043.fa.mafft_prank.anc.fas|tile_3	0.957437762484877	0.7783774829647893	1.0393478887811964
#4#-chr5_101093715_101094043.fa.mafft_prank.anc.fas|tile_2	1.4028409500109156	0.673228580573159	1.1740546620742416
#4#-chr5_101093715_101094043.fa.mafft_prank.anc.fas|tile_1	1.0925209117872907	1.0653580951921588	1.4920165095644076
#4#-chr5_101093715_101094043.fa.mafft_prank.anc.fas|tile_0	0.5044497658914635	0.170657941868292	0.5087479323977704
chr4_179063981-179064286(+);hg19;DBPmutant	-0.3485189592215188	-0.4968590861285663	-0.42311792202798826
high_31_4::chr16:12707264-12707409	1.1635183835603622	1.0514939507564212	0.9779366304815346
[truncated: 3,938 more rows]
