# Supplementary material for: Functional characterization of enhancer activity during a long terminal repeat's evolution
Source: Genome Res. 2022 Oct;32(10):1840–51. doi: 10.1101/gr.276863.122 (PMC9712623; doi:10.1101/gr.276863.122)
Supplement: Supplemental Material [file supp_gr.276863.122_Supplemental_Data_S1.zip › mpra_enrichment_scores/K562_enrichment_scores.tsv]

Element	RNA1	RNA2	RNA3
#2#-chr21_29768728_29769148.fa.mafft_prank.anc.fas;reverse	0.1712802129594528	0.09944496545048676	-0.3831789224580316
chr4_118220346-118220841(-);calJac3;DBPmutant	-0.11610475200086796	-0.3557441148574637	-0.3097843477502458
chr4_64369403-64369742(+);rheMac3	-0.3037012530580547	-0.4741008870656667	-0.5829844842541514
RepBase_mostFreq|tile_14;reverse	0.07284959564633298	0.041817898628986425	-0.14879890196834356
chr3_11397844-11398164(-);calJac3	-0.08094293833288135	-0.11881089279803579	-0.22780064091004232
chr6_97905887-97906212(+);papAnu2	-0.3008234387614321	-0.40019519980980944	-0.5182323701816514
chr5_110634824-110635162(+);hg19	0.2864352410905646	0.12440611435592372	0.07318407113817482
chr19:24322840-24323196_full86|tile_20	-0.06959158496813302	0.1646081135969162	0.15416858957372492
chr1_183503247-183503584(+);rheMac3	-0.2798293783386989	-0.2479314253284397	-0.24738107001299176
chr6:68055910-68056272(+);hg19|tile_10	-0.22041673153080937	-0.39427353164198375	-0.35333667875838815
chr13_71886597-71886950(+);panTro4	0.5066400281870853	0.7206499831310644	0.7309161582034269
chr6:68055910-68056272(+);hg19|tile_12	-0.14195233151397876	-0.2902486887209998	-0.4329749865686727
chr6:68055910-68056272(+);hg19|tile_13	-0.11546601693180147	-0.18766109471183823	-0.25431355275405404
chr6:68055910-68056272(+);hg19|tile_14	0.04205722109781856	0.04313741392025174	-0.013765892942292489
chr6:68055910-68056272(+);hg19|tile_15	0.11266261219038588	0.04381756313666587	-0.004618844314944907
chr6:68055910-68056272(+);hg19|tile_16	0.22959007612367494	-0.1135990347132493	0.07187532106245705
chr6:68055910-68056272(+);hg19|tile_17	0.19688403709220492	0.1477822679889772	0.5432169662167505
chr6:68055910-68056272(+);hg19|tile_18	-0.015540600028157188	-0.3263609063386593	-0.2513246183533669
chr6:68055910-68056272(+);hg19|tile_19	0.026202695647031655	0.10578279576643858	0.11586569032418059
#4#-chr5_103521877_103522228.fa.mafft_prank.anc.fas	0.02600552850902496	-0.08362869608879303	-0.0947808380770239
chr9_96153402-96153732(-);hg19;reverse	0.1832179742958929	-0.23658912676063357	0.15087956551467718
#4#|tile_9	0.11374752743750144	-0.14845381541354807	0.20253929690945002
#4#|tile_8	0.15920752044058584	0.03534521904151227	0.11642563860207397
#4#|tile_3	0.18340649563718822	-0.014686882471698413	-0.09315495667058359
#4#|tile_2	0.1527130233766135	-0.013969566189708668	-0.03135457479837262
#4#|tile_1	0.33803111621752985	-0.16507047992838153	-0.057555606120856306
#4#|tile_0	-0.025881799262277263	-0.19493621691799956	-0.2287895254159323
#4#|tile_7	0.10238122189412277	-0.0893435403732336	-0.22385007479900548
#4#|tile_6	0.16970224508978515	0.10209537476758458	-0.11005947029602706
#4#|tile_5	-0.07619221441850609	-0.3676366561295188	-0.30924061677185843
#4#|tile_4	0.12157172311077549	-0.024435347065871298	0.15234149388973758
#1#-chr4_117283022_117283398.fa.mafft_prank.anc.fas;reverse	0.28883747715831654	0.016710876520793252	-0.004167540130604924
chr5_101093715-101094043(-);hg19	-0.056842199058608725	-0.1764716305259905	-0.21809301123792219
#6#-chr5_160365485_160365835.fa.mafft_prank.anc.fas|tile_7	0.2511580980402662	-0.41474225890612265	0.7331484088614256
#6#-chr5_160365485_160365835.fa.mafft_prank.anc.fas|tile_6	-0.4003316221679038	-0.14441157953029554	-0.20090025927663946
#6#-chr5_160365485_160365835.fa.mafft_prank.anc.fas|tile_5	0.14336796709569233	-0.04364840854722666	0.16120944055355668
#6#-chr5_160365485_160365835.fa.mafft_prank.anc.fas|tile_4	0.14604595832408349	-0.03075638664862645	-0.07352783281986719
#6#-chr5_160365485_160365835.fa.mafft_prank.anc.fas|tile_3	0.012738338417122354	-0.27305830935980974	-0.2664909698729919
#6#-chr5_160365485_160365835.fa.mafft_prank.anc.fas|tile_2	0.16135827629441535	0.15567031541849016	0.08521035061968624
#6#-chr5_160365485_160365835.fa.mafft_prank.anc.fas|tile_1	-0.026981248451136124	0.03065058257440109	0.00188809845403706
#6#-chr5_160365485_160365835.fa.mafft_prank.anc.fas|tile_0	0.25384230193800605	0.08630564895187104	0.0882994376180795
#5#-chr11_74255168_74255540.fa.mafft_prank.anc.fas;reverse	0.07893295886669112	-0.14586038008525168	-0.2873979354776463
#6#-chr5_160365485_160365835.fa.mafft_prank.anc.fas|tile_9	0.01613190538497951	0.5914478440666936	-0.16286038844955494
chr9_88293733-88294042(-);nomLeu3	-0.22866287627197857	-0.18986986310147827	-0.2972769430891639
#5#-chr2_78339209_78339539.fa.mafft_prank.anc.fas|tile_18	0.19228859133070278	0.08666768818540413	-0.2947385294662496
#5#-chr2_78339209_78339539.fa.mafft_prank.anc.fas|tile_14	0.06517246985058145	0.41482093975669865	0.2898058543082248
#5#-chr2_78339209_78339539.fa.mafft_prank.anc.fas|tile_15	-0.12338514151799733	0.3279420798882632	0.42518946081142495
#5#-chr2_78339209_78339539.fa.mafft_prank.anc.fas|tile_16	0.023345309324257935	-0.27932489341880745	0.0005245420494340235
#5#-chr2_78339209_78339539.fa.mafft_prank.anc.fas|tile_17	0.20823585715247753	0.21062046773131443	0.266827702580623
#5#-chr2_78339209_78339539.fa.mafft_prank.anc.fas|tile_10	-0.03868374194576454	0.051462575420143084	-0.3105013665124581
#5#-chr2_78339209_78339539.fa.mafft_prank.anc.fas|tile_11	0.09751530167989904	-0.08368470286733838	0.030072471880344117
#5#-chr2_78339209_78339539.fa.mafft_prank.anc.fas|tile_12	-0.11841259370400224	0.051340147133323945	0.10838463123837602
#5#-chr2_78339209_78339539.fa.mafft_prank.anc.fas|tile_13	0.1898999458084489	-0.09085624500324868	-0.127167732806312
chr9_AACZ03164686_random_3411-3500(+);panTro4	0.5433978956847301	0.5789891457190413	0.6236574414345927
chr3_110222629-110222970(-);calJac3	0.1598410366493844	0.20067239521928618	0.09094386863069155
#11#|tile_10	0.07622338072242366	0.08527769956943752	0.04324070265926135
#11#|tile_11	0.026783714621724235	-0.02423815391828654	-0.08861272489558635
#5#-chr5_103521877_103522228.fa.mafft_prank.anc.fas;reverse	0.1637916206938091	-0.18756075852031498	0.07461889412643771
#11#|tile_12	-0.1462544932055057	-0.2792008811631502	-0.43404245921143436
chr8_34697836-34698206(-);papAnu2	-0.23315300507568806	-0.35542874664195495	-0.24078218489795508
chr11:74251414-74251805(+);hg19|tile_19	-0.12077364509528053	-0.09017514687957069	-0.09811417646757853
chr11:74251414-74251805(+);hg19|tile_18	-0.00039137340314340937	-0.2920438134034375	0.02476663514420058
chr11:74251414-74251805(+);hg19|tile_17	-0.33884287741039826	-0.5501765797108342	-0.38091226115071924
chr11:74251414-74251805(+);hg19|tile_16	-0.044072978776282565	-0.1545599556906187	-0.3190717003011903
chr11:74251414-74251805(+);hg19|tile_15	-0.1238360324075286	-0.055871365994048655	-0.19274044061880105
chr11:74251414-74251805(+);hg19|tile_14	-0.3513685637171458	-0.010382535078294695	-0.08311007670476671
chr11:74251414-74251805(+);hg19|tile_13	-0.16504190107076377	0.30280623723762967	-0.10510770383145981
chr11:74251414-74251805(+);hg19|tile_12	0.03962273842428346	0.6532935988855475	0.07857387977695238
chr12_78754158-78754490(-);panTro4	0.34323121579193033	0.43382058721473804	0.47235655670686866
chr11:74251414-74251805(+);hg19|tile_10	-0.009267700635301225	-0.30153519806785684	-0.3140187774541896
#11#|tile_13	0.22394930306338753	0.068430169433105	0.04338962318747632
chr9_92213595-92213925(-);panTro4	0.16880058045141522	0.3419704899100837	0.13652326657326946
chr13_53579658-53579859(-);rheMac3	-0.18205119214387566	-0.4478239778849449	-0.47928499817231673
chr1_80519922-80520273(+);hg19;reverse	-0.017210245254401256	-0.0184606316800914	-0.08918359416690057
#11#|tile_15	0.10729177709736819	0.31562578428080207	0.013526763644586135
#5#-chr4_84886219_84886568.fa.mafft_prank.anc.fas	-0.011266258843876723	0.26042619102872494	0.21951752274983963
#43#|tile_8;reverse	0.3993744929075736	0.3313444643457395	0.2552392445634649
chr5_45910505-45910843(+);rheMac3	-0.4825970499628541	-0.3791561410194103	-0.5802994259005034
RepBase_mostFreq|tile_20	0.025441440069701553	-0.07103433060324715	-0.023007898553566823
chr6_GL390268_random_10507-10836(-);panTro4	-0.0035907508195163968	-0.09190735820549957	-0.1551546347064451
chr7_81831300-81831670(+);hg19	0.13412520274861447	-0.06754651778867543	-0.15887397617916718
chr15_90157773-90158121(-);calJac3	-0.18242738442524367	-0.3324798962666791	-0.3006278666303323
chr6:68055910-68056272(+);hg19|tile_11	-0.19985294147646226	-0.15403735496472584	-0.13845660195962345
range_36_7::chr16:14595179-14595324	0.3644243275809804	0.20627150699171126	0.20101705500303785
#43#|tile_20;reverse	-0.12242802392023733	-0.24129806332116682	-0.22902084570178252
#5#-chr2_78332876_78333181.fa.mafft_prank.anc.fas	-0.1773907031069439	-0.18751920770670144	-0.2847777555025245
high_42_3::chr6:168076886-168077031	0.3556532498490388	0.3153538688577284	0.43613787721287994
chr12_48342656-48342991(+);papAnu2	0.8877314293100226	1.037905865954229	1.0932125955569525
#5#-chr6_99473987_99474326.fa.mafft_prank.anc.fas|tile_17	0.07777637653099755	0.1770437064050806	0.025928752144456713
chr4_90029626-90029704(+);hg19;reverse	0.2590342703905612	-0.12665563212806497	0.2515572799763291
range_43_4::chr2:71034407-71034552	0.1892925789851717	0.10318678072111473	-0.2034770344704935
chr1_117918872-117919214(+);hg19;JUNmutant	0.4561483526726526	0.572298475367821	0.5918861900710018
chr11_22146403-22146604(+);gorGor3	0.1647975318467081	0.17560641521651077	0.28219638085119003
chr6_99914439-99914779(-);panTro4	0.034294701423478804	-0.09476467842589043	-0.13104795781238693
chr4_117283022-117283398(+);hg19;reverse	-0.2144834743510568	-0.10993139636070444	-0.14343585843734766
#36#|tile_13	-0.15933445044421765	-0.283884825224789	-0.28591010136503187
#36#|tile_12	-0.09076590048050506	-0.05038059675209895	-0.23879335559824233
#36#|tile_11	0.045032187129832285	-0.11666763884313525	-0.06533609297533229
#36#|tile_10	0.09021555477913293	0.0840265658240424	0.19399043444771047
#36#|tile_17	0.18840204865209334	0.013641186397080556	-0.14133777775029482
#36#|tile_16	-0.3495055223484141	0.18661406758411428	0.12492422297344834
#36#|tile_15	0.05255495752187638	0.06297204233084758	0.1439356824501758
#36#|tile_14	0.23500642214272366	0.0008442668738639791	-0.11186304448526438
#36#|tile_19	0.17897028868348006	-0.029507848167427086	0.19630520732698106
#36#|tile_18	0.21623204462976045	0.4600065446392581	0.11933729124342846
chr11_81787048-81787365(+);rheMac3	0.3235197776156923	0.43444043450962955	0.36862244666266153
chr17_71169518-71169871(-);rheMac3	0.3158187991444804	0.5709951592381581	0.5552152156766088
#3#-chr5_160359116_160359481.fa.mafft_prank.anc.fas	0.03554595238557021	-0.3442402612375012	-0.1909465685026396
#4#-chr1_168239841_168240170.fa.mafft_prank.anc.fas;reverse	0.06939732813501653	-0.1041284015184231	0.15361067316625884
AHZZ01177383_984-1322(-);papAnu2	0.3547189731270976	0.5411670699350343	0.631882664926345
chr6_57791569-57791896(+);rheMac3	-0.25545972773374775	-0.36850703707757654	-0.4447396787255923
#4#-chr1_184256207_184256606.fa.mafft_prank.anc.fas;reverse	0.09101394659978217	0.10082074345244305	-0.3226669433212037
#1#-chr6_99467180_99467520.fa.mafft_prank.anc.fas	-0.09153827676989829	-0.2679665357787142	-0.25671911315669144
#1#-chr1_196507492_196507888.fa.mafft_prank.anc.fas	0.03867810891599134	0.02055685469132464	-0.23462594767022013
chr21_1753222-1753588(-);panTro4	0.6538985761979491	0.7987569102441284	0.7343863616292572
chr1_72794768-72795178(+);gorGor3;DBPmutant	-0.09502545468846553	-0.03157058094731347	0.022958819056475455
chr5_72348514-72348618(-);rheMac3;JUNmutant	-0.2677663396377913	-0.4471282020186367	-0.42467385409287456
high_36_5::chr6:11392809-11392954	-0.3292432849022199	-0.37650353347634924	-0.3246863136483298
chr11_74162238-74162570(-);papAnu2	0.1589220285609123	0.30117476522271547	0.22736134351205273
#18#|tile_19	0.2807555826142755	0.09076018960424183	0.06954642722038297
#18#|tile_18	-0.07117459293276851	0.10228079752967897	0.225152007197443
chr18_16695048-16695446(-);papAnu2	-0.33281276979667235	-0.3632694221422532	-0.6108527282675928
#18#|tile_13	0.002306253842525296	-0.37389248021249727	-0.16705332022904648
#18#|tile_12	-0.07537527682452108	-0.2965517144332945	-0.16992589088027243
#18#|tile_11	0.15636361185861256	0.0012880787616215482	0.1618253106019101
#18#|tile_10	-0.09720949646913474	-0.2760380740786215	-0.2133159575896633
#18#|tile_17	0.03832565819988717	0.19901877418868238	-0.1784283062552433
#18#|tile_16	-0.20189648281524128	-0.45189443894178405	0.13465850529867884
chr6_135192544-135192866(-);hg19	0.3060210738129022	0.38941470947492196	0.4667817764633685
#18#|tile_14	-0.1273908420237093	-0.13704633718703657	0.09553868351690378
#43#|tile_3	0.20920888647736471	0.33908501582451006	0.6499250386710659
#43#|tile_2	0.8535322611041953	0.6619156139397371	0.9337743204379787
#43#|tile_1	0.7188546817197023	0.6164596372480342	0.6371517037241787
#43#|tile_0	1.0707603963760524	1.270068318554735	1.3700335302383018
#43#|tile_7	0.1906304088318961	0.4226422829279266	0.3497483500849746
#43#|tile_6	0.21737776250220409	0.04803196506431099	-0.07978215398987945
#43#|tile_5	0.5733825098509868	0.6264796777750392	0.4740650924662448
#43#|tile_4	0.3330639578269111	-0.0663332263734265	0.3258442814847049
#43#|tile_9	0.05094850101127328	-0.03911669079948406	-0.09767047667171189
#43#|tile_8	-0.05156583187705314	-0.03139707932596083	0.002593564610012432
chr11_21832342-21832596(+);hg19	0.3268533002965915	0.367499776576248	0.28895555593253697
range_80_1::chr22:50337746-50337891	0.1127673801752683	0.12594803720155362	0.09676971540342869
chr4_138543262-138543613(-);papAnu2	0.579796019424506	0.7276381005881802	0.7448454883167248
chr2:187296112-187296451(+);hg19|tile_8	-0.1413407804863577	-0.23283694542692948	-0.30430008529673436
chr2:187296112-187296451(+);hg19|tile_9	0.028732769305409443	-0.3412572073636075	-0.028473488781453685
chr2:187296112-187296451(+);hg19|tile_6	0.0014717792335296825	-0.19592269059513334	-0.2652416186078823
chr2:187296112-187296451(+);hg19|tile_7	0.39384783878539337	0.19875451973647013	0.21840608886862894
chr2:187296112-187296451(+);hg19|tile_4	0.08419183897938311	0.04924100976050232	0.09184478915317346
chr2:187296112-187296451(+);hg19|tile_5	0.03470158472416115	0.17926377216448613	-0.12607367088928167
chr2:187296112-187296451(+);hg19|tile_2	0.0665178969733458	-0.019776734294311583	-0.1735759250310859
chr2:187296112-187296451(+);hg19|tile_3	0.006710350187387379	0.04876096340169567	0.053823271530542234
chr2:187296112-187296451(+);hg19|tile_0	0.013615775606010374	-0.0022181855962313825	-0.15361044362639514
chr2:187296112-187296451(+);hg19|tile_1	0.41217208009743295	0.27732629298681216	0.19969661511222153
#6#-chr7_81834142_81834527.fa.mafft_prank.anc.fas|tile_19	0.1838305529471059	0.0995272955777113	-0.05142606817212515
#6#-chr7_81834142_81834527.fa.mafft_prank.anc.fas|tile_18	0.00673037955586907	0.29193298155502145	0.2599070420744614
#6#-chr7_81834142_81834527.fa.mafft_prank.anc.fas|tile_11	0.24379114546583408	0.02353147778710256	0.02629413574489404
#6#-chr7_81834142_81834527.fa.mafft_prank.anc.fas|tile_10	-0.12797688009747057	-0.013114592001195472	-0.2699451561757731
#6#-chr7_81834142_81834527.fa.mafft_prank.anc.fas|tile_13	-0.06521937039857191	0.1242756598032006	0.3037798935263725
#6#-chr7_81834142_81834527.fa.mafft_prank.anc.fas|tile_12	0.18251442973367493	-0.27766453770354466	-0.14277675630282088
#6#-chr7_81834142_81834527.fa.mafft_prank.anc.fas|tile_15	0.3914379193945243	0.24578558184318947	-0.27723310174812354
#6#-chr7_81834142_81834527.fa.mafft_prank.anc.fas|tile_14	-0.5063493345385299	-0.05476524585821941	-0.09207582392069844
#6#-chr7_81834142_81834527.fa.mafft_prank.anc.fas|tile_17	-0.06363082735619414	-0.4723010395334657	-0.15126024327048437
#6#-chr7_81834142_81834527.fa.mafft_prank.anc.fas|tile_16	-0.12418847838312909	0.06653958226948652	-0.03299117409469117
#5#-chr21_29768728_29769148.fa.mafft_prank.anc.fas|tile_5	-0.26236980446768404	-0.349690895801402	-0.20901969938623968
#5#-chr21_29768728_29769148.fa.mafft_prank.anc.fas|tile_4	0.15068185064494605	0.1429876245823074	0.09554729556217956
#5#-chr21_29768728_29769148.fa.mafft_prank.anc.fas|tile_7	-0.29443412460842056	0.23311032613440527	0.36126479112501164
#5#-chr21_29768728_29769148.fa.mafft_prank.anc.fas|tile_6	-0.1458183036400495	-0.5268544679241357	-0.2926152821089777
#5#-chr21_29768728_29769148.fa.mafft_prank.anc.fas|tile_1	-0.1628152529143263	-0.28747617876618003	-0.1735429149694892
#5#-chr21_29768728_29769148.fa.mafft_prank.anc.fas|tile_0	-0.1332203701165186	-0.3210608693008783	-0.37913136560241684
#5#-chr21_29768728_29769148.fa.mafft_prank.anc.fas|tile_3	0.12640447969917984	-0.07696616393451275	-0.07231339365968126
#5#-chr21_29768728_29769148.fa.mafft_prank.anc.fas|tile_2	-0.18808746829566284	-0.4268537684426235	-0.4037790187059688
chr18_27763326-27763678(+);nomLeu3	-0.07470973061031122	-0.29824334749645376	-0.2717526739178648
high_46_3::chr6:3806636-3806781	-0.06769050878188072	0.07171178869393267	-0.18618502279350072
#5#-chr21_29768728_29769148.fa.mafft_prank.anc.fas|tile_9	0.34685292190422823	0.19832481988759243	0.20516207551007756
#5#-chr21_29768728_29769148.fa.mafft_prank.anc.fas|tile_8	0.3250703624759025	-0.1896445236264585	0.20167933199766133
#6#-chr2_36012811_36013170.fa.mafft_prank.anc.fas|tile_8	0.08109682699412303	-0.15275271345866662	-0.15049417808840623
#6#-chr5_160365485_160365835.fa.mafft_prank.anc.fas|tile_8	-0.036582359832493125	-0.036245948103214166	-0.023137771848939694
#15#|tile_19	0.2240582365618839	0.19331219763887714	-0.05913125418526311
chr1:80515902-80516259_full6|tile_11	0.06358689842141109	0.09077368104400671	0.16022199036263818
chr1:80515902-80516259_full6|tile_10	0.09485655163872644	-0.0026555291220220494	-0.1571986358609669
chr3_32206226-32206593(-);gorGor3	0.9321552811224268	1.0812262093778184	1.0152743768983439
chr1:80515902-80516259_full6|tile_12	0.1653270694158711	0.010561877113839243	0.09756270681073571
chr1:80515902-80516259_full6|tile_15	0.09801958255504427	0.09747203017542713	0.08792045512065046
chr1:80515902-80516259_full6|tile_14	-0.19263667003556825	-0.2318173379721907	-0.23605907540424118
chr1:80515902-80516259_full6|tile_17	0.11579566058937828	0.09449925714601673	-0.06717165929238343
chr1:80515902-80516259_full6|tile_16	0.3464945727737729	0.1754070641517362	0.16172701990107516
chr1:80515902-80516259_full6|tile_19	0.05962982365519598	-0.16853785053553652	0.22992205925259063
chr1:80515902-80516259_full6|tile_18	-0.26811865227446113	-0.27515636181114483	-0.19604306552227643
#15#|tile_14	-0.022917440822355747	-0.1030186125487629	-0.11639437086457989
high_98_3::chr16:87562509-87562654	-0.16278286449355897	-0.06255096210885665	-0.09052274206740939
#15#|tile_15	0.01471811794941335	-0.03543653486585019	-0.19461767800377885
#15#|tile_16	0.2997601180782823	0.10346813812881787	0.03698062298376966
#6#-chr2_36012811_36013170.fa.mafft_prank.anc.fas|tile_7	-0.022368133602669253	-0.16298094026999294	-0.039421374071336855
#6#-chr2_36012811_36013170.fa.mafft_prank.anc.fas|tile_0	0.3004023062113706	0.07483609311155667	0.06974332006402836
#6#-chr2_36012811_36013170.fa.mafft_prank.anc.fas|tile_1	0.2935912171567358	0.5674160304057856	0.34216260907910157
#15#|tile_12	-0.134390477506342	-0.05159626262711391	-0.37520823627513017
chrX_81713860-81714194(-);rheMac3	-0.11213047303824593	-0.4214624499341863	-0.22489092349650547
high_30_4::chr1:228973792-228973937	-0.18655739858692513	-0.3673815186697711	-0.10299438592202474
#2#-chr5_103524861_103525186.fa.mafft_prank.anc.fas	-0.3310990517564232	-0.41157812030347296	-0.4543767169909314
high_8_5::chr20:382620-382765	0.14265297663165658	0.10913121899588674	0.14698178787140725
chr4_79361769-79362079(+);papAnu2	0.6384427097873652	0.7969592179116672	0.8267821162394297
high_39_6::chr14:23476435-23476580	0.23358822167803367	0.27823199680203076	0.33229599495336626
range_82_8::chr1:214150287-214150432	-0.12038852410572216	-0.12189808390953372	-0.07096401290788677
chr13_114441553-114441929(-);rheMac3	-0.25948457434623307	-0.08759761136057154	-0.042963835675909785
chr4_127621933-127622267(+);papAnu2;DBPmutant	0.10330238058659985	0.2267564415783723	0.16782637456332253
chr2_20006251-20006614(+);nomLeu3	-0.11649936199963346	-0.32221485600408334	-0.38069499252307665
#43#;DBPmutant|tile_19	-0.04223234079817179	0.06095908912292843	-0.07383030950081755
chr9_88495136-88495444(+);nomLeu3	-0.07983924116009723	-0.08531810560146338	-0.041073898265410184
high_11_3::chr20:14966310-14966455	-0.13265155263085365	-0.20822783732845027	-0.22174653243015954
#43#;DBPmutant|tile_13	-0.05029250082978528	0.04516324368079614	0.06460400875780228
#43#;DBPmutant|tile_12	-0.05763009941118752	-0.14475315285262544	-0.2305388435023062
#43#;DBPmutant|tile_11	0.13240918001543417	0.009296676829692383	0.3405381503664571
#43#;DBPmutant|tile_10	0.25617133163384087	0.029799970185860794	0.22096816905915057
#43#;DBPmutant|tile_17	-0.10070802180530086	0.03699312820627442	-0.13372311018514582
#43#;DBPmutant|tile_16	0.26829600282762767	-0.13112671589505706	-0.14144906354460612
#43#;DBPmutant|tile_15	-0.1867433087958744	-0.2847546783800483	-0.1956210867541616
#43#;DBPmutant|tile_14	0.237136392826023	0.22781369097363177	-0.24877632126025712
chr6_136208338-136208689(-);panTro4	0.015176846134498673	0.027784649230255073	-0.06334727439199177
chr13_34407055-34407393(+);calJac3	0.2598521868085724	0.11339499398473268	0.007733108666757261
#2#-chr1_196507492_196507888.fa.mafft_prank.anc.fas;reverse	0.3436665553390611	-0.23860841213170464	0.23655198822725937
#35#|tile_22	-0.26017244549592844	-0.4238113066524828	-0.2704410647384297
#35#|tile_21	-0.04354947335053677	0.051308099550129556	0.13028228715978957
#35#|tile_20	0.2635311957526273	0.06158291886342882	0.010371256655272618
#11#	0.6325392959995588	0.686531019860435	0.8202543557013892
#44#	0.7929000436214565	1.0249938736205495	0.8853792617888183
chr2_184736601-184736974(-);calJac3	-0.34415719219246416	-0.5718767010824284	-0.6278674535995653
#29#;reverse	0.3445302908090926	0.0037132609248993797	0.270085281248326
chr21_16673271-16673637(-);hg19	0.6704058969193205	0.7838190730751913	0.7683461223052444
chr5_91899263-91899671(-);panTro4	-0.1473764421061869	-0.17488283226650397	-0.11876051257337325
chr6_67626345-67626738(+);panTro4	-0.28891205475689846	-0.2804272984207944	-0.11318261829125732
chr13_72592916-72593264(+);hg19	0.017753451318773896	0.00682386749200316	-0.03371098955489788
#13#|tile_4	0.34734882190392624	0.15747201007383635	0.15112246255272235
#13#|tile_5	0.030383616599662325	0.02370073630179524	-0.11768064745861098
#13#|tile_6	-0.23367714699077927	0.34569592502261187	0.216203889118879
#13#|tile_7	-0.23903122992144749	-0.23017441878107267	-0.15846726704527025
#13#|tile_0	-0.10836407985384396	-0.158307951530213	0.014583955818495099
#13#|tile_1	0.2561776397538121	0.05559653652909028	0.010173779110723374
#13#|tile_2	-0.1372981289547792	-0.05869843693732317	-0.1239421831045761
#13#|tile_3	-0.04284679732332166	-0.11305640514265948	-0.1873515460209187
#13#|tile_8	0.34958091077870135	0.382706846776355	0.25814452439145935
#13#|tile_9	0.005824543563581089	0.36749881058388745	0.10226614289683422
chr19_24322840-24323196(-);hg19	0.07404661198062888	0.23449816754921035	0.15509934927753222
#30#|tile_15	0.4442515107852841	0.0038526095821195512	0.25770627674498914
#30#|tile_14	-0.09756887587681211	-0.2217226602632169	-0.029609039350264436
#30#|tile_17	0.3250590662017001	0.5525261062817448	0.09079768130636443
#30#|tile_16	-0.39424164758004177	0.06500655476709245	0.09598071627108806
#30#|tile_11	0.19629503840879384	0.10316783473516503	0.10201190857734614
#30#|tile_10	0.239696926789816	0.17781485964435362	-0.16211561179246212
#30#|tile_13	-0.2649995275590486	-0.36518417655126945	-0.30214273097958094
#30#|tile_12	-0.16100133021486984	0.18364702687708645	-0.05841515057868931
#30#|tile_19	0.058662077391356336	0.29497582884401274	0.1015846230822695
#30#|tile_18	0.07481153757822795	0.3133750388458177	-0.020794822698721602
chr9_77850473-77850824(-);hg19;reverse	0.29249420784993707	0.43469769694891675	0.07873649585472588
chr1:184256207-184256606(+);hg19|tile_21	-0.11539352672221448	-0.28678892177726373	0.0528237506979384
chr1:184256207-184256606(+);hg19|tile_20	-0.1765216507412525	-0.3024687169507082	-0.25166093383873617
chr1:184256207-184256606(+);hg19|tile_23	-0.012959286896287694	-0.24454453752029384	0.19453437691261893
chr1:184256207-184256606(+);hg19|tile_22	-0.08228814173928105	-0.19295154788830718	-0.21471806882530672
chr1:184256207-184256606(+);hg19|tile_24	-0.1450034007346073	-0.20923775833435693	0.26160336171040877
chr1_147473655-147473983(-);gorGor3	-0.050834932602708945	0.007041719663140402	-0.019699616689151322
chr4_44489476-44489795(+);hg19	0.30630542669529465	0.7248060107344414	0.5692936865720551
#19#|tile_6	0.13841261427868687	-0.04409145072483106	-0.17233346172774525
#19#|tile_7	0.013939983090946515	-0.004863826741972372	-0.0334453355897814
chr18:51470966-51471382_full81|tile_17	0.037177734907328445	0.0009223561704970424	-0.10437513420092508
#19#|tile_5	-0.2114521531281758	-0.23973930863060885	-0.2566178983541565
#19#|tile_2	0.15178289702795808	0.2628431702854511	0.12767937404717353
#19#|tile_3	0.1226601225330451	-0.05233436824115062	-0.15650719143749292
#19#|tile_0	0.10806364288896167	0.2568335915019375	0.17050345885984589
chr18:51470966-51471382_full81|tile_12	0.061826393803706775	0.07970371524806354	0.1312535742478607
chr18:51470966-51471382_full81|tile_19	0.03347665885966053	-0.08256894752946994	-0.10074228815034363
chr18:51470966-51471382_full81|tile_18	0.12177481905640959	-0.09231115419047677	0.023351292206106322
#19#|tile_8	0.2978604386408455	0.3977332035785384	0.24647788834491913
#19#|tile_9	0.2624728479508684	0.2677800583178975	0.18948796032323414
#4#-chr1_64652289_64652626.fa.mafft_prank.anc.fas	0.117552733201696	0.08118860725525291	0.054447270902961135
chr5_83061552-83061754(+);rheMac3	-0.29669429299576155	-0.5208830024357496	-0.48744039446289267
chr3_105883506-105883858(+);gorGor3	0.37260198497261204	0.28998481443958835	0.14284859766386435
chr3_63903486-63903873(-);nomLeu3	-0.04329023188927414	-0.3229025448271095	-0.31573881891146244
chr9_77854017-77854400(-);hg19	0.12797521143164223	0.09736753204647484	0.09827683884716762
chr7_81768811-81769150(-);panTro4	-0.05001123392985655	0.1304179536045856	-0.11007794863208523
high_52_6::chr17:70395955-70396100	-0.20426413845168773	0.27610186059219344	0.04111133548835236
chr13_4635929-4636294(-);papAnu2	0.22932540823969264	0.4118094145555349	0.3006904120327417
chr12_11205658-11205996(-);rheMac3	0.685036328752693	0.646264037685671	0.6787583096678151
chr4_144176777-144177028(+);papAnu2	-0.4251299795414195	-0.6739115327527974	-0.6377809844873313
chr13_97571707-97572033(-);nomLeu3	-0.12926596213135247	-0.01883707610413717	-0.2886255396004011
#43#|tile_24;reverse	-0.28025158387584376	-0.18558417123323695	-0.3023711134668023
chr12_96541676-96542011(-);nomLeu3	0.046132323175385626	-0.1693205866940642	-0.16055421869296926
chr2:138138281-138138657(+);hg19|tile_19	0.4818080013550841	0.41933021458619935	-0.026756462528399874
chr2:138138281-138138657(+);hg19|tile_18	0.199082840810316	0.02416883637606962	0.007186466486106365
chr2:138138281-138138657(+);hg19|tile_17	-0.09419329133887375	0.2692475881276731	0.16527717840352035
chr2:138138281-138138657(+);hg19|tile_16	0.02509279247173389	-0.03405445901812552	-0.014102559922375923
chr2:138138281-138138657(+);hg19|tile_15	-0.14796270780386905	0.11875834004273499	-0.26226646450930424
chr2:138138281-138138657(+);hg19|tile_14	-0.09909302063173078	-0.02644549749053108	-0.17059614615564095
chr2:138138281-138138657(+);hg19|tile_13	0.042391692359758315	0.19880448081512353	-0.19599412115373155
chr2:138138281-138138657(+);hg19|tile_12	0.027985464498136305	0.12923447511363573	-0.13034923759748335
chr2:138138281-138138657(+);hg19|tile_11	-0.0005436966016307895	-0.179561061691057	-0.31489792249249704
chr2:138138281-138138657(+);hg19|tile_10	0.1319798363048069	-0.02030937854886583	-0.09104661872784137
chr17_67996343-67996432(-);papAnu2	0.775163891358656	0.6698360382930424	0.7451720131224369
chr17_40545120-40545434(-);papAnu2;JUNmutant	0.2481798911858536	0.048516972842744505	0.4292877362005595
chr5_89736450-89736852(-);gorGor3	-0.0606145488563925	-0.21586775265857525	-0.26593153420571836
chr3_49473416-49473752(-);calJac3	-0.0420689645583553	-0.12985025613376638	-0.2959584803288585
#18#|tile_7	0.23637898065960705	0.08017742536724017	0.09603844754706312
#18#|tile_6	0.365560966609579	0.24514393622099373	0.26082513250088063
#18#|tile_5	0.4844406034632516	0.5475478062675296	0.5182412634768978
#18#|tile_4	0.4676300926990734	0.2903238420016093	0.18557999364804423
#18#|tile_3	0.6447439238381929	0.6745901801942206	0.6893702321189219
#18#|tile_2	0.5686021371567407	0.6299999760194808	0.5793449367232253
#18#|tile_1	0.404609507189816	0.10835885456891561	0.38748853347444057
#18#|tile_0	0.5912614423574063	0.5169685658684081	0.42304070784483094
chr8_36433655-36434040(-);hg19;reverse	0.1616821454597362	0.06974529028524662	0.3992740449619249
#18#|tile_9	0.0427465728152405	0.08448550493918856	-0.07857956498668629
#18#|tile_8	-0.05267150561617847	-0.22515693532751396	-0.13354361848520319
#2#-chr1_168233478_168233803.fa.mafft_prank.anc.fas;reverse	0.09252502645947434	0.18059277630197915	-0.026609940016148134
chr11:74251414-74251805(+);hg19|tile_11	0.3690311632886665	0.08997876006800586	0.32050370391049116
chr11_85209062-85209533(+);calJac3	-0.37250564060892705	-0.5006661625413977	-0.4875261884322214
#3#|tile_20	0.2815205218369538	-0.21674880546108383	0.12181458128245884
#6#-chr4_84883553_84883903.fa.mafft_prank.anc.fas|tile_20	-0.016604065245942753	0.0651466980608951	0.19848918465043916
chr13_134089954-134090291(+);rheMac3;DBPmutant	-0.19848611082030368	-0.39474691028034004	-0.39330774748042474
#4#-chr13_72598094_72598447.fa.mafft_prank.anc.fas	0.3615847888665599	0.5087041549567259	0.4542505848241038
chr4_24967399-24967729(+);hg19;reverse	0.40580955566282056	0.5577818403656827	0.5242296566804734
chr8_110899042-110899372(+);rheMac3	0.053848269445069534	0.04404334272497648	0.286080394741282
chr21_16672045-16672465(+);gorGor3	-0.303570853406421	-0.4709688110552401	-0.45190368218788973
chr5:18792357-18792722_full173|tile_6	0.26970588743608265	0.15538618237592988	-0.21743239823129587
chr5:18792357-18792722_full173|tile_7	-0.20218004928698513	0.22878113301921502	0.39829673089178635
chr5:18792357-18792722_full173|tile_4	0.21693641071239253	0.2719316089413938	0.2915831780735529
chr5:18792357-18792722_full173|tile_5	0.09308846434938152	-0.0025504593683695082	0.29649009473674975
chr5:18792357-18792722_full173|tile_2	0.6807830902070426	0.6911525932086107	0.7188883318595298
chr5:18792357-18792722_full173|tile_3	0.2839199400361795	0.5268372779202115	0.4510676056405548
chr5:18792357-18792722_full173|tile_0	0.24040598282228562	0.16101857816045254	0.524374876017914
chr5:18792357-18792722_full173|tile_1	0.08478952348578318	0.13270673293697471	0.1380712008848619
chr18_51757410-51757589(-);gorGor3;JUNmutant	0.20403133511370466	0.14788443439582624	0.2019645191324928
chr5:18792357-18792722_full173|tile_8	0.4972660426934227	-0.012121584050107824	0.22010286449363411
#1#-chr13_72598094_72598447.fa.mafft_prank.anc.fas	0.3836932697642187	0.531669554270825	0.7186708364118783
#1#-chr2_78332876_78333181.fa.mafft_prank.anc.fas	-0.21405203375999196	-0.3630800553091614	-0.5784602068259377
chr18_21768547-21768945(-);calJac3	0.30885498040011194	0.1656946090920206	0.18951708150633179
chr6_GL285193_random_12098-12436(+);calJac3	0.06716695384814814	-0.04605572284090055	-0.1041914692591095
chr13_125674487-125674822(+);papAnu2;DBPmutant	-0.12858396418184753	-0.38368905311467105	-0.34696140394102665
chr3_135460806-135461136(-);calJac3;JUNmutant	0.05927564911257314	-0.08832363226156363	0.01567235448686254
RepBase_mostFreq|tile_15;reverse	0.10138830999453011	0.05351930735824767	0.034513619785561125
chr5_46306569-46306870(+);panTro4	0.0978842853664723	-0.18743905843658298	-0.1675340169082832
chr13_131583499-131583832(-);rheMac3	-0.19065825785024243	-0.2545551577645131	-0.42272272655056276
#5#-chr2_78339209_78339539.fa.mafft_prank.anc.fas	0.2993724117703797	0.46487075360888314	0.48911268593732704
chr12_79153145-79153477(-);hg19	0.468874560778984	0.6138875207352095	0.6074335740109492
chr6_125179605-125179954(+);panTro4	0.17856773339205187	0.18406973567819557	0.1805556049467121
RepBase_mostFreq|tile_9;reverse	0.3730616865024123	0.4121092752899963	0.3797381265490758
#3#-chr6_68058544_68058937.fa.mafft_prank.anc.fas	-0.08786994604444774	-0.18338314177342543	-0.26841740046075097
chr14_46270906-46271271(-);calJac3	-0.21620281240223202	-0.08719773412451066	0.04612057783930578
controlhigh_9_1::chr1:26396963-26397108	0.5245000637832702	0.7635702658593987	0.8396553450413906
chr13_72598094-72598447(+);hg19	0.4317351554235925	0.5747232443034285	0.6460847576115922
chr1_187811863-187812200(-);hg19	0.6752134930375572	0.848342177667788	0.8327723376951968
#5#-chr2_78339209_78339539.fa.mafft_prank.anc.fas;reverse	0.17315803148864714	0.10746685468558125	0.23857412068987663
chr11_50507107-50507439(-);calJac3	-0.06420552428042735	-0.25071707189536324	-0.3200317528661428
range_9_5::chr12:57973578-57973723	0.008725349543322583	0.31835202833608467	-0.08553501985577612
chr10_51541715-51542072(-);nomLeu3	-0.1102301796797837	0.0362941507074946	-0.14148907738996713
chr13_95169015-95169345(+);nomLeu3	0.10350223614409576	-0.17295336723783916	-0.3965712512005322
chr2_120895012-120895414(-);nomLeu3	0.4017225633448524	0.53593984590531	0.6894909360498619
chr2B_74593527-74593866(+);gorGor3	0.10222461520021536	0.020025220733625053	0.07096087330077902
#21#|tile_19	-0.14276528547040765	-0.09964819883352997	0.025431618030613196
#21#|tile_18	0.12417745438196726	0.549107581791772	0.11703083411004052
chr7_81765443-81765779(-);panTro4	0.053426624205907144	-0.08859358097401128	-0.342228730897692
#21#|tile_12	-0.1417390197957282	-0.33410296062201555	0.07579545678974726
#21#|tile_11	-0.003882496204123877	-0.07500108040993464	-0.026052363798861222
#21#|tile_10	0.2783829111644674	0.09203618455514735	-0.016119381898222984
#21#|tile_17	-0.09535322294062895	-0.2579090979415488	0.004237398829514099
chr21_29765657-29766036(+);hg19	0.10565208186145887	0.10147126664368374	-0.002073862007099513
#21#|tile_15	0.050361793013986265	0.1255181268729042	-0.16385747800902445
#21#|tile_14	-0.06842066748758521	0.23901941337788604	-0.2587934571675772
chr2_53717983-53718184(-);hg19;reverse	0.2332275539984282	0.22407667828610534	-0.01612026552179067
chr6_65166923-65167252(+);panTro4	-0.22410375234452543	-0.28779626954636556	-0.25007609758565763
range_71_2::chr12:115874872-115875017	-0.016872965748617682	-0.03255203068014057	-0.0015922982909213014
chr8_91136258-91136597(-);papAnu2	0.2014098669504546	0.20598868552925612	0.1983408868431734
chr11_74251414-74251805(+);hg19;reverse	0.31964035406344965	0.10660460272467163	0.11992755960416211
chr9_31603543-31603910(-);nomLeu3	0.07528655988347356	0.13423884464608343	0.12105175357291736
chr13_54595619-54595967(+);gorGor3	-0.04469668802333702	-0.1706650382387872	-0.18486586254608925
#5#-chr4_117283022_117283398.fa.mafft_prank.anc.fas;reverse	0.14833094114537287	0.23919246683496395	0.010561789404280729
#4#-chr2_187302542_187302881.fa.mafft_prank.anc.fas;reverse	-0.007507243262036618	0.28601137356503864	0.07064996432013061
chr18_7693044-7693443(+);nomLeu3	0.10150731703337532	0.015625169166848047	-0.2616789111760847
chr4_104467694-104467916(-);hg19	-0.2676609836736107	-0.2645052252291687	-0.21296945973526082
chr4_108831524-108831873(+);gorGor3	0.09653996347356453	-0.026250894473114947	0.09392898128128753
chr6_135566125-135566460(-);gorGor3;JUNmutant	-0.10691974991231806	0.07387675902105018	-0.02793039243211299
chr1_89815241-89815578(-);rheMac3	-0.016687089210777082	-0.31061866877020783	-0.328399436777017
#3#-chr6_99467180_99467520.fa.mafft_prank.anc.fas;reverse	0.25628356433361604	-0.08508472630788608	0.02373792007495078
range_27_7::chr2:208711585-208711730	-0.03831241245797229	-0.050668213430461725	-0.2347614398483305
chr6_66741745-66742111(-);panTro4	-0.35547961397484185	-0.19876363255808138	-0.3437775929448818
RepBase_shuffled_17	0.098942656485578	-0.1978223676001273	0.036263057929722786
RepBase_shuffled_16	-0.010243759976185388	0.19204708856632158	-0.3722314023143898
RepBase_shuffled_14	0.048945735861920504	-0.1663877025305798	-0.24489612972457386
RepBase_shuffled_13	0.37349854491607487	0.32605599973453764	0.4656730498043657
RepBase_shuffled_12	0.10917474338451877	0.14624698100888567	-0.10988591734956432
chr6_165595658-165595984(+);hg19	0.24425578535340478	0.42604785069469503	0.23977528876928755
chr6_158958612-158958963(-);rheMac3	-0.114687508664164	-0.19006873318154105	-0.008122563484698295
chr19_20285793-20286140(+);papAnu2	-0.30745301508436323	-0.16458549523521443	-0.24119815965418215
#5#-chr21_29765657_29766036.fa.mafft_prank.anc.fas	0.32636270493762	0.34483424612406555	0.3920412646649986
#2#-chr2_36012811_36013170.fa.mafft_prank.anc.fas	-0.12151659692806646	-0.28524907701442015	-0.18289166735094695
#42#	0.8526319389535837	1.1393422983415809	1.0579453973481572
#6#-chr4_25360251_25360618.fa.mafft_prank.anc.fas|tile_8	-0.05626450703323981	-0.0823581799917037	-0.38539582158671193
#6#-chr4_25360251_25360618.fa.mafft_prank.anc.fas|tile_9	0.08071595053664839	-0.1861746103382871	-0.11686925921954437
#13#	-0.16537792597465795	-0.07883912073351344	-0.294237240562522
chr2_138091461-138091764(+);calJac3	-0.07105141762344995	-0.16549474946667866	-0.17237117300495403
RepBase_mostFreq;DBPinsert|tile_18	0.04270148514987545	0.3331789073441792	0.094525488528152
#6#-chr4_25360251_25360618.fa.mafft_prank.anc.fas|tile_3	0.14508925019576666	-0.048011887908129644	-0.04911566437804378
chr11_79643080-79643395(+);papAnu2	0.1204769364258231	0.15494752993586952	0.22078431642205146
chr7_42515955-42516367(+);hg19;reverse	0.08843779633537045	0.28140593334505715	0.2963796161553373
chr7_147815208-147815534(-);panTro4	0.11488461244912702	-0.26826366903466553	0.07848700255014102
chr6_18959615-18959983(+);rheMac3	0.44292748197844417	0.7138581342731929	0.6587761143667219
chr19_23482628-23482982(+);panTro4	-0.2057778459480952	-0.39817775589902993	-0.390567587460545
chr4_109544943-109545284(+);papAnu2	0.6675887213431815	0.6851091484663302	0.7860163489620668
chr1:196507492-196507888(-);hg19|tile_12	-0.18008595031234434	0.6544426832507553	-0.16292438042734406
chr1:196507492-196507888(-);hg19|tile_13	0.17437663279760224	0.473157053564262	0.26000259298108924
chr1:196507492-196507888(-);hg19|tile_10	-0.22425556565121707	0.13212406670137605	-0.08801199429289569
chr1:196507492-196507888(-);hg19|tile_11	0.05458823042952565	0.2596976871425292	-0.32437503095372816
chr1:196507492-196507888(-);hg19|tile_16	-0.09580573793869245	-0.2564480957932703	-0.17873826818053132
chr1:196507492-196507888(-);hg19|tile_17	0.1982549649042274	0.38424223457509343	0.0682132527275445
chr1:196507492-196507888(-);hg19|tile_14	0.19585049093871676	0.11795448265161859	0.1010441556590206
chr1:196507492-196507888(-);hg19|tile_15	-0.1502341105586986	-0.3433590176614818	-0.18034612761595864
chr1:196507492-196507888(-);hg19|tile_18	-0.18732588588565618	-0.1414620429081802	-0.35040671048122146
chr1:196507492-196507888(-);hg19|tile_19	0.04192474961138919	0.11796867887757957	-0.06320941600494838
#35#;reverse	0.493746324119508	0.7403831259227794	0.6886233295336479
chr5_106212284-106212679(-);hg19;reverse	-0.29816393730685803	0.11671777370169908	0.07895142159221137
chr20_35616830-35617160(-);hg19	-0.3491989489975699	0.07604858211423668	-0.050330309434496776
chr6_124367757-124368102(+);gorGor3	0.2995101605159563	0.17272674944158006	0.29341084907820136
chr8_36431254-36431642(-);hg19	0.571587731286147	0.3934275555864859	0.3213452697083595
chr10_74870268-74870599(-);papAnu2	-0.31388942482248144	-0.4618687585897009	-0.6901470040575168
chr25_2471212-2471573(-);nomLeu3	0.6008123634988454	0.592216081894837	0.5010733110535979
RepBase_mostFreq|tile_7;reverse	0.8949736669530883	0.8889305777692555	0.864371726389014
#5#-chr1_168239841_168240170.fa.mafft_prank.anc.fas|tile_8	0.2617763815384876	0.20967721638189038	0.21251584473870982
#4#-chr1_168239841_168240170.fa.mafft_prank.anc.fas	-0.156754118263568	-0.18824679662874363	-0.25467013944153555
#5#-chr1_168239841_168240170.fa.mafft_prank.anc.fas|tile_4	-0.22380651961666914	-0.344162495596312	-0.41291415702393636
#5#-chr1_168239841_168240170.fa.mafft_prank.anc.fas|tile_5	0.018714514969331218	-0.15942212541787196	0.1159484660463206
#5#-chr1_168239841_168240170.fa.mafft_prank.anc.fas|tile_6	0.04283187764188539	-0.03425535312708776	-0.15670216089605243
#5#-chr1_168239841_168240170.fa.mafft_prank.anc.fas|tile_7	-0.08820004460786157	-0.1304645507826832	-0.18859248053770786
#5#-chr1_168239841_168240170.fa.mafft_prank.anc.fas|tile_0	-0.1856897905082023	-0.32830511074214397	-0.08840980458044663
#5#-chr1_168239841_168240170.fa.mafft_prank.anc.fas|tile_1	-0.11923866261554206	-0.1999153513231653	-0.14207665417171814
#5#-chr1_168239841_168240170.fa.mafft_prank.anc.fas|tile_2	-0.31259074093125666	-0.3640646403164441	-0.35497752953719647
#5#-chr1_168239841_168240170.fa.mafft_prank.anc.fas|tile_3	-0.38984096362939424	-0.43807472353228394	-0.48940075069720435
chr14_88214309-88214647(-);hg19	-0.22853239476679404	-0.2883971842745283	-0.29476263920926904
chr21_14575426-14575804(+);panTro4	0.08486368574382615	0.1346476572061484	0.04196735384922711
range_35_4::chr10:99088625-99088770	-0.14075779970755983	-0.21176911967632236	-0.36250690580399864
#9#	1.0117886489667192	1.1498426531675845	1.2304806655797587
chr2_78339209-78339539(-);hg19	0.06852346012455644	-0.059844590311508065	0.047606565172630705
chr1_120496824-120497165(+);gorGor3	0.6483229300665946	0.6487095917171752	0.8431172258443015
chr3_135460806-135461136(-);calJac3;DBPmutant	-0.2742488937263117	-0.26473925038849877	-0.31636787633469127
#38#|tile_24	-0.18350609104425342	0.0602233825882011	0.18455885069832695
#38#|tile_20	0.5015792566895725	0.11533292714646191	0.3666418570676238
#38#|tile_21	-0.10876937402312774	-0.45683834710440724	-0.01743460284599531
#38#|tile_22	-0.0017430718362287797	-0.003684794077306894	-0.14772341305247563
#38#|tile_23	0.1416504704671608	0.07284110499975009	0.14618078147566135
chr6:99473987-99474326(-);hg19|tile_9	0.06208130396768333	-0.2111235879749828	0.008209416040833698
chr5_99399599-99399952(+);nomLeu3	0.21982394771273847	0.2517099522947933	0.21781679220109387
chr6_23257976-23258365(+);papAnu2	0.20104760968947538	-0.03838601474844916	-0.004972477868906107
#4#-chr5_160359116_160359481.fa.mafft_prank.anc.fas;reverse	0.08540740604782544	-0.46947987726988927	0.34300115836198486
chr5_103521877-103522228(+);hg19;JUNmutant	-0.11972901355878772	-0.2724862635285889	-0.27257180282825993
chr17_27906583-27906975(+);gorGor3	-0.012051555371484867	-0.323522050268601	-0.057777079909022894
#6#-chr7_81834142_81834527.fa.mafft_prank.anc.fas;reverse	0.2152400765509114	0.1694477386734433	0.17751214614731353
AHZZ01169959_683-1028(-);papAnu2	-0.1033372077800272	-0.19219584220303654	-0.32056183188802745
chr1a_59785100-59785492(+);nomLeu3	-0.04211499323982288	-0.103838104363595	0.0007322493197795272
#4#-chr2_36015502_36015868.fa.mafft_prank.anc.fas	0.09618089327695395	0.335340609366986	0.15803199127935796
chr19:24322840-24323196_full86|tile_3	-0.04848758870319459	-0.14498583238166585	-0.2384897021798118
chr19:24322840-24323196_full86|tile_2	-0.052948573289366495	-0.12257327074995807	-0.1477321447587629
chr19:24322840-24323196_full86|tile_1	-0.06251161734022376	-0.017816586927083218	0.061866317542084326
chr19:24322840-24323196_full86|tile_0	-0.017641955855475903	-0.066865353339747	-0.11210992945834056
chr19:24322840-24323196_full86|tile_7	-0.1070608330980772	0.0008309397122247066	-0.0989474326977249
chr19:24322840-24323196_full86|tile_6	0.0939905410367502	0.10883528860320749	-0.12015733107141788
chr19:24322840-24323196_full86|tile_5	0.27247826937553876	-0.09973837204861152	0.10178927927221386
chr19:24322840-24323196_full86|tile_4	-0.2350966456591355	-0.10880965384014114	-0.17249256858056997
chr19:24322840-24323196_full86|tile_9	0.05705203641470143	-0.12405292897262746	-0.3271621510860065
chr19:24322840-24323196_full86|tile_8	0.26903092963086167	0.21040509021104198	0.6873399534838496
#12#|tile_19	-0.02387648412607568	-0.009919422067452551	0.012457008144946572
chr12_84749430-84749743(+);hg19;reverse	0.09414438342360443	0.5428254976328691	0.38190918478746677
#12#|tile_11	-0.010417339563946689	0.43160444867259146	0.19513710282001204
#12#|tile_10	-0.1895980461381886	-0.19716408320498952	-0.2764194253383995
#12#|tile_13	0.03483094068945704	-0.26902500459197237	-0.13801605344805415
#12#|tile_12	-0.28227991536661357	-0.3676821217819582	-0.5614036526832991
#12#|tile_15	0.39125340105055795	0.049500438425705943	-0.22958296759065763
#12#|tile_14	0.007014149190845669	-0.2085405033991221	0.18884947035449764
#12#|tile_17	0.2572674231669722	0.10670553152908831	0.265319237188715
#12#|tile_16	0.13114159746703644	0.2130239035176071	-0.33915500623322625
#45#;JUNmutant|tile_13	-0.000530738984892803	-0.12122523031714363	-0.0737032231739554
#2#-chr5_160359116_160359481.fa.mafft_prank.anc.fas;reverse	0.0554864571999333	0.20750365344703423	0.01695893668675292
#2#-chr2_149017114_149017451.fa.mafft_prank.anc.fas;reverse	0.05613112679629574	0.2720627550834891	0.24253360135957774
chr22a_33784630-33784960(+);nomLeu3	-0.0013116936274965218	-0.10066208701332895	-0.03365010240871259
chr17_27903871-27904172(+);gorGor3	-0.04522252706816499	-0.375177287289457	-0.3620258965182362
chr2_149011213-149011552(-);hg19;reverse	0.2668767198492911	0.13064602803462677	0.21026650278773168
controlhigh_22_4::chr3:138594775-138594920	0.5923531054973856	0.587227725303709	0.6433147851143584
#2#-chr5_101098453_101098713.fa.mafft_prank.anc.fas	0.009953519475434002	-0.12500219471549454	-0.2484683025295078
chr1:184259387-184259752(+);hg19|tile_19	0.255340516887594	0.3369532830341337	0.5545832998682367
chr1:184259387-184259752(+);hg19|tile_18	0.234970402451716	-0.23841288285562062	-0.17400633114971734
chr1:184259387-184259752(+);hg19|tile_17	0.16098793793221072	-0.5903985140668516	0.026531957600471945
chr1:184259387-184259752(+);hg19|tile_16	0.42917787537952395	0.725454357336722	-0.08850734396147197
chr1:184259387-184259752(+);hg19|tile_15	0.09278457987524243	-0.01971312360901182	0.059830333177910845
chr1:184259387-184259752(+);hg19|tile_14	0.4417469211175124	-0.12217427754405442	0.07026660171588042
chr1:184259387-184259752(+);hg19|tile_13	0.1329047273504014	0.022992804355286316	-0.17880710185867016
chr1:184259387-184259752(+);hg19|tile_12	-0.09380682116213578	-0.3236772224802584	-0.0027719252838150814
chr1:184259387-184259752(+);hg19|tile_11	0.21128522951632178	0.3227150898866944	0.12944275980302403
chr1:184259387-184259752(+);hg19|tile_10	0.2901824288949417	-0.029872737595568678	0.01479159427503044
chr6_125687347-125687684(+);gorGor3	0.19097490221479765	0.11033426375758973	0.09945445712932827
#39#|tile_23	0.21328230847165075	0.13286499890221462	0.014201173108883448
#6#-chr5_103521877_103522228.fa.mafft_prank.anc.fas|tile_1	0.4775674020235162	0.24471230468511546	0.19108767418187636
#6#-chr5_103521877_103522228.fa.mafft_prank.anc.fas|tile_0	0.27759515060500073	0.13745592863817416	0.07774490826930178
#6#-chr5_103521877_103522228.fa.mafft_prank.anc.fas|tile_3	0.17283691529316603	-0.11971633699902015	0.03131674003275269
#20#|tile_5	0.04169403007488885	-0.10263858922279262	-0.08617801770575596
#20#|tile_2	0.14745788391356712	0.025310384025121146	0.008816717426157795
#6#-chr5_103521877_103522228.fa.mafft_prank.anc.fas|tile_4	0.0788321545795217	0.07557497704672138	0.03725148081900839
#20#|tile_0	-0.032633390633457444	-0.24906935477748995	-0.17685913193449768
#6#-chr5_103521877_103522228.fa.mafft_prank.anc.fas|tile_6	0.033590036058832005	0.08218177217711829	-0.04345132116066149
#6#-chr5_103521877_103522228.fa.mafft_prank.anc.fas|tile_9	0.31321771990000424	0.35096270628812315	-0.4790546830183245
#6#-chr5_103521877_103522228.fa.mafft_prank.anc.fas|tile_8	0.014989318937911578	-0.03874296004059737	0.38036922001955803
#5#|tile_12	0.30426570124679425	-0.18892842481052952	0.25906429440708767
#5#|tile_13	0.14090121222657315	-0.002115303382631366	-0.17147849688566424
#5#|tile_14	-0.00790353650112836	-0.2522349684771856	-0.036700459162481186
#5#|tile_15	0.27179862904344526	-0.06845338607497202	0.02736459312530421
#5#|tile_16	0.05572076436647997	-0.13280584757230457	-0.11231187714219765
#5#|tile_17	-0.004015330541492331	0.1531794594457991	0.10757909584219155
chr15_32046259-32046604(+);nomLeu3	0.26491999728047	0.580025642658791	0.4994435450036704
chr6_125595258-125595597(+);hg19	0.19837141339112685	0.3544243169898881	0.35381335946132697
chr6_118674550-118675013(-);hg19	-0.2612814548296698	-0.35420703663125225	-0.6155520743958174
chr4_119044875-119045251(+);panTro4	-0.041716130291812585	-0.3539960787145169	0.06421760690924998
#4#-chr6_99467180_99467520.fa.mafft_prank.anc.fas;reverse	0.08090426686460087	0.05809924146960043	-0.08517988357797897
chr4:117278995-117279344(+);hg19|tile_19	0.05030476912751174	-0.15742696769305933	0.012157433366580159
chr4:117278995-117279344(+);hg19|tile_18	0.10419441202532072	-0.035755746674651576	-0.17581360655657283
chr19_54568680-54569039(-);nomLeu3	0.17178311096374174	-0.21664163780646745	-0.052143073147250495
chr4:117278995-117279344(+);hg19|tile_16	0.25776509816253135	0.35019300367951517	0.18031810700442225
chr4:117278995-117279344(+);hg19|tile_15	-0.09186319098554913	0.42745985925781577	-0.38413440065723253
chr22a_89403472-89403807(-);nomLeu3	0.128621423001299	0.22927891898729086	0.2813308291262724
chr4:117278995-117279344(+);hg19|tile_13	-0.1759887233274323	-0.34077657134991435	-0.07349348785106431
chr4:117278995-117279344(+);hg19|tile_12	0.024548543080433298	-0.02590072376649199	-0.19640805756713736
chr4:117278995-117279344(+);hg19|tile_11	-0.09159353924278267	-0.055164936882544716	0.1045901436979515
chr4:117278995-117279344(+);hg19|tile_10	0.13295220973440433	-0.13531590429915183	0.009280211087384268
chr3_31872267-31872634(-);panTro4	1.1063507000295103	1.3610830418478135	1.370506091883756
#6#-chr2_187296112_187296451.fa.mafft_prank.anc.fas	0.9487579611732557	1.1155601959026071	1.1534026654929488
#4#-chr1_86882024_86882363.fa.mafft_prank.anc.fas|tile_0	-0.15911983867117785	-0.27411638420366324	-0.29416927537792886
#4#-chr1_86882024_86882363.fa.mafft_prank.anc.fas|tile_1	0.22459814546534268	-0.13028413856026555	-0.42675289867829097
#3#-chr1_86875032_86875345.fa.mafft_prank.anc.fas	0.14552829473317616	0.3351692672152919	0.19721382952164745
#4#-chr1_86882024_86882363.fa.mafft_prank.anc.fas|tile_3	0.14705626750402362	-0.006045130529614557	-0.02886609751056349
#4#-chr1_86882024_86882363.fa.mafft_prank.anc.fas|tile_4	-0.019059393420471173	-0.009542298700200002	0.29041896515521776
#4#-chr1_86882024_86882363.fa.mafft_prank.anc.fas|tile_5	-0.025255365873708694	-0.1564574453950315	-0.09501605843576832
#4#-chr1_86882024_86882363.fa.mafft_prank.anc.fas|tile_6	0.2699379494179145	0.009056335925378599	0.07152820175613964
#4#-chr1_86882024_86882363.fa.mafft_prank.anc.fas|tile_7	-0.02188198343746191	-0.08219388623719112	0.06876348535963123
#4#-chr1_86882024_86882363.fa.mafft_prank.anc.fas|tile_8	0.049297165541546735	-0.001359707542144335	0.029279644250232936
#4#-chr1_86882024_86882363.fa.mafft_prank.anc.fas|tile_9	0.2821587062804968	0.3451632798789839	0.15410151391794696
chr6:68058544-68058937(+);hg19|tile_24	0.06862124900793297	-0.04215741665011907	-0.2268511127786475
chr6:68058544-68058937(+);hg19|tile_21	0.09522731309777692	-0.9070884039433009	-0.0770867912758251
chr6:68058544-68058937(+);hg19|tile_20	0.08134110270594298	-0.3128129845239633	-0.10835600216446635
chr6:68058544-68058937(+);hg19|tile_23	0.31611218135831326	-0.2507781697569099	-0.03962334707190529
chr6:68058544-68058937(+);hg19|tile_22	-0.46317695778189494	-0.08045730692831556	-0.33714841579513743
chr20_32555724-32556056(-);nomLeu3	-0.31415860170460613	-0.3314356784797996	-0.44677746952531144
#4#-chr2_187296112_187296451.fa.mafft_prank.anc.fas;reverse	0.5993822912844563	0.6373260739134621	0.9449815178001268
high_75_2::chr2:128212835-128212980	0.07148423593127468	-0.18535224485314883	-0.14391587009936804
chr4:84883553-84883903(-);hg19|tile_5	-0.054769754465609895	-0.09126688643927128	-0.13195000423594416
chr4:84883553-84883903(-);hg19|tile_4	0.4489634880716067	0.35947778713791495	0.5511896536789225
chr4:84883553-84883903(-);hg19|tile_7	-0.0514858609795596	-0.2439840974190233	-0.054646786367069704
chr4:84883553-84883903(-);hg19|tile_6	-0.024564876816174645	0.20307493452973108	-0.42357924400968844
chr4:84883553-84883903(-);hg19|tile_1	0.0096477721830292	0.32189629632421385	-0.012766276921561168
chr4:84883553-84883903(-);hg19|tile_0	-0.23924968531383548	-0.010965435404426044	0.024548602013959298
chr4:84883553-84883903(-);hg19|tile_3	-0.08673963796015742	-0.040083667400625786	-0.19157608076885654
chr4:84883553-84883903(-);hg19|tile_2	0.063454703805572	0.26217687637317644	-0.18176006742536804
chr4:84883553-84883903(-);hg19|tile_9	-0.2203510520364832	-0.31849612210181394	0.18383662113691418
chr4:84883553-84883903(-);hg19|tile_8	-0.10981876092745177	-0.17931009050157615	0.23031458186548762
chr4_106304436-106304749(+);panTro4	0.8143160644092093	0.9709492750776814	1.0841928151416838
RepBase_mostFreq;reverse	0.8056837947483108	0.9742690024389233	1.0760022240354405
chr5_68228640-68228941(-);hg19;reverse	-0.040446228070416014	-0.06675980208023387	-0.233349601946354
chr5_68225831-68226223(-);hg19;JUNmutant	-0.08314236486268964	-0.07084891940794766	-0.36946857820889656
chr4_97035487-97035815(-);rheMac3;JUNmutant	-0.055904030973879824	-0.1961424270041678	-0.15076464378957505
chr2_128588456-128588799(+);hg19;reverse	0.13399752263019876	0.058840502433811406	-0.0011769887927785912
#3#-chr2_78339209_78339539.fa.mafft_prank.anc.fas;reverse	-0.16331950600885614	0.2063264758312282	0.3251721707060398
chr1_117918872-117919214(+);hg19	0.32406877016901303	0.1924000014695886	0.3392388371008009
chr13_54600753-54601106(+);gorGor3	0.22262446104749137	0.4693588972730852	0.47070421985784366
chr11_27671913-27672254(-);gorGor3	-0.1756001379330508	-0.31295221030073805	-0.36329811055111644
chr20_61274909-61275278(-);nomLeu3	-0.33523461792172726	-0.3873166310296887	-0.5219491192747523
#2#-chr4_25360251_25360618.fa.mafft_prank.anc.fas	-0.24400283999822495	-0.46779634504827805	-0.5676147813894541
#2#-chr11_74251414_74251805.fa.mafft_prank.anc.fas	0.13964621298613517	0.04779256645888279	0.055838422988474655
chr8_10093768-10094180(+);calJac3	0.2150223582277638	0.12203739905447726	0.19071438501514212
chr2A_36315475-36315834(+);panTro4	0.369868917357799	0.30722270133095264	0.42253032085726366
#5#-chr5_103524861_103525186.fa.mafft_prank.anc.fas;reverse	-0.3074283762370857	-0.3600643809423854	-0.024012085567243973
chr4_146015838-146016175(+);panTro4	0.7328436475768574	1.0717989957802319	1.1098233876082537
chr5_59009067-59009406(+);hg19;reverse	-0.01932220935230555	-0.3339190620833503	-0.08459128754741263
chr2_61184937-61185293(+);hg19;reverse	-0.1103149638529576	-0.18863878026737144	-0.06911696278345941
#4#-chr4_25362977_25363358.fa.mafft_prank.anc.fas	0.5739019536894263	0.6889695216710938	0.6390927146253094
chr20_14738357-14738733(-);nomLeu3	0.0240315376528095	0.10976118761705098	-0.251058017606932
#22#|tile_18	-0.27663625260313124	0.05336773108974867	0.1034951581217274
#22#|tile_19	-0.24896237309665836	0.07988919199480107	0.09664949427909557
#22#|tile_16	0.23438976648909218	-0.3940821838798276	-0.44209213698577093
#22#|tile_17	0.2420883842225976	0.03599298630001648	0.1126293897930331
#22#|tile_14	0.49226882640583225	0.18068245903677935	-0.17999282546302886
#22#|tile_15	0.3385861608501866	0.029308994442800496	0.1537317314241595
#22#|tile_12	-0.004240779959386337	-0.12108405574160087	-0.25292528699240263
#22#|tile_13	0.19013042952384754	0.09123315568040284	-0.2534539833917056
#22#|tile_10	-0.23233404754020828	-0.12325091036192257	-0.2430158555574627
#22#|tile_11	0.20825087449631113	0.03136727539784077	0.1784619647279528
chr10_65219825-65220148(+);calJac3	-0.04605026763220849	-0.2389162054485089	-0.11071110383447452
#45#|tile_11;reverse	0.33376055553582695	0.26692039117263516	0.21260944393996645
#4#-chr6_68055910_68056272.fa.mafft_prank.anc.fas|tile_11	-0.1071323250036183	-0.36007974177138147	-0.2794997502896601
chr7_82708015-82708400(+);panTro4	0.3230875345447557	0.37707925840563156	0.5014253093166547
chr2:149017114-149017451(-);hg19|tile_11	0.18617171270757726	0.006899109668434602	0.07108293044574825
JH684915_139546-139900(+);papAnu2	-0.30106648433450434	-0.2734158305136085	-0.3667906131764558
chr5_92563303-92563638(-);rheMac3	-0.040097109521786495	-0.1600351742591454	-0.15112744907428594
chr4_46004469-46004812(+);panTro4	0.12042605964421826	0.09594893829328016	0.18250181150594952
RepBase_shuffled_31	0.014617528225927219	0.03458443714613229	-0.17421073166973466
RepBase_shuffled_30	0.2229165794803046	0.2155880712576181	-0.22844120834766363
RepBase_shuffled_33	-0.0373626885314364	-0.1260919228914387	-0.1811596103048771
RepBase_shuffled_32	0.05127574598918906	0.455944884907069	0.3011810778157276
RepBase_shuffled_35	0.2598541396991581	0.17061297974271605	-0.03335815867512124
RepBase_shuffled_36	0.19263259278833095	-0.14559162580447463	-0.005489377400815494
RepBase_shuffled_38	-0.27474269436947124	-0.4151881961952858	-0.4570062229578654
chr2:149017114-149017451(-);hg19|tile_17	-0.09784939283519044	0.1778263334719409	-0.12790984851622314
#2#-chr1_64652289_64652626.fa.mafft_prank.anc.fas;reverse	0.22395427562733958	0.18262556778138067	0.2266949687117958
#5#-chr6_99467180_99467520.fa.mafft_prank.anc.fas;reverse	-0.042063994517494964	-0.004057974829318696	0.06632315571649441
#5#-chr4_117278995_117279344.fa.mafft_prank.anc.fas;reverse	-0.19939032331518125	-0.07940104068006526	-0.02999303810656126
range_41_2::chr15:101631832-101631977	0.31401875373575705	0.3143828280576146	0.47468248888306946
#2#-chr5_103521877_103522228.fa.mafft_prank.anc.fas;reverse	-0.0036653870884088228	-0.23927650178787094	-0.23875680096397958
#27#|tile_19	0.030848464284672885	0.23024152141508888	0.09688049426507522
#27#|tile_18	-0.08406135314271396	0.0027258686448180663	-0.10770229038394266
#38#;reverse	0.29446428130062396	0.18686686288725168	0.01619573362559155
#27#|tile_15	-0.31268148214044594	-0.271232141451951	-0.24780472081915447
#27#|tile_14	-0.16748212419351186	-0.20908112246637583	-0.1681526322808618
#27#|tile_17	0.1944096207441213	-0.011757182712797897	0.19709340002621756
#27#|tile_16	-0.10659584843668334	-0.1395593817092632	-0.08567704807269877
#27#|tile_11	-0.020683362925714877	-0.07128836107782521	-0.09022228348903397
#27#|tile_10	-0.29786916679543246	-0.46473480999506966	-0.2422303291391487
#27#|tile_13	-0.005245482170236816	0.06389217384707263	-0.23780058016346375
#27#|tile_12	0.04316014266580927	0.09975522670540106	0.13827465986311804
#15#	-0.046243359772056056	-0.008220326428320207	-0.026341180208267093
#40#	1.1125634450938124	1.3503316024453507	1.4096581138735842
range_99_7::chr2:167087809-167087954	-0.11064047294297788	-0.2589922641515256	-0.3589256875557363
chr2:78339209-78339539(-);hg19|tile_16	0.32460948677214363	0.5722552838660288	0.027237670224102256
chr4_41680511-41680929(+);gorGor3	-0.3781066615249865	-0.6055019553012058	-0.6974210083324062
#38#|tile_1	0.366336169677689	0.41347639241892326	0.26498690413229725
#38#|tile_0	0.11902213589033066	-0.04214949417696235	-0.05345959399508643
#38#|tile_3	0.22032803472340864	0.11710406830460751	0.16229662619396004
#38#|tile_2	0.3489354126756439	0.10923903406285082	0.019093019919288027
#38#|tile_5	0.05657160346372625	0.06674449936518213	-0.10424289877089359
#38#|tile_4	0.07693573578553917	-0.01133024676378393	-0.009438238388164004
#38#|tile_7	0.12607549333783227	-0.09871408577099684	-0.3469088944901214
chr5_169058476-169058840(-);panTro4	-0.019882604329665904	-0.11029196772419127	-0.3468828431789388
#38#|tile_9	-0.015226881658614678	-0.18391182601539172	-0.08952340247947
#38#|tile_8	-0.20313809652599488	-0.08397911243593606	-0.023533808265856947
#3#-chr5_103521877_103522228.fa.mafft_prank.anc.fas	-0.0977583360175176	-0.2982598388488844	-0.34231699065783
#2#-chr6_68055910_68056272.fa.mafft_prank.anc.fas	0.44126619037962167	0.4195045931816968	0.21528861352836232
#40#|tile_18	0.03899657975582688	-0.031191107604027386	-0.17114305440431019
#40#|tile_19	-0.04764583672587755	-0.16255118762265236	-0.01765593727921523
#40#|tile_12	0.004328637162712083	-0.16829499739250126	-0.00428385473005465
#40#|tile_13	-0.19949377947335079	0.022691491206017267	0.3024238219524165
#40#|tile_10	0.3075044589907183	0.23364923648119262	0.2726539150690084
#40#|tile_11	0.43710444846510754	0.13343293590350705	0.047734566332156704
#40#|tile_16	0.022022616172266272	0.5707790317827197	0.006005549776680814
#40#|tile_17	-0.12982731649170637	-0.21484704235055158	0.09977981584984935
#40#|tile_14	0.09144007092050574	0.001630731329063463	0.2407740388944797
#40#|tile_15	-0.11234793267664187	-0.04499059338148791	-0.17281108801615758
#43#|tile_25;reverse	-0.006172325634460793	-0.016310939193300428	0.02208941490599858
#37#|tile_21	-0.0662329818642233	-0.05461420219142252	0.4473387425306964
#37#|tile_20	0.14114656106580567	-0.06254522229019123	-0.07366267797368861
chr3_160361107-160361437(+);panTro4	0.6290859110695187	0.6971903202387169	0.7590699302018832
#37#|tile_22	0.0933134027417391	-0.5321749729028313	0.44670823993875497
#37#|tile_25	-0.16177316401798525	0.07768441218098102	0.11951380390674245
#37#|tile_24	0.0024015832540180038	0.17516309737718463	0.3021778255736934
#37#|tile_26	-0.015541309504909345	-0.03677821668907572	-0.261355692967384
#5#-chr2_138138281_138138657.fa.mafft_prank.anc.fas	-0.05500421285413782	0.1663495431466552	0.03977933233991151
chr4_33032674-33033015(-);nomLeu3;DBPmutant	-0.2090031332781012	-0.3395018069149168	-0.36498521800346545
chr3:31398316-31398683_full118|tile_8	-0.005228626811130823	0.030184300889759846	0.21324616394022183
high_16_3::chr2:20796879-20797024	0.20860330445428024	0.4736449797671671	0.19533062887191527
#3#-chr2_78332876_78333181.fa.mafft_prank.anc.fas;reverse	-0.2013251745000818	-0.0012768095801238063	-0.2135220849549301
chr16_71100694-71101041(-);calJac3	0.5742074830606185	0.3063089934567834	0.3398471222602979
chr6_119487848-119488311(-);panTro4;DBPmutant	-0.12198438099080926	-0.5233099732022279	-0.4484733958621259
#2#|tile_5	-0.014850313741404286	-0.1317151721981784	-0.1687278901099598
chr6_97902903-97903253(+);papAnu2	-0.1975418086384018	-0.3670237684822804	-0.4004787205798165
chr5_87038048-87038399(+);gorGor3	-0.15840217759626934	-0.20568117865705565	-0.2697307998561785
#39#|tile_8	0.284044438570843	0.29988002000574226	-0.27779218849291454
#39#|tile_9	0.20204538273337957	-0.07334087000415573	0.041020818738982764
chr7_151397222-151397453(-);rheMac3;JUNmutant	0.05595056022663586	0.053624223204609266	0.08988942376732036
chr1_162890995-162891396(+);panTro4	0.011394748384680421	-0.25222862977072397	-0.14004349067011398
chr8_107072701-107073035(+);hg19;reverse	0.6471678436040682	0.923998319418142	0.94307032734437
#39#|tile_0	0.933867920035602	0.9856195360622851	0.83516841843776
#39#|tile_1	1.0256291549307606	1.104572372343666	1.1195033592853803
#39#|tile_2	0.8525380067994254	0.9785133312420564	1.1053406240900692
#39#|tile_3	0.42298533023743984	0.325238456948972	0.40796033931151726
#39#|tile_4	0.6533682809235071	0.4496689200248989	0.4277197103772836
#39#|tile_5	0.5627469252775006	0.6676558065886937	0.7229741278423846
#39#|tile_6	0.05327155992735337	0.21765708178706378	0.2250484303539179
#39#|tile_7	0.33073963123907035	0.13890113422941466	0.2896657404711603
chr4:25362977-25363358(+);hg19|tile_8	0.08969797773876406	0.12322559903992449	-0.23319333180466453
chr4:25362977-25363358(+);hg19|tile_9	-0.019957174983734022	0.13682466784351535	-0.07000354637079284
chr4:25362977-25363358(+);hg19|tile_4	-0.09365196496580835	-0.09167719887254686	-0.04371191221866216
chr4:25362977-25363358(+);hg19|tile_5	-0.2763115057840616	-0.14376913350160722	-0.1947580161005764
chr4:25362977-25363358(+);hg19|tile_6	-0.25897936978392666	-0.19463382625109846	-0.15405464639542937
chr4:25362977-25363358(+);hg19|tile_7	-0.014657170558376955	0.5755125481313579	0.5319954990282394
chr4:25362977-25363358(+);hg19|tile_0	0.13257141482971738	0.006350292361979571	0.18011003569499331
chr4:25362977-25363358(+);hg19|tile_1	0.3322274064705787	0.6174514760734677	0.29164446790341503
chr4:25362977-25363358(+);hg19|tile_2	0.2003506802381941	0.2434889448399326	0.2388301065659141
chr4:25362977-25363358(+);hg19|tile_3	0.16640284730679458	0.3531413381461503	0.17846547613547725
chr21_32202810-32203200(+);calJac3	-0.06801080349101955	-0.21250585426614005	-0.26031097171934153
chr1_214352292-214352385(-);rheMac3	-0.08249833632864097	-0.045742106070865395	-0.15539564318430021
chr4_24972980-24973297(+);hg19	-0.0615717527310054	-0.16488779421900782	-0.16781939067331014
chr7_101638933-101639270(-);gorGor3	0.600485843558449	0.8790840883447217	0.9061293216121639
range_87_2::chr9:95967009-95967154	0.07056866773614363	-0.11337804500372882	-0.10995662648484876
#2#-chr13_72592916_72593264.fa.mafft_prank.anc.fas;reverse	0.21269831510096823	0.10364048361045375	0.07231915915490206
chr4_80476668-80476980(-);nomLeu3	-0.1408494149551144	-0.17653833587857395	-0.3878790386906705
#5#-chr2_138138281_138138657.fa.mafft_prank.anc.fas|tile_17	0.4499757059608111	-0.07587003872160179	0.25568910947843065
#5#-chr2_138138281_138138657.fa.mafft_prank.anc.fas|tile_16	0.11070997074018413	0.22422725993552317	0.29336260011455295
#5#-chr2_138138281_138138657.fa.mafft_prank.anc.fas|tile_15	-0.017952927222711426	0.2803946494471829	0.07784131937316037
#5#-chr2_138138281_138138657.fa.mafft_prank.anc.fas|tile_14	0.06963549717371353	-0.04769312485073647	-0.13695172570688288
#5#-chr2_138138281_138138657.fa.mafft_prank.anc.fas|tile_13	-0.3827688451030175	0.015236437127083906	-0.05047796175636269
#5#-chr2_138138281_138138657.fa.mafft_prank.anc.fas|tile_12	-0.16170092642815273	-0.2716479089438579	-0.032184694621198204
#5#-chr2_138138281_138138657.fa.mafft_prank.anc.fas|tile_11	-0.1520182551721672	-0.14449657079513997	-0.15910159969270585
#5#-chr2_138138281_138138657.fa.mafft_prank.anc.fas|tile_10	-0.24467358448698845	0.28948445008343404	-0.16331579163895377
#5#-chr2_138138281_138138657.fa.mafft_prank.anc.fas|tile_19	0.6271906889384411	0.06004855013294569	0.5318403753461444
#5#-chr2_138138281_138138657.fa.mafft_prank.anc.fas|tile_18	0.3082310724010264	-0.3243725816269673	0.11038862591597091
chr3_18413882-18414256(-);rheMac3	0.8385554659409964	1.0844759394003642	1.1578347573845142
chr4_25079829-25079909(+);gorGor3	0.4810786965075153	0.6899132656357785	0.6925439511216113
#2#-chr10_72408348_72408700.fa.mafft_prank.anc.fas;reverse	-0.02429095144988126	-0.21783032622818033	-0.4012442573088695
#3#-chr11_74251414_74251805.fa.mafft_prank.anc.fas;reverse	0.41270952532761074	0.12201829772266769	-0.026807093428506533
#45#|tile_11	-0.08579432958956057	0.0500809299336359	0.183992551858043
#45#|tile_10	0.15720983281642908	0.025156889871715868	0.14106762481163246
#45#|tile_13	-0.012364995684686674	-0.12346212428852102	-0.20490406075791992
#45#|tile_12	-0.19226311004056584	-0.20889046087321206	-0.12759692306195794
#45#|tile_15	-0.10013581665883928	-0.005514285459953528	-0.1973406987609794
#45#|tile_14	0.09301661439568071	-0.04997166390687718	-0.06606575605966067
#45#|tile_17	-0.10181961715001614	-0.3117165208548526	-0.3429765526580138
#45#|tile_16	0.11985706063095164	-0.08822733831710249	-0.010364700597660965
#45#|tile_19	0.07653787141565363	0.22582655890577547	0.13625838509804444
#45#|tile_18	0.12491855206753195	0.2118248984011427	0.5448386258265053
chr14_93098341-93098686(-);papAnu2	0.14429017258545093	0.15089217951120915	-0.4543159462694682
chr3_136104258-136104628(-);rheMac3	-0.2939815179862358	-0.08539890619115409	0.05467884803104486
chr14_29074786-29075142(+);nomLeu3	0.2004168159069529	0.1569362926874644	0.1734628261789449
chr5_161861705-161862056(-);panTro4	0.1119615686864857	0.0935836005277227	0.19422157065165835
range_4_5::chr2:208693300-208693445	0.030323651736874287	-0.05427038206525289	-0.23197550827465205
chr7:81831300-81831670(+);hg19|tile_22	-0.33264813898340934	0.1498994083310047	-0.15823186303377232
chr7:81831300-81831670(+);hg19|tile_20	-0.038029966756040964	0.04427215312821196	-0.4141352734786656
chr7:81831300-81831670(+);hg19|tile_21	0.4144636296892334	-0.4904394431202175	-0.17273524802371945
chr8:107072701-107073035_full242|tile_9	-0.07711865447980377	0.08927804762823562	0.046706999897260265
chr8:107072701-107073035_full242|tile_8	-0.020800664082880546	0.018292557753641213	0.0013558769497912552
chr8:107072701-107073035_full242|tile_7	-0.0016059994404374047	0.13972185898088219	0.15533351545837473
chr8:107072701-107073035_full242|tile_6	-0.16469185290267452	0.4130730097779258	-0.1751718544715333
chr8:107072701-107073035_full242|tile_5	0.21896662063111708	0.28597064188697785	0.19380300705129583
chr8:107072701-107073035_full242|tile_4	0.2301569016582246	0.5602036721220962	0.37800250088451604
chr8:107072701-107073035_full242|tile_3	0.15278149538727798	0.19700084027175707	0.1052956476793852
chr8:107072701-107073035_full242|tile_2	0.3720641997220991	0.3452115233180232	0.435910658854443
chr8:107072701-107073035_full242|tile_1	0.6062269690337818	1.1255010033382673	0.7388563074749441
chr8:107072701-107073035_full242|tile_0	1.1410202723044636	1.3407577958072077	1.3336357327352193
chr2:138141054-138141430(+);hg19|tile_8	0.16195457224926382	-0.14947327075213968	0.15288344594582257
chr2:138141054-138141430(+);hg19|tile_9	0.15681295626750394	0.29182568924992913	0.47642928171993004
#1#-chr6_68055910_68056272.fa.mafft_prank.anc.fas	0.21474398615621088	0.21186216354925225	0.5742580393759571
chr2:138141054-138141430(+);hg19|tile_2	0.24891914708259633	0.39121432566222425	0.27219333995420053
chr2:138141054-138141430(+);hg19|tile_3	0.19242404936193222	0.2516907152634825	0.011393115037148564
chr2:138141054-138141430(+);hg19|tile_0	0.23867189038397385	0.24566453137203628	0.30296858266589216
chr2:138141054-138141430(+);hg19|tile_1	-0.005380084307697582	-0.0929217612329096	0.08197076358444927
chr2:138141054-138141430(+);hg19|tile_6	-0.07509319273282422	-0.05456942048155854	-0.18981221164231374
chr2:138141054-138141430(+);hg19|tile_7	0.15060987504880816	-0.4816707873048144	-0.3484422028544735
chr2:138141054-138141430(+);hg19|tile_4	0.2256235971761933	0.20983717512511044	0.19995367040899473
chr2:138141054-138141430(+);hg19|tile_5	-0.1317317660399064	0.11214917047285645	0.01763670321088375
#43#;DBPmutant|tile_9	0.215333109395545	-0.17801398921811315	0.16590213430002582
#43#;DBPmutant|tile_8	0.5928193516753002	-0.26809970125600957	0.034668929165451313
#43#;DBPmutant|tile_3	-0.06030243617043106	-0.08654477160941079	0.11314182660990205
#43#;DBPmutant|tile_2	0.7715399188887435	0.4306815161675369	0.7105585062369534
#43#;DBPmutant|tile_1	0.4380977058243756	0.6273807960262061	0.677115324800156
#43#;DBPmutant|tile_0	0.8419911066811807	1.0974066567649519	1.1437028502413582
#43#;DBPmutant|tile_7	0.36250555917657495	0.4063288919386393	0.135572458433631
#43#;DBPmutant|tile_6	0.27058322729429196	-0.1060113749761818	0.1080263162407513
#43#;DBPmutant|tile_5	0.5738408311394894	0.6164352998794915	0.7323460348194084
#43#;DBPmutant|tile_4	0.37650125401805595	0.664790855793174	0.356111155882205
#43#|tile_21;reverse	0.052279044865433354	0.0015579849625700758	0.12188164318045859
chr2B_24493986-24494362(+);gorGor3;DBPmutant	0.2561390465086819	-0.26095349001206736	0.20524605446318933
chr14_72608157-72608514(-);calJac3	0.18655965780733252	0.2607469176221615	0.04975192193877731
range_48_1::chr14:54355300-54355445	-0.2761174754291424	-0.45466876685592333	-0.5306195864451762
chr8_36431254-36431642(-);hg19;reverse	0.3767799455222627	0.6741006658693733	0.35367384140376246
chr14_73009566-73009957(+);rheMac3	-0.03199317001484193	-0.05506607166449479	-0.11557814467203067
#43#|tile_9;reverse	0.16702781353559398	0.0351107026597325	0.040327956339261194
chr18_21629101-21629318(-);gorGor3	-0.1878767228267505	-0.2968584144420437	-0.3655203399145457
chr17_50487611-50487924(+);rheMac3	-0.29018468357581695	-0.20331584290843926	-0.33422455039749466
#21#	0.014283481253332517	-0.1589196327324546	-0.1874964592062369
chr6_100554348-100554745(-);papAnu2	-0.04518631366681395	-0.2057329187079271	-0.3170257013730009
chr2_5488484-5488840(-);hg19	0.5093426595379866	0.23063676647652512	0.11825040304405464
range_0_4::chr6:168163091-168163236	-0.19136138792963217	-0.14454726614180344	-0.3023903752468954
chr10_72411509-72411850(+);hg19;reverse	0.611573893117443	0.5988322224281777	0.6626205936854499
chr19_22773977-22774331(+);rheMac3	-0.2417363592022648	-0.056481830733645606	-0.10526127947930737
chr4_25360251-25360618(+);hg19	-0.03071255913166311	-0.2935610092346637	-0.26589351970412634
#5#-chr1_184256207_184256606.fa.mafft_prank.anc.fas|tile_18	-0.27924379611394	-0.1662704970527846	-0.10306970809227799
#5#-chr1_184256207_184256606.fa.mafft_prank.anc.fas|tile_19	-0.26826310170507306	-0.19570892681776958	0.04943714921770553
chr10_113215245-113215601(-);calJac3	-0.08042580435598909	-0.3562071922167595	-0.3259755154393228
RepBase;variant-6	1.0166712848838593	1.1376802655781468	1.3013768828152599
#5#-chr1_184256207_184256606.fa.mafft_prank.anc.fas|tile_17	-0.12227267223333173	0.022211987891088927	0.047265266756797486
#5#-chr1_184256207_184256606.fa.mafft_prank.anc.fas|tile_14	0.041635545592258016	-0.3655228664104628	-0.1859279659279835
chr5_107280281-107280481(-);panTro4	0.16863562769405857	-0.05263635444535815	-0.12390503265995735
#5#-chr1_184256207_184256606.fa.mafft_prank.anc.fas|tile_15	-0.19159185510724186	-0.2969118535084794	-0.11322137875828199
#5#-chr11_74255168_74255540.fa.mafft_prank.anc.fas|tile_22	0.02838069808232298	0.08237242194319888	0.0659812737604742
#5#-chr11_74255168_74255540.fa.mafft_prank.anc.fas|tile_20	-0.02723832670781958	-0.16970553390422177	0.34835850399265983
#5#-chr11_74255168_74255540.fa.mafft_prank.anc.fas|tile_21	0.06665402601777569	0.22638083508650642	-0.06427219204050011
#5#-chr1_184256207_184256606.fa.mafft_prank.anc.fas|tile_12	0.33119592654098423	-0.00712977237689994	0.06703010684595224
chr4:117278995-117279344(+);hg19|tile_4	0.3026795194011939	0.233681276487487	0.2112854104111588
chr14_61557088-61557440(+);gorGor3	-0.12179179703680885	-0.2748374716559661	-0.1160459126276777
#5#-chr1_184256207_184256606.fa.mafft_prank.anc.fas|tile_13	-0.133223601407818	-0.07022706428573294	-0.18146874582765934
#5#-chr1_184256207_184256606.fa.mafft_prank.anc.fas|tile_11	0.11459770643330705	-0.27813702823485337	0.3433651424285185
#29#|tile_13	-0.2112406792204309	-0.16332858947626097	-0.1973994676270419
#4#-chr2_149017114_149017451.fa.mafft_prank.anc.fas|tile_2	0.17586902084881736	-0.011401749011207152	-0.018042378539742582
chr19_23344870-23345227(+);panTro4	-0.07237725822522195	-0.24784202489705512	-0.15907298719171883
#4#-chr2_149017114_149017451.fa.mafft_prank.anc.fas|tile_0	-0.0530311576571099	-0.12022222761589664	-0.16913980186077326
#4#-chr2_149017114_149017451.fa.mafft_prank.anc.fas|tile_7	0.3285232627497097	0.20844085557312295	0.07554111909909031
chr4_84883553-84883903(-);hg19	-0.049865984524545104	0.06943567589918988	0.1459942414162668
#4#-chr2_149017114_149017451.fa.mafft_prank.anc.fas|tile_6	0.05754446393245146	-0.057419586174916694	0.04902011445238663
#29#|tile_15	0.21982759687828862	-0.016522431090364345	-0.06642148842990898
#4#-chr2_149017114_149017451.fa.mafft_prank.anc.fas|tile_4	0.0820627219294229	-0.1691460919463796	0.2569973411872244
chrUn_JH290359_327264-327596(+);rheMac3	-0.04656749967284033	-0.19188458403537118	-0.14851933527833383
high_18_5::chr7:138081255-138081400	0.006078110777682894	-0.07137672520915021	-0.13724930635310634
#3#-chr13_72592916_72593264.fa.mafft_prank.anc.fas	-0.08223394281293682	-0.20506467271077325	-0.27816644695205844
#6#-chr1_184259387_184259752.fa.mafft_prank.anc.fas;reverse	0.12317769258069255	0.3178733097652159	0.2332691490269309
chr3_122186929-122187277(-);nomLeu3;DBPmutant	0.08036492675311843	0.17402995829207715	-0.265721195992076
chr2A_5425958-5426314(-);panTro4	0.05474853361334463	0.5269450358317473	0.5764567326546108
chr8_123471144-123471511(+);gorGor3	0.5123410056068296	0.560382040586213	0.44810482118760586
#2#-chr7_81834142_81834527.fa.mafft_prank.anc.fas	0.007048673840375911	-0.07768955084578535	-0.09875935147763375
chr7_143841995-143842226(-);papAnu2	-0.2442878635977299	-0.2758448566995557	-0.2628211021911155
chr7_79327441-79327826(+);gorGor3	0.16488365853955222	0.08080746076591805	0.2492962147675485
#3#-chr4_117283022_117283398.fa.mafft_prank.anc.fas;reverse	-0.1409182301835004	0.022407517586955028	0.11694508546650009
chr7_102005331-102005692(+);calJac3	0.5322370279973365	0.9465825784547545	0.7267411270829969
#5#-chr4_117278995_117279344.fa.mafft_prank.anc.fas|tile_17	-0.2510884769240918	-0.04004876699238728	-0.33170714132768414
#5#-chr4_117278995_117279344.fa.mafft_prank.anc.fas|tile_16	-0.0016272227137482896	-0.21506339953727036	-0.10848810883910798
#5#-chr4_117278995_117279344.fa.mafft_prank.anc.fas|tile_15	0.07492403661489122	-0.3217456485337983	-0.10991463649420784
#5#-chr4_117278995_117279344.fa.mafft_prank.anc.fas|tile_14	-0.32584952898962133	-0.3587210758960159	-0.14098696632474325
#5#-chr4_117278995_117279344.fa.mafft_prank.anc.fas|tile_13	-0.2914001976057006	-0.5086096310735012	-0.41758369710034343
#5#-chr4_117278995_117279344.fa.mafft_prank.anc.fas|tile_12	0.08420369611631473	-0.12810746553168342	-0.16776956030822524
#5#-chr4_117278995_117279344.fa.mafft_prank.anc.fas|tile_11	-0.11464423036491267	-0.12197395387706778	-0.19500894250329456
#5#-chr4_117278995_117279344.fa.mafft_prank.anc.fas|tile_10	-0.17682413990147647	-0.025252055697359967	-0.1379895000058505
#5#-chr4_117278995_117279344.fa.mafft_prank.anc.fas|tile_19	0.20464254527796147	-0.1918811254947225	0.13683525660554224
#5#-chr4_117278995_117279344.fa.mafft_prank.anc.fas|tile_18	-0.2517307922579059	-0.3236615083719856	-0.24836303508640506
#4#-chr4_84886219_84886568.fa.mafft_prank.anc.fas;reverse	0.011522379503061269	0.07578243881776445	0.042203672411918865
chr7_86362976-86363353(-);hg19;reverse	0.2596638371349415	0.21990906450262074	-0.07702139676541224
chr13_125674487-125674822(+);papAnu2	-0.12863643888466186	-0.2668859971784394	-0.48824246560312057
#20#|tile_20	0.09676140167093933	0.36780736627590027	0.40139656412493
chr1_93550584-93550964(+);calJac3;DBPmutant	-0.021430442482280862	-0.18949289996359767	-0.1906110961385569
#3#-chr1_86882024_86882363.fa.mafft_prank.anc.fas;reverse	0.07838918653741145	-0.1530213084639612	-0.3242712017143789
chr6_165595658-165595984(+);hg19;reverse	0.2923896167055065	0.23390661130796997	0.255558787341898
RepBase_mostFreq;DBPinsert	1.0214729958682203	1.1429276875078354	1.0656163228521776
chr3_46459046-46459386(-);hg19;JUNmutant	-0.20794944380279157	-0.2974287533771095	-0.3284898984523433
chr6_99473987-99474326(-);hg19	-0.20174208604525393	-0.27871253082689934	-0.4253873820449456
chr2_22100403-22100740(-);calJac3	0.4033604661868115	0.5987202185085536	0.6083701721426673
chr6_79760637-79760975(-);panTro4	0.750169425875826	0.7794807959240896	0.7707413417945794
chr10_72408348-72408700(+);hg19	-0.2143724742980397	-0.45821080608433495	-0.42602637602892196
high_85_5::chr6:53480536-53480681	0.28507613326929215	0.229922739110447	0.21324771726000574
#1#-chr6_99467180_99467520.fa.mafft_prank.anc.fas;reverse	-0.04530834247720581	-0.0210506334037984	-0.46522615394009037
chr1_66307635-66307974(+);gorGor3	0.08563180685732269	0.17642294232566294	0.24199911082953832
chr11_87070457-87070547(+);hg19	-0.16919733340163276	-0.24244801102354183	-0.29666474326203107
chr2_119762069-119762472(-);hg19	-0.0595833947082141	-0.06170704106113659	-0.18445019729078255
RepBase_mostFreq;JUNmutant|tile_19	0.00027366173968943044	-0.0445954481278523	-0.03141339031828205
RepBase_mostFreq;JUNmutant|tile_18	0.24690873776634253	0.058366507892463226	-0.14001834712844027
#18#|tile_15	-0.0596938314627739	0.011827816955678526	0.0075615133592055565
#3#-chr4_25362977_25363358.fa.mafft_prank.anc.fas	0.34971317705496563	0.37816863480114243	0.4441435033208151
chr1_67542633-67542972(+);rheMac3	0.23474165999306126	0.39683421516158857	0.27797738571053204
RepBase_mostFreq;JUNmutant|tile_12	-0.10082307132445324	0.06827713000779809	-0.01429560516639882
RepBase_mostFreq;JUNmutant|tile_11	0.15872907973780573	0.015519188744291992	0.07780177048452513
RepBase_mostFreq;JUNmutant|tile_10	0.21860928051998382	0.043900330576188674	-0.10756748580907569
RepBase_mostFreq;JUNmutant|tile_17	0.14417774682921014	0.16083331941711332	0.08741652169220192
RepBase_mostFreq;JUNmutant|tile_16	0.2206132734454376	0.19405242712297177	0.21305163583665
RepBase_mostFreq;JUNmutant|tile_15	0.1253255125258835	0.2913342908241113	0.09139238358297692
RepBase_mostFreq;JUNmutant|tile_14	0.2099326766163212	0.07792235903607211	0.1198077418759185
#5#-chr7_81831300_81831670.fa.mafft_prank.anc.fas;reverse	-0.21710576922020441	-0.262366103894146	-0.45723387564294704
chr18_43094706-43095050(+);panTro4	0.5761901501156381	0.6826542381883348	0.6960653166644937
range_57_4::chr5:32556958-32557103	0.30603290354738844	0.2805090633114221	0.2400783724110294
#2#-chr2_36015502_36015868.fa.mafft_prank.anc.fas;reverse	0.03934114924032275	-0.08248691022108491	0.019583309959340153
chr3_64381249-64381586(-);nomLeu3;JUNmutant	0.1981675722052845	0.0023474029693703463	-0.00868524102532982
#4#-chr1_196507492_196507888.fa.mafft_prank.anc.fas;reverse	0.08384317226769504	0.2148457969554089	0.08448182952895958
chr10_54735836-54736174(-);calJac3	-0.04390715726087924	-0.14990538613019655	-0.026297911225032698
chr10_60378006-60378405(+);hg19;reverse	0.1213854140733776	-0.08067083758343334	0.0237904016278306
chr2B_191038043-191038382(+);panTro4	0.027908923752949885	-0.02024020588838101	-0.09646651975704369
chr1_168233478-168233803(-);hg19;reverse	0.07693631034460674	0.04569107846483496	-0.161146445105262
#17#|tile_0	1.003395587481802	1.0215565077596147	0.9786610290947623
#17#|tile_1	0.18372051046770138	0.5866294716778901	0.6447770329121114
#17#|tile_2	0.7451151919415706	0.7583642442100471	0.8078691550040116
#17#|tile_3	1.046506181015081	1.2008332361345504	1.0981283625253497
#17#|tile_4	0.31780360061156687	0.5631198576627865	0.6265588149387529
#17#|tile_5	0.6266656289883654	0.5352336745292088	0.5505663257721927
#17#|tile_6	0.21479543007841354	0.27580473587106735	0.34279251045510617
#17#|tile_7	0.051254193033300706	0.19332269706219757	0.14181770704079713
#17#|tile_8	0.4118464940215194	0.258635398230567	-0.4999098271721522
#17#|tile_9	-0.07141520877923575	-0.20834603312296626	-0.07204777739915727
chr2_133467827-133468160(-);rheMac3	0.5255511448102457	0.6660163731411723	0.6867885889502048
#43#|tile_23;reverse	-0.295480296043938	-0.22206458249571723	-0.42307857312623126
#5#-chr1_184259387_184259752.fa.mafft_prank.anc.fas;reverse	0.16383698312544395	0.32483724995380686	0.4301842824239934
chr2:128588456-128588799_full100|tile_15	0.19723458453755693	0.46542157676826096	0.025403199001562723
chr2:128588456-128588799_full100|tile_14	-0.03155803259327667	-0.45235855053166757	0.1932785419897061
chr2:128588456-128588799_full100|tile_17	0.37900057100070905	-0.08885482081655091	-0.12747025745713464
chr2:128588456-128588799_full100|tile_16	0.5605059452329647	0.10614301899923984	0.5126073046247162
chr2:128588456-128588799_full100|tile_11	-0.010574304697241634	0.020561142990012056	0.11555788063143808
chr2:128588456-128588799_full100|tile_10	0.09340614719910534	-0.0032779087229060128	0.015132791317177255
chr2:128588456-128588799_full100|tile_13	0.04169136057612935	0.1726450662518893	-0.05292242028158192
chr2:128588456-128588799_full100|tile_12	-0.11064982422968656	-0.11795287172443582	0.39529232409845994
chr2:128588456-128588799_full100|tile_19	0.4164339413261743	0.027561262293079383	-0.1362249441601124
chr2:128588456-128588799_full100|tile_18	0.20536848060009513	-0.07250181197063185	0.11213849220105793
#33#|tile_8	0.008447084506852151	-0.006463304908834186	0.024657213008780467
#33#|tile_9	0.07224369702652586	-0.04739243088462186	0.20839681422267728
#33#|tile_2	0.20851736320331452	0.1304172658556165	-0.013207743402085047
#33#|tile_3	0.06973746370760552	0.08184510653217318	0.07111905073036769
#33#|tile_0	0.17419048771516982	-0.10604868981737157	-0.17281322659537937
#33#|tile_1	0.3534669517960096	0.11248137732033776	0.13948128627903536
#33#|tile_6	-0.05567985652567761	-0.026495585667046604	0.13421570152041779
#33#|tile_7	0.24033380216282924	-0.23132818132771446	-0.31047545079505506
#33#|tile_4	-0.0317567978968363	-0.040266492497045746	0.09474800864556307
#33#|tile_5	0.011750636380649505	-0.07080166205701324	-0.04977687672356454
chr14_87204599-87204937(-);panTro4	-0.14527004987133793	-0.25787913521524747	-0.1872044927676798
#5#-chr2_187302542_187302881.fa.mafft_prank.anc.fas	0.05669741009833206	-0.19225319990255824	-0.19274853327696495
chr6_125684139-125684477(+);gorGor3	0.008389595925607294	-0.07735596154577037	-0.10147791034576904
chr6_82445068-82445443(-);calJac3	-0.00775543992932218	0.023189547169486163	0.23861743315299275
chr1_146647520-146647849(-);panTro4	0.021234170904353394	-0.2000665554225387	-0.21794442555378102
RepBase_mostFreq;DBPmutant|tile_4	0.5900213659750289	0.7386846979976693	0.7869535933423047
RepBase_mostFreq;DBPmutant|tile_5	0.599787250712602	0.6437670435688336	0.6375579555790265
RepBase_mostFreq;DBPmutant|tile_6	0.257610368888522	0.21370032263564262	0.361167650301708
RepBase_mostFreq;DBPmutant|tile_7	0.23247069378936927	0.21378938746206316	0.2656151082330549
RepBase_mostFreq;DBPmutant|tile_0	0.7509617211747347	0.6484157990598272	0.6605313910255958
RepBase_mostFreq;DBPmutant|tile_1	0.5613743996862215	0.613984010996024	0.5747437143524706
RepBase_mostFreq;DBPmutant|tile_2	0.9998339997032395	0.922504557169894	0.8679561954501145
RepBase_mostFreq;DBPmutant|tile_3	0.9101779386987499	1.0202863643697764	1.0502906660576998
#4#-chr11_74251414_74251805.fa.mafft_prank.anc.fas|tile_12	-0.3533718801232685	0.15032992067123077	-0.14096925886960388
#4#-chr11_74251414_74251805.fa.mafft_prank.anc.fas|tile_13	-0.11291948917804936	-0.06848207203042231	-0.12427194089321267
#4#-chr11_74251414_74251805.fa.mafft_prank.anc.fas|tile_10	0.04683166280953944	-0.11384550682774987	-0.25836737168022
#4#-chr11_74251414_74251805.fa.mafft_prank.anc.fas|tile_11	0.08265948544719631	-0.08957053090799443	-0.6024098714795674
RepBase_mostFreq;DBPmutant|tile_8	0.08073324275204559	0.18651273555893866	0.05539540692988277
RepBase_mostFreq;DBPmutant|tile_9	0.13481887575603138	0.08724296088376397	-0.0900618646679767
#4#-chr11_74251414_74251805.fa.mafft_prank.anc.fas|tile_14	-0.051801159940161545	-0.5535862811849037	-0.3347336596458407
#4#-chr11_74251414_74251805.fa.mafft_prank.anc.fas|tile_15	0.10933653063133461	-0.10257845742651261	-0.2162236830207007
chr18_71232448-71232793(+);nomLeu3	-0.3459823487354177	-0.4280883482515615	-0.6249602362254478
chr6_79250580-79250918(-);gorGor3	0.8518590537895249	0.7880544544776482	0.7206284560247034
chr9_108866552-108866890(-);rheMac3	0.7496180080028032	0.9020803152794342	1.0240900593951583
chr3_84418142-84418561(-);rheMac3	0.13422135002113858	0.03257941534793401	-0.018602019141996606
range_72_6::chr1:48331163-48331308	-0.31728014672122273	-0.3658743380126199	-0.3753884439719294
chr5_110634824-110635162(+);hg19;reverse	0.08316126611041368	0.02894501440592423	-0.05261284591730453
#3#-chr1_64652289_64652626.fa.mafft_prank.anc.fas	0.15408512602306254	0.175892552942957	0.14278676518421482
chr6_67012939-67013332(+);gorGor3	-0.18229950736522366	-0.34384831739735466	-0.3371149491985583
chr2:78332876-78333181(-);hg19|tile_11	-0.01616751638335422	-0.14367018267692755	-0.2747155094891933
chr2:78332876-78333181(-);hg19|tile_12	-0.1036069001713645	-0.10129933159941942	0.007202098945762331
chr2:78332876-78333181(-);hg19|tile_13	-0.05000921106729198	-0.4585130645217746	-0.13684918709056246
chr2:78332876-78333181(-);hg19|tile_14	-0.07841686341584671	-0.292090318389934	-0.11069513952978631
chr2:78332876-78333181(-);hg19|tile_15	0.0666801185547267	-0.14511974541532588	0.2048980543345266
chr20_61646185-61646541(-);rheMac3	-0.13751645608998103	0.22531336321781345	0.2071340403689457
#1#-chr6_68058544_68058937.fa.mafft_prank.anc.fas;reverse	-0.24361019750829407	-0.1483754914155368	0.003350829549068879
chr1:168233478-168233803(-);hg19|tile_11	0.14697021121281126	0.2450171151516229	0.023735478102770467
chr1:168233478-168233803(-);hg19|tile_10	0.1476721015677437	-0.1878089791937963	0.10073159102507367
#45#;DBPmutant|tile_22	0.09778943678947033	0.07421635952648692	-0.0784338741197106
chr1:168233478-168233803(-);hg19|tile_12	0.12476697216482249	0.26862310458027555	-0.01790764176890583
chr1:168233478-168233803(-);hg19|tile_15	-0.371207876447191	0.03284131548484449	-0.2687115944775949
chr1:168233478-168233803(-);hg19|tile_14	0.0017151801385932887	-0.2958306686369561	0.0003207807002835532
chr1:168233478-168233803(-);hg19|tile_17	0.15078467375037166	-0.2090543303376024	-0.3049792318358951
chr1:168233478-168233803(-);hg19|tile_16	0.107281953302489	-0.05829270009431953	0.348006697532123
chr11_39361328-39361667(-);hg19	-0.5739554979885779	-0.7222699136151806	-0.7993261693803466
#2#-chr2_138141054_138141430.fa.mafft_prank.anc.fas;reverse	0.13776661737901383	-0.29609114819720767	0.15286280460296872
chr2_36012811-36013170(+);hg19;reverse	-0.11337043786673277	0.27745487799800206	0.16802625934344406
#4#-chr1_86875032_86875345.fa.mafft_prank.anc.fas|tile_11	-0.08515126620079434	0.19822914554558477	0.045956927109434005
#1#-chr10_72408348_72408700.fa.mafft_prank.anc.fas;reverse	-0.15070242554814564	-0.36668874177363464	-0.15593076439927017
#42#|tile_2	0.30698219522400755	0.37961250244534483	0.4850739060196791
#42#|tile_3	0.29244295045815444	0.4366324832906088	0.17060999885079756
#42#|tile_0	1.0429038771058015	0.8580259592998866	0.912304520657271
#42#|tile_1	0.4363753279974528	0.5723038314760727	0.6953305841855221
#42#|tile_6	0.15376986464592934	0.017396250371243864	-0.08734759798232121
#42#|tile_7	0.19208461450575076	0.4246801858303244	0.2449036174926647
#42#|tile_4	0.2638141963854143	0.29319645290228885	0.2890297527514654
#42#|tile_5	0.6989416420474476	0.8577083663552816	0.7795304747764293
#42#|tile_8	0.33825537949188067	0.16575745686343854	0.02289437008203993
#42#|tile_9	0.27193401832311087	-0.027996301857763372	0.12148840987934133
chr5_90996302-90996650(+);papAnu2	0.09250755254172295	0.04340578343849526	0.025326706918465225
chr13_114438471-114438847(-);rheMac3;JUNmutant	0.06219606767003425	-0.10334153233348804	-0.27826663175331406
#6#-chr1_184259387_184259752.fa.mafft_prank.anc.fas|tile_4	0.04895217446395886	0.012145466929557171	0.2248170571694433
#6#-chr1_184259387_184259752.fa.mafft_prank.anc.fas|tile_5	0.29984848255555	0.6202321766759864	0.4789276543034415
#6#-chr1_184259387_184259752.fa.mafft_prank.anc.fas|tile_6	0.01387018851624885	0.10296571333304073	0.3229832431017122
#6#-chr1_184259387_184259752.fa.mafft_prank.anc.fas|tile_7	0.2206249629265769	0.12673635019419696	0.30489377169659065
#6#-chr1_184259387_184259752.fa.mafft_prank.anc.fas|tile_0	0.16867554919752886	0.14790851685352366	0.11490819002954965
#6#-chr1_184259387_184259752.fa.mafft_prank.anc.fas|tile_1	-0.1764335708669588	0.22516772475247054	0.4554081241117141
#6#-chr1_184259387_184259752.fa.mafft_prank.anc.fas|tile_2	0.07652773168649267	0.07081320942310082	0.0524146185714695
#6#-chr1_184259387_184259752.fa.mafft_prank.anc.fas|tile_3	0.18992550048595777	0.3446282096050223	0.13687595657018553
#5#-chr1_168233478_168233803.fa.mafft_prank.anc.fas	-0.10194251156475082	-0.17689864492125928	-0.2154171490499046
#6#-chr1_184259387_184259752.fa.mafft_prank.anc.fas|tile_8	0.056730274797934674	-0.04400059613983145	-0.02659044192300889
#6#-chr1_184259387_184259752.fa.mafft_prank.anc.fas|tile_9	0.10999315445297342	-0.03096053767777516	-0.13980295424496103
#2#-chr1_86882024_86882363.fa.mafft_prank.anc.fas;reverse	0.23794710944384348	0.19293328499208767	0.2302729037374975
chr13:72598094-72598447(+);hg19|tile_9	0.06815961742746152	0.1649875391985952	0.03692798517928914
chr13:72598094-72598447(+);hg19|tile_8	0.28051421092901735	0.18826046887623676	0.27399386178235735
chr13:72598094-72598447(+);hg19|tile_3	0.2774752476798661	0.25539549750579815	0.02710000469042486
chr13:72598094-72598447(+);hg19|tile_2	0.21267715466016868	0.016427499239212495	0.017210591522447277
chr13:72598094-72598447(+);hg19|tile_1	0.1980367168807292	0.38363238982662173	0.10313446122854666
chr13:72598094-72598447(+);hg19|tile_0	-0.10311646173850798	0.015704325813588334	-0.12343015387188189
chr13:72598094-72598447(+);hg19|tile_7	0.11373530789231981	-0.1945465323615572	-0.19484800151167697
chr13:72598094-72598447(+);hg19|tile_6	-0.1428742239449426	-0.032704899139081034	-0.11713214294163542
chr13:72598094-72598447(+);hg19|tile_5	-0.08240287256912437	-0.08463690679947744	-0.09545481210113446
chr13:72598094-72598447(+);hg19|tile_4	-0.03865792922455549	-0.02666197329020784	-0.20763893703283903
#45#;DBPinsert|tile_26	-0.1339298020329696	-0.12386252735138409	-0.139684287579337
#45#;DBPinsert|tile_24	0.2709989825830531	0.060093556592945456	0.06788462620008227
#45#;DBPinsert|tile_25	0.26563601736288533	0.3806571746213207	-0.17659887842975094
#45#;DBPinsert|tile_22	0.508151459172709	0.35983500774046945	0.036428487673103534
#45#;DBPinsert|tile_23	0.25546057656010124	-0.16135789347100815	-0.011649775959014059
#45#;DBPinsert|tile_20	-0.30287059274615735	-0.4226274923766022	-0.2947674544538654
#45#;DBPinsert|tile_21	0.045142607847258605	-0.1442712673767268	-0.10620430810092056
#3#-chr6_99467180_99467520.fa.mafft_prank.anc.fas	0.12049928839530256	0.04771532082746495	-0.060808431611972184
chr6_65801566-65801895(+);hg19	0.0212585588052098	-0.17474134009831116	-0.13544993110477593
#23#	1.1925521202821836	1.321545132144906	1.4893306757100615
chr1:80515902-80516259_full6|tile_13	-0.07686804358962987	-0.37506725333346297	-0.129936820592784
#4#-chr2_149011213_149011552.fa.mafft_prank.anc.fas	0.1811744583023509	0.00037427548002207187	-0.10875422960633226
chr11_101626917-101627207(+);hg19;reverse	-0.1507217012435013	-0.26454209211465385	-0.2619836127747448
chr22_12157968-12158331(+);gorGor3;DBPmutant	0.20809541786775687	0.3008395450247607	0.0841817320426901
#5#-chr4_84886219_84886568.fa.mafft_prank.anc.fas|tile_18	0.2670274286604262	0.1414007548751458	0.06351221380755738
#5#-chr4_84886219_84886568.fa.mafft_prank.anc.fas|tile_13	-0.12503261504433003	-0.06536605981870333	-0.2252410607768297
#5#-chr4_84886219_84886568.fa.mafft_prank.anc.fas|tile_12	-0.07105115638895675	-0.33683686946925745	-0.053347548906628184
#5#-chr4_84886219_84886568.fa.mafft_prank.anc.fas|tile_11	-0.10516186362789404	-0.05868908859544048	-0.1879307260036323
#5#-chr4_84886219_84886568.fa.mafft_prank.anc.fas|tile_10	0.09415473108485028	-0.07658231514567883	-0.32350942202002564
chr17_37354742-37355083(-);gorGor3	-0.18824464605850993	-0.34729611182502995	-0.3899829965347639
#5#-chr4_84886219_84886568.fa.mafft_prank.anc.fas|tile_16	-0.06378814379920839	0.23832627649153318	0.16396691990650125
#5#-chr4_84886219_84886568.fa.mafft_prank.anc.fas|tile_15	-0.09025086220095842	0.11279667105463087	0.5071650241007011
#5#-chr4_84886219_84886568.fa.mafft_prank.anc.fas|tile_14	-0.008408991213914216	0.035147279980651085	-0.16381190999056464
#3#-chr10_72411509_72411850.fa.mafft_prank.anc.fas	0.7457827728730502	0.9354150393842122	1.0119532988475797
#45#;DBPinsert|tile_9	-0.04938605453907298	0.021998586772131797	0.005948328878095042
#45#;DBPinsert|tile_8	-0.27284136575091245	-0.31611319163395246	-0.49623423894117263
#45#;DBPinsert|tile_7	0.3469150686871166	0.2506250445247266	0.2877045097338082
#45#;DBPinsert|tile_6	0.12532070774253554	-0.0029014167653771948	0.09454305514038464
#45#;DBPinsert|tile_5	0.4962126936362761	0.5914728065297792	0.6565637535071396
#45#;DBPinsert|tile_4	0.15259667709938113	0.2781167615297919	0.1674433768900728
#45#;DBPinsert|tile_3	0.38821372055033393	-0.11763877148646643	0.44989013510862597
#45#;DBPinsert|tile_2	0.7237698807313266	0.6257585111471522	0.5593398810996841
#45#;DBPinsert|tile_1	0.5101436449254685	0.6566914864823044	0.5514864037372382
#45#;DBPinsert|tile_0	1.1245535268308313	1.236744572211789	1.3005392939505542
chr11_64197553-64197849(-);calJac3	-0.29132320407171125	-0.40021590052193995	-0.5121560249228727
RepBase_mostFreq;DBPinsert|tile_21	-0.24047609987122975	-0.1427092125017234	0.08325309106828607
RepBase_mostFreq;DBPinsert|tile_20	0.05459661017465839	-0.11576187704482516	-0.10327139495476914
RepBase_mostFreq;DBPinsert|tile_23	-0.04088504917883056	-0.14305204825431617	-0.1657914540491115
RepBase_mostFreq;DBPinsert|tile_22	0.15337482622223125	0.11468025000729708	0.0084314666709477
chr10:72411509-72411850(+);hg19|tile_1	0.17285305296704342	0.37494341581705337	0.08158678014216138
chr10:72411509-72411850(+);hg19|tile_0	0.29764394619608536	0.3039293945656265	0.2635319034104423
chr10:72411509-72411850(+);hg19|tile_3	0.20221953640586124	0.22659281524586797	0.20600370587517147
chr10:72411509-72411850(+);hg19|tile_2	0.05697536634794444	0.06312473485329825	0.015284359238666943
chr10:72411509-72411850(+);hg19|tile_5	-0.06745441534512091	-0.29956731583745766	-0.34519511153638394
chr10:72411509-72411850(+);hg19|tile_4	0.12001805012937412	0.11567000893691691	-0.0015371375718270562
chr10:72411509-72411850(+);hg19|tile_7	0.07597181554006821	-0.09007346093737369	0.009304339661013497
chr10:72411509-72411850(+);hg19|tile_6	-0.17902441429825575	-0.34953437710011404	-0.33836159391169945
chr10:72411509-72411850(+);hg19|tile_9	-0.0015308288049173605	-0.24812257481809902	-0.18172252116680954
chr10:72411509-72411850(+);hg19|tile_8	-0.16218822935972843	-0.2732783686209903	-0.2833794392854539
#28#|tile_21	0.2350488638667074	-0.02548657960115927	0.10713833248287331
#28#|tile_20	0.14413148260398978	-0.14621130147077668	-0.24271484332211454
#28#|tile_23	0.071115527088706	0.05430329594198376	-0.2118636589061984
#28#|tile_22	-0.015083554277182908	0.22812234212581545	-0.24198521656381486
#28#|tile_25	0.05128664265113573	-0.08940237370247016	-0.1792607273079269
#28#|tile_24	-0.2375113241292893	0.04400332093044104	-0.36787140263632784
#28#|tile_26	-0.17748993203810426	-0.13511283707994332	-0.002705308682119114
#17#|tile_12	0.03887651446019799	0.10733664795958046	0.09288235570663417
#17#|tile_13	0.007344701393298387	-0.46863083102976794	0.012246526052439187
#17#|tile_10	0.02772940582892702	0.13996627072575632	-0.2221721775635074
#17#|tile_11	0.33333316538182206	0.3455881569698756	0.35916427580507215
#17#|tile_16	-0.08654780924295824	0.07211513357253882	-0.11191017936508453
#17#|tile_17	0.27439304385262925	-0.18455731953732454	-0.09179643341990125
#17#|tile_14	-0.10342802176321816	-0.2172704013646775	-0.14025488815502143
#17#|tile_15	-0.064171829275793	0.0877587832016677	-0.3443599413788983
high_15_2::chr6:167629990-167630135	0.1459862550090297	-0.02036428574681539	0.13329789714746962
#17#|tile_18	-0.06932879872957419	0.0808256535003373	0.0012779579733918822
#17#|tile_19	-0.14245684319471255	-0.057157669283203344	-0.1526117557195095
range_79_3::chr5:77892979-77893124	-0.033625562764019866	-0.155582256754965	-0.16014391431360758
chr7b_90209800-90210130(+);nomLeu3	-0.3087897566608843	-0.366608742865221	-0.46267113972141954
chr20_46339203-46339621(-);nomLeu3	-0.3471440939339203	-0.6435452291074313	-0.7714392370830043
chr20_34416885-34417228(+);nomLeu3	0.490741972291119	0.5255476183893697	0.6464299956778325
chr21_35902400-35902739(+);nomLeu3;JUNmutant	-0.2091512000771673	-0.23869965745497287	-0.3167858203200659
chr3_168153981-168154310(-);papAnu2	-0.24663011139439	-0.1486905775493513	-0.4878685598117078
chr4_91366962-91367160(+);panTro4	-0.0688767067013439	-0.23176748834118222	-0.28336628683698756
RepBase_shuffled_6	-0.03439171226934392	0.3150067377488078	0.22865054509929308
RepBase_shuffled_4	0.5507158223153069	0.38942237858480394	0.4719245724135665
RepBase_shuffled_3	-0.3774024728197417	0.3634313657815036	0.19651237138095132
RepBase_shuffled_2	0.2279344473633586	-0.005629468296813259	-0.0837008839245067
chr12_10569536-10569851(-);papAnu2	0.02040137494622542	-0.20818211471140868	-0.22766798258809884
chr6_57794391-57794743(+);rheMac3	-0.019421019608817005	0.1939362100797935	0.2001948266842202
RepBase_shuffled_9	0.042171148916304996	0.190244116235987	0.14517095711143804
RepBase_shuffled_8	-0.15718465431141834	-0.2370970067114694	-0.3338254632857951
chr2B_35589233-35589570(-);gorGor3;DBPmutant	0.01233070355190273	-0.14487944775136044	-0.3246740013661866
chr5:101093715-101094043(-);hg19|tile_8	-0.16475181305668068	-0.4594658359368668	-0.0033915585754548134
chr5:101093715-101094043(-);hg19|tile_9	-0.05459668083365882	-0.14937796261842567	-0.12777316120529975
chr5:101093715-101094043(-);hg19|tile_2	0.38842604930686664	0.062351242228857635	0.2856647655511145
chr5:101093715-101094043(-);hg19|tile_3	0.061724236327025665	-0.09909793711559134	-0.045796042879088325
chr5:101093715-101094043(-);hg19|tile_0	-0.2517760586170842	-0.4675191039919025	-0.3223570384471656
chr5:101093715-101094043(-);hg19|tile_1	-0.23816045592327695	0.009624531408875413	-0.07806830824660013
chr5:101093715-101094043(-);hg19|tile_6	-0.2506212236838194	-0.21595914809419808	-0.16896749897764377
chr5:101093715-101094043(-);hg19|tile_7	-0.3365585244665876	-0.2871395303955359	-0.40085307883482957
chr5:101093715-101094043(-);hg19|tile_4	0.010539865427381563	0.07690014671867557	0.019934888378252188
chr5:101093715-101094043(-);hg19|tile_5	0.05286137577422402	-0.229169825138049	-0.017707437679084843
#3#-chr4_25362977_25363358.fa.mafft_prank.anc.fas;reverse	0.25954622720718884	0.35449055996985906	0.24916423598457935
chr8_26084404-26084739(+);papAnu2	0.3744700609365395	0.39066151770596025	0.45749033894251523
chr19_23663901-23664257(+);hg19	-0.27085100344921625	-0.3334856749609241	-0.36596211399295697
#3#-chr6_99473987_99474326.fa.mafft_prank.anc.fas;reverse	-0.031457778424678354	-0.2557672170509068	-0.22435174784614195
chr13_70777889-70778206(+);hg19	0.6192491132152236	0.9310985631623102	0.9061215869362289
RepBase_mostFreq|tile_18	-0.0028942090347905724	0.033481971909114096	0.2311571821511386
chr1_71093640-71094038(+);hg19	-0.27435832164957136	-0.45831825367335394	-0.4445349025762843
#28#|tile_8	-0.03585502652175095	0.4412929295848724	0.2841549559769057
#28#|tile_9	0.11807713117596236	0.35319670078929855	-0.20591218533659267
#28#|tile_6	0.43172446859628366	0.24331216150348964	0.26734136757464766
#28#|tile_7	0.2817874284171976	0.35440341329240427	0.21212978536465082
#28#|tile_4	0.7884945126605996	0.5525904905201158	0.2979164911181958
#28#|tile_5	0.8018790772970141	0.7037042387827586	0.8068919028211714
#28#|tile_2	0.8099668393194763	0.8097562815904391	0.9410589485471361
#28#|tile_3	0.12126677643034377	0.1368980265924597	0.12020035615131666
#28#|tile_0	1.2022673100956731	1.3773144028192825	1.489406946694923
#28#|tile_1	0.8325084598875001	0.8933513511559019	0.8502185809126639
chr5_70484154-70484258(-);papAnu2	0.12623189763729803	0.031547385684304534	0.025864864870010027
#4#-chr21_29768728_29769148.fa.mafft_prank.anc.fas	-0.23107601182709245	-0.4346829632800405	-0.4341169536365969
#3#-chr1_168239841_168240170.fa.mafft_prank.anc.fas;reverse	0.05929938166812494	-0.21568190414994595	-0.23487643144888973
#1#-chr1_184259387_184259752.fa.mafft_prank.anc.fas;reverse	-0.04216612310282014	0.30947569769713873	0.015308186393895149
chr11_22163384-22163585(-);gorGor3	0.21903416872376907	0.20401995604186665	0.1995210300458751
range_40_6::chr11:121435140-121435285	-0.2605673252747731	-0.19505734075949674	-0.29793969606263837
chr7_146207137-146207469(-);hg19;reverse	-0.03826475603367638	0.06230222089978149	-0.17426615560309738
#2#-chr1_168239841_168240170.fa.mafft_prank.anc.fas;reverse	-0.09025746474036508	-0.22414195918264626	-0.0679086506020577
#15#|tile_18	0.21338195262255746	0.09393828072091258	0.25639965598945785
#6#-chr2_36012811_36013170.fa.mafft_prank.anc.fas|tile_9	-0.10326571987504286	-0.16538813677714367	-0.15291450957668137
#6#-chr2_36012811_36013170.fa.mafft_prank.anc.fas|tile_4	-0.00837190005362814	-0.20497617111748842	-0.04896133714882947
#6#-chr2_36012811_36013170.fa.mafft_prank.anc.fas|tile_5	0.35967991495245516	0.21418358876510515	0.24464010842767278
#6#-chr2_36012811_36013170.fa.mafft_prank.anc.fas|tile_6	0.3486750674146005	-0.1222359844480116	0.10497831053646349
#15#|tile_17	0.12519483193825898	-0.44986852910519165	-0.2365587776245292
#15#|tile_10	0.005271970245176405	-0.14329482891391707	0.06769528695895918
#15#|tile_11	0.3250408749036583	-0.1421800020268197	-0.04161277218709026
#6#-chr2_36012811_36013170.fa.mafft_prank.anc.fas|tile_2	0.16349554973403355	0.2683030676178865	0.21367233409212508
#6#-chr2_36012811_36013170.fa.mafft_prank.anc.fas|tile_3	0.2097407791142517	0.2862830799695366	0.17147489848485223
chr7_147809027-147809345(-);panTro4	-0.09525627602370712	-0.32583596475916626	-0.31993435586046315
chr7b_90203592-90203927(+);nomLeu3	-0.021412299204056958	-0.1772524520699046	-0.28205466305382565
chr7_146207137-146207469(-);hg19	-0.20784688503622947	-0.25268215484421064	-0.39125209293457297
chr2_179967307-179967675(-);calJac3	-0.12423715796791544	-0.16286879247778993	-0.2707838900522325
chr2:149017114-149017451(-);hg19|tile_6	-0.21805657023642463	0.039758649122054755	-0.10075156218781177
chr2:149017114-149017451(-);hg19|tile_7	0.010199912791868047	0.12196216874737507	-0.25392873122730336
chr2:149017114-149017451(-);hg19|tile_4	0.2858772941066648	0.3666690773112557	0.3930272287891195
chr20_45627492-45627803(-);papAnu2	0.12389921025295103	-0.3608313880835029	0.03482547979430293
chr2:149017114-149017451(-);hg19|tile_2	0.44672335418471726	0.3345509667178366	0.29080787681367076
chr2:149017114-149017451(-);hg19|tile_3	0.6332871981330701	0.5075570713315896	0.553914881801127
chr2:149017114-149017451(-);hg19|tile_0	0.3998031554935681	0.2742886765146156	0.2287605440916935
chr2:149017114-149017451(-);hg19|tile_1	0.42676234073520447	0.30660293038911246	0.4068300900592684
chr2:149017114-149017451(-);hg19|tile_8	-0.20845287416031036	-0.0020114711703080775	-0.1590408367275674
chr2:149017114-149017451(-);hg19|tile_9	0.4471703906031472	0.39806862149991934	0.019404449962427843
high_56_3::chr21:40160015-40160160	0.3880390726788349	0.1483665538710701	0.04050948303432173
chr11_39983509-39983848(-);gorGor3	-0.14694920128183972	-0.25513855226756615	-0.12249783496338862
chr11_87070457-87070547(+);hg19;reverse	-0.12886721735159629	-0.14416394758517664	0.1074537960124948
#4#-chr1_196504740_196505114.fa.mafft_prank.anc.fas	-0.20112510115105361	-0.31143659078049724	-0.3456193107017183
chr6_55367892-55368253(+);papAnu2	0.0681328952360868	0.15669401890939055	0.14924656300368241
chr3_160367194-160367534(+);panTro4	-0.23063524627721063	-0.25521605455576013	-0.03709110777318302
#25#|tile_3	1.0620792255032985	1.2005247828528267	1.233752855180738
chr9_71327806-71328204(-);papAnu2	-0.1886595071077583	0.08535373362681886	0.1371143709532445
#25#|tile_7	0.18087247246403684	-0.11904521679768698	0.024649013581979046
RepBase;variant-59	1.1680900705113886	1.3587552517663006	1.3822823282289791
chr1_82079397-82079742(+);papAnu2;DBPmutant	-0.18178109148856297	-0.27854475085066194	-0.33065236133797543
#2#-chr4_84883553_84883903.fa.mafft_prank.anc.fas;reverse	-0.01748275750213611	-0.33882213516245135	-0.1151644991985576
#25#|tile_9	-0.019077542483399684	-0.058521292637020196	0.04359794058334696
#25#|tile_8	0.021163947918778975	0.05097585928452843	0.312447491762027
chr4_140907237-140907307(-);rheMac3	0.11101136031942362	0.12043890846541266	0.00887999092301827
#6#|tile_1	0.04169384593772282	0.1394536552826641	0.13201287488930868
#6#|tile_0	0.1284130700334797	-0.07558269760400672	-0.08373142418274365
#6#|tile_3	0.062493908200486704	0.10003685603773105	0.06500026560107261
#6#|tile_2	0.027728170846770497	0.09578731131943456	-0.058455244248694055
#6#|tile_5	-0.032987609397245765	-0.1530116602632216	-0.16662393355666366
#6#|tile_4	0.09783002011590917	0.07171968370030708	-0.03662204995392249
#6#|tile_7	-0.07065295857668526	-0.15008165656795616	-0.1783187888457289
#6#|tile_6	-0.17878747670384554	-0.2976102514591593	-0.19471630739485574
#6#|tile_9	-0.06413877897034047	-0.11664667641014334	-0.047735773698749075
#6#|tile_8	0.24019312875336143	0.07669892012243833	-0.3624448553407273
chr5_80613168-80613366(+);papAnu2	-0.07965487282356011	-0.22249991746172904	-0.3779506873965897
high_58_4::chr17:48762191-48762336	0.16876853946651013	0.12922473748356836	0.05857018113879468
chr4_24967399-24967729(+);hg19	0.5362031703266368	0.5749676804887917	0.6651620911529011
chr4_24909021-24909337(+);panTro4	0.05725319157921653	0.17433906791384457	0.20366744616493537
chr21_35902400-35902739(+);nomLeu3	0.09503514539474987	0.2354564168375279	0.22811875526719635
chr3_83549525-83549860(-);hg19;reverse	0.18428437121417718	0.22417975178891764	0.16882567662854678
chr6_98286496-98286657(+);gorGor3	0.7126990334047494	0.7656522600963838	0.8401967750053043
#4#-chr5_103524861_103525186.fa.mafft_prank.anc.fas	0.011282263462110307	-0.331908661308646	0.13781761724130306
range_91_7::chr9:126441284-126441429	0.3298582433299012	0.24747752545949148	-0.1254921522529931
#1#|tile_8	0.09092831746537725	-0.1606023343544465	-0.05064325831880448
#1#|tile_9	0.06426203250000187	-0.033090653190118155	-0.12882893781708393
#1#|tile_6	0.08550823361535786	-0.03896681869063866	0.07877016826750666
#1#|tile_7	0.09309094111448392	-0.14264851367091333	0.06937840026708746
#1#|tile_4	-0.034604735797001046	-0.031488667956214494	-0.3008081500000649
#1#|tile_5	0.2177430766981565	-0.1518070309549758	-0.3354336821320639
#1#|tile_2	0.5705037239970071	0.04718651968016209	0.13551583598792546
#1#|tile_3	-0.036458807576894424	-0.19614427097690249	-0.1894295809506232
#1#|tile_0	0.21896834713292407	0.13168896403386465	-0.026065491939268114
#1#|tile_1	0.19062266120684046	0.32667440029795275	0.17957276671292277
chr4:25362977-25363358(+);hg19|tile_13	-0.12287793210174519	-0.039517356084103644	-0.007510370408078575
#2#-chr1_184259387_184259752.fa.mafft_prank.anc.fas;reverse	0.27649882052705976	0.5172100033648639	0.5018206421282216
chr16_88547653-88547964(-);calJac3	0.22578125533587526	0.21678740727089935	0.15500410221490926
#5#-chr10_72411509_72411850.fa.mafft_prank.anc.fas|tile_19	-0.0059345023429549565	-0.12473311361878085	-0.05375643560936595
#5#-chr10_72411509_72411850.fa.mafft_prank.anc.fas|tile_18	0.08837821952714747	0.14236994338802356	0.16468075927222994
chr3_68708523-68708942(-);papAnu2	0.19190985699993254	-0.048752359876015054	-0.21843912325059542
#5#-chr10_72411509_72411850.fa.mafft_prank.anc.fas|tile_15	0.13373691767054222	0.12111038759625573	0.033087076133278555
#5#-chr10_72411509_72411850.fa.mafft_prank.anc.fas|tile_14	0.22190827953098582	0.3645428561014518	0.36686398535162285
#5#-chr10_72411509_72411850.fa.mafft_prank.anc.fas|tile_17	0.16007681700603707	0.16101489786804782	0.09404195820191645
#5#-chr10_72411509_72411850.fa.mafft_prank.anc.fas|tile_16	-0.03748027851326688	0.15929240093882108	0.3773449108390175
#5#-chr10_72411509_72411850.fa.mafft_prank.anc.fas|tile_11	-0.10541275366879282	-0.026958703197669565	-0.1383146970077401
#5#-chr10_72411509_72411850.fa.mafft_prank.anc.fas|tile_10	0.09583035188313899	-0.05466278984213442	0.13350571881081566
#5#-chr10_72411509_72411850.fa.mafft_prank.anc.fas|tile_13	0.2276226812429526	0.08373319247029261	-0.047656740826566006
#5#-chr10_72411509_72411850.fa.mafft_prank.anc.fas|tile_12	0.1316189263296792	-0.09663609405635977	-0.022727630666354883
RepBase_mostFreq;DBPmutant	0.4583944216647832	0.6895568207890515	0.7667604446135704
#42#|tile_25	0.01942121697107939	-0.18129720077722086	-0.043484126850831646
#42#|tile_24	-0.24201504569545906	-0.052922288299952824	0.08928953772274274
#42#|tile_26	-0.108935238163645	-0.24902673329220495	-0.35868170693009005
#42#|tile_21	-0.31853724135407174	0.10709938627226755	-0.0950839564899026
#42#|tile_20	-0.10259031440910937	0.19330964627435135	-0.1034116838015959
#42#|tile_23	0.13269996333294434	-0.03810168656664725	-0.037923898221924116
#42#|tile_22	-0.07316467862155156	-0.2652092842425723	0.12519762527978698
#43#;DBPmutant|tile_18	-0.20956840780668193	-0.4797955506167753	-0.19942267622519227
#4#-chr1_64658106_64658445.fa.mafft_prank.anc.fas;reverse	0.3706418248171086	0.7818503935684864	0.2891262127212392
chr22_33024985-33025151(-);panTro4	-0.09440975778199957	-0.1375638200549179	-0.20876146223697134
chr10_105628419-105628770(+);calJac3	0.13743990704528775	-0.07409232695332778	0.5415267305436238
chr5_121904418-121904784(-);papAnu2	0.9187580000121871	1.1117037123397193	1.1647116247567764
high_14_5::chr20:383095-383240	0.3369670739078052	0.07260453029485671	0.06252100246874319
chr5_59011906-59012254(+);hg19;reverse	0.19426315640029448	0.1394835435189936	0.24869615583468685
chr13_73515498-73515587(-);gorGor3	0.42630805316825876	0.46610744803401283	0.5047340253986687
chr11_74255168-74255540(+);hg19;reverse	0.06740518416332479	-0.01209930646338573	0.10946578249238602
#6#-chr2_138141054_138141430.fa.mafft_prank.anc.fas;reverse	0.09025490548651977	0.20802253978071025	0.06681452943162051
#2#-chr1_184256207_184256606.fa.mafft_prank.anc.fas;reverse	0.05319401237466144	-0.06256368009843578	-0.05958992178066944
chr2A_54456173-54456374(-);gorGor3	0.0005490117054896263	-0.1674660415440788	-0.30351226843037327
chr18_71232448-71232793(+);nomLeu3;JUNmutant	-0.21525582122811263	-0.43097347108424633	-0.5720513505958577
chr13_70777889-70778206(+);hg19;JUNmutant	0.8318608941277388	1.0670761435355884	1.1962599965393144
#2#-chr21_29765657_29766036.fa.mafft_prank.anc.fas	0.5767041333259787	0.7232495196008444	0.7992819317543947
#6#|tile_20	0.26404113894882386	-0.08385749874537826	0.34280138233282575
chr5_44741459-44741798(+);nomLeu3	0.5743379192912464	0.7752267651949037	0.8743363808213513
chrX_73064189-73064523(-);calJac3	-0.13053057904444457	-0.2817443428478942	-0.2815447034801697
#6#|tile_21	-0.10144762008841639	0.2144051097523129	0.26758028847524035
#6#|tile_22	-0.02854100334880598	-0.1231933608430653	0.1462665725736357
#4#-chr6_68055910_68056272.fa.mafft_prank.anc.fas|tile_16	0.12788509018314037	-0.4138120932701985	0.00708497587217467
range_53_4::chr4:12501417-12501562	0.5729808735654509	0.1767715050353574	0.2764185218417294
chr12_105797317-105797727(-);nomLeu3	0.197892346335242	-0.28033696845306505	0.4628019118335846
#4#-chr6_68055910_68056272.fa.mafft_prank.anc.fas|tile_10	-0.17199281573851832	-0.12966068264938208	-0.25470850696158404
#6#-chr21_29765657_29766036.fa.mafft_prank.anc.fas|tile_13	-0.03770900006621452	-0.05487830512657743	-0.18327962375303847
#6#-chr21_29765657_29766036.fa.mafft_prank.anc.fas|tile_12	-0.1152130178878391	-0.38459033435568324	-0.04499073365793487
#6#-chr21_29765657_29766036.fa.mafft_prank.anc.fas|tile_11	0.15816533203378028	-0.0005388668314274159	0.1901731683411791
#6#-chr21_29765657_29766036.fa.mafft_prank.anc.fas|tile_10	-0.2138132247368063	-0.08036098466679632	0.17649340729702231
#6#-chr21_29765657_29766036.fa.mafft_prank.anc.fas|tile_17	0.2025186881543503	0.03756229952034445	-0.17216143497443254
#6#-chr21_29765657_29766036.fa.mafft_prank.anc.fas|tile_16	0.05047852874195722	0.06742326584751314	-0.08219798313654429
#6#-chr21_29765657_29766036.fa.mafft_prank.anc.fas|tile_15	-0.012428393071344713	-0.3296748635387708	-0.05036444379075142
#6#-chr21_29765657_29766036.fa.mafft_prank.anc.fas|tile_14	-0.007001840429483334	6.883604389993436e-05	0.09764348061660791
#6#-chr21_29765657_29766036.fa.mafft_prank.anc.fas|tile_19	0.550302248030037	0.040393086697586365	-0.0937460409785906
#6#-chr21_29765657_29766036.fa.mafft_prank.anc.fas|tile_18	0.06061476125997946	0.44450729331515776	-0.011800316068560635
high_62_3::chr2:225011241-225011386	-0.07382810982196965	-0.12556059581517293	-0.11695863212314118
#2#-chr5_101098453_101098713.fa.mafft_prank.anc.fas;reverse	0.1829414646827293	0.14153653980698727	0.10287882804868
chr11_64202272-64202486(-);calJac3	0.07244264148843689	0.11002767508563271	0.13750711615589264
#4#-chr1_86875032_86875345.fa.mafft_prank.anc.fas|tile_16	0.2280924736559179	0.30601570665241284	0.30781028105863734
#4#-chr1_86875032_86875345.fa.mafft_prank.anc.fas|tile_15	0.21315478291758735	0.3937397563925732	0.31798811137871463
#4#-chr1_86875032_86875345.fa.mafft_prank.anc.fas|tile_14	0.41035779725939264	0.20475771630171563	-0.07240004923264555
#4#-chr1_86875032_86875345.fa.mafft_prank.anc.fas|tile_13	-0.22926027999609486	0.1261553189842367	-0.03951442522481839
#4#-chr1_86875032_86875345.fa.mafft_prank.anc.fas|tile_12	-0.12172238585288321	-0.3026356946420042	0.04099141895081962
chr6_66563377-66563720(+);gorGor3	-0.043655293906883275	-0.13087812009824418	-0.18182668291263593
#4#-chr1_86875032_86875345.fa.mafft_prank.anc.fas|tile_10	-0.0018395525075769576	0.06044195689442775	-0.23706943407126352
range_25_2::chr17:73455960-73456105	-0.15778740268495953	-0.12003510108718654	-0.1913563357511873
#25#	0.9272747082630388	1.1681843200035769	1.1031034870372687
#3#-chr1_168239841_168240170.fa.mafft_prank.anc.fas	-0.27151886840744005	-0.2762766551904645	-0.1661997416187938
chr2_187296112-187296451(+);hg19;reverse	0.30352073660998774	-0.10657719104447846	-0.08748513833965653
chr4_25362977-25363358(+);hg19;reverse	0.24398669005899995	0.47938482844350183	0.5162191929365488
chr6_101379314-101379666(+);rheMac3	-0.17320461976699217	-0.35708049775181455	-0.48647593834270103
chr18_47141130-47141278(-);calJac3	-0.1979691032980732	-0.45442472774577314	-0.5478371037433529
chr7_145354515-145354845(+);panTro4	-0.197506050193214	-0.6466567411504184	-0.2924889546679142
range_59_4::chr5:72974409-72974554	-0.16688461414136013	-0.18945591765711095	-0.3693270129087369
#5#-chr1_184256207_184256606.fa.mafft_prank.anc.fas	0.050643224444561596	-0.15785204904488168	-0.36137596720472875
chr6_98289189-98289540(+);gorGor3	-0.16955070598305094	-0.32118455287921627	-0.2210696096810816
chr1_133000777-133001147(-);calJac3	-0.14099805811694316	-0.23432448778562562	-0.31043958161345714
chr14_84604607-84604936(+);rheMac3	0.18926907887692027	0.15246676838955248	0.12572543203726047
chr19_24024373-24024723(-);hg19;JUNmutant	-0.18268903588964336	-0.23919515163878602	-0.28302318923289305
chr2_36015502-36015868(+);hg19	-0.13651212365030843	-0.38872266477960027	-0.25004039192452
chr16_47466286-47466625(-);calJac3	0.27981598658195306	0.40099723695646977	0.32026436244781203
chr4_93896619-93896970(+);papAnu2	-0.19313380889913126	-0.03034469554376702	-0.22548356359177754
#6#-chr4_25362977_25363358.fa.mafft_prank.anc.fas;reverse	0.39976574238528867	0.47740082383356774	0.38180081990084525
range_18_3::chr18:3604785-3604930	0.010952381942801303	0.04710742065789631	0.06588931849781363
chr22a_89397183-89397486(-);nomLeu3	0.7001299495479671	0.9861271046774099	0.9828079679241633
chr2B_126714592-126714926(-);panTro4	-0.22201364349687927	-0.31828996171030577	-0.34821382125225847
#45#|tile_22;reverse	-0.12415051402030856	-0.1822382315366286	-0.2644458447463179
chr6_114530505-114530788(-);calJac3	0.2858450233374341	-0.08042735677305518	-0.19282313934694806
chr1_184256207-184256606(+);hg19	0.18708911792778668	-0.08066096669636375	-0.15955929904898708
#43#|tile_17;reverse	0.2517898109110597	0.24093997992406851	0.22181412410558962
#3#-chr21_29765657_29766036.fa.mafft_prank.anc.fas;reverse	-0.015513972825686116	-0.05609706236079038	0.1824748895275854
chr2_200088508-200088822(-);hg19	0.6550103573210488	0.7314589642048779	0.9871403898994993
chrX_128125473-128125816(+);rheMac3	0.1972844678762036	0.20514847137900857	0.2655934124803904
high_34_4::chr3:149104875-149105020	-0.0001776044058909194	0.11124239950405483	-0.2521635749924971
chr1_191193891-191194220(-);papAnu2	-0.37259520799431867	-0.14847058658285375	-0.31113641454053176
chr1:196504740-196505114(-);hg19|tile_20	0.1838172983248423	0.07841988450571905	0.26492258727568985
chr1:196504740-196505114(-);hg19|tile_21	-0.03512507391654176	0.3537974100293348	0.32470065267891307
chr1:196504740-196505114(-);hg19|tile_22	-0.41972693171793046	0.3208124793229282	-0.38762714454795055
#12#|tile_9	0.29127753573389303	0.09264207682414076	-0.04590851479952997
#12#|tile_8	0.14797809148712415	0.18557537709733146	0.11489069315744231
#5#-chr6_99473987_99474326.fa.mafft_prank.anc.fas|tile_3	0.026431050217885662	-0.08204449537339466	-0.20390502753700443
chr6:165595658-165595984_full222|tile_12	-0.16509087441905976	-0.43549655720094965	-0.07744259046671947
chr6:165595658-165595984_full222|tile_13	-0.06988321799941499	0.4805343319809598	-0.092431063608982
#12#|tile_7	-0.28088434665131573	-0.11978372953472427	0.218560611416475
chr6:165595658-165595984_full222|tile_11	0.012232057027266898	0.055177997140154124	-0.1566600776427719
chr6:165595658-165595984_full222|tile_16	-0.19241139298157234	0.22119379153945537	-0.08068643730945232
#12#|tile_0	0.2870150693185981	0.1641290310953948	0.22354433849281746
chr6:165595658-165595984_full222|tile_14	0.29911940044992824	0.0003579032863031121	0.13574387765276857
chr6:165595658-165595984_full222|tile_15	0.22997600493617817	-0.3674901837110091	-0.08323298533419764
chr5_155766385-155766714(+);papAnu2	0.11915614159624513	0.08702796843862409	-0.034006487461073875
range_6_4::chr1:20253203-20253348	0.14419559022524078	-0.4070096703750935	-0.06846654264564113
chr4_107840227-107840566(-);gorGor3	0.36645528417180173	0.33498055174421426	0.26027389008871754
#1#-chr1_86882024_86882363.fa.mafft_prank.anc.fas;reverse	0.19045483436834257	-0.10919039638548199	0.1097738565936013
chr3_137076202-137076542(+);rheMac3	-0.12992309281533646	-0.3016049293206766	-0.45354003009180754
#4#-chr5_101093715_101094043.fa.mafft_prank.anc.fas	-0.2680741089848562	-0.3631429402963149	-0.32966067235699825
chr5:101098453-101098713(-);hg19|tile_2	0.24783987043092906	-0.21698854963813918	0.3990370662535875
high_68_4::chr17:69678045-69678190	-0.19610547489837285	-0.19463654313378803	-0.32835271738176286
chr5:101098453-101098713(-);hg19|tile_0	0.11720640809866774	0.1020815831898586	0.3516714752848186
chr5:101098453-101098713(-);hg19|tile_1	-0.043999080508320215	0.26307133048403025	0.028069810842109525
chr5:101098453-101098713(-);hg19|tile_6	-0.0639293822726637	-0.08053473272746146	-0.11904951163120757
chr5:101098453-101098713(-);hg19|tile_7	-0.20331201412422067	-0.21517577290471873	-0.23466596871433268
chr5:101098453-101098713(-);hg19|tile_4	0.2429600636791497	0.3324442304443369	0.00465856614447157
chr5:101098453-101098713(-);hg19|tile_5	0.32101685535643587	0.3808931354691688	0.1817778155198898
chr5:101098453-101098713(-);hg19|tile_8	0.10280923681448131	-0.06856518898829676	-0.13129820370334488
chr5:101098453-101098713(-);hg19|tile_9	0.740215419969771	0.16193892833113419	-0.09691224066005114
chr3_106484195-106484547(+);hg19;JUNmutant	0.46737717383803273	0.2036198568575073	0.27391825720086393
chr15_107093938-107094266(-);rheMac3	0.20276892957779488	0.24083510742995026	-0.009026732555791088
chr8_65637906-65638290(-);calJac3	-0.34649389164893163	-0.6436957775863535	-0.5252107542160254
#2#-chr6_68058544_68058937.fa.mafft_prank.anc.fas	-0.20244595956772427	-0.36539288501156186	-0.3874800359766091
#2#|tile_11	0.2819750012494529	0.5247410528811935	-0.08932398773223811
#2#|tile_10	0.07916048189294694	-0.2570412225475423	-0.31700397841525085
#2#|tile_13	0.14657696277172677	-0.049610914803541246	0.23341614657011045
#2#|tile_12	0.1309935229649888	0.21893257874920236	-0.23407351230518758
#2#|tile_15	0.09406406782501474	-0.017883361321377092	0.36633623760177336
#2#|tile_14	0.0936226982529568	0.2800923795546085	0.10182733007099444
#2#|tile_17	0.002195374920353555	0.34930723080431475	0.34672321304671877
#2#|tile_16	-0.24134584640306794	0.1940278225554125	-0.16363039191149648
#5#-chr6_99473987_99474326.fa.mafft_prank.anc.fas	-0.12480200497622596	-0.20817938316556178	-0.3611379910386914
#2#|tile_18	0.3022410434347771	0.4281519469160429	0.04166456365828035
chr17_75040833-75041198(-);gorGor3	0.4478464609795027	0.5048040497392745	0.6260505435301168
chrX_115401749-115402094(+);nomLeu3	0.06321211814783981	0.14852261981211856	0.04380745754576212
#6#-chr4_25362977_25363358.fa.mafft_prank.anc.fas|tile_4	0.11829296413680128	0.016409435559859773	0.031434736276858236
#4#-chr5_101098453_101098713.fa.mafft_prank.anc.fas	-0.10714893169297116	-0.2530791733994178	-0.22303293230091042
chr9_68578093-68578426(-);calJac3	0.22787113433356013	-0.04460086704679227	-0.3351094997951917
#5#-chr5_160359116_160359481.fa.mafft_prank.anc.fas|tile_12	0.015624085340505769	-0.056761476568173715	0.15562840638684147
#5#-chr5_160359116_160359481.fa.mafft_prank.anc.fas|tile_13	-0.0030273162556494074	-0.2926475140755972	0.1342095302244214
#5#-chr5_160359116_160359481.fa.mafft_prank.anc.fas|tile_10	0.16775366923639956	-0.00906504275077952	-0.13286106315023086
#5#-chr5_160359116_160359481.fa.mafft_prank.anc.fas|tile_11	0.2656411063162693	-0.04313392224186533	0.14668910775578814
#5#-chr5_160359116_160359481.fa.mafft_prank.anc.fas|tile_16	0.12437705314888492	-0.3118851397022468	0.4326209378295727
#5#-chr5_160359116_160359481.fa.mafft_prank.anc.fas|tile_17	0.16925748035760785	0.4640688762367515	0.23517537619768825
#5#-chr5_160359116_160359481.fa.mafft_prank.anc.fas|tile_14	0.05965261465553471	-0.11439464596117957	0.0006472688136997107
#5#-chr5_160359116_160359481.fa.mafft_prank.anc.fas|tile_15	0.08868900394476173	0.07755564875856684	-0.05779954927811443
#5#-chr5_160359116_160359481.fa.mafft_prank.anc.fas|tile_18	-0.09731995930497381	-0.04332823544409769	-0.0700695717963897
#5#-chr5_160359116_160359481.fa.mafft_prank.anc.fas|tile_19	0.0019357367272987167	-0.25593459071527386	0.0003792761755067095
chr13_73510581-73510931(-);gorGor3	0.1751091212539183	0.25342145330741617	0.2724338721201988
chr13_91265670-91266028(-);hg19;reverse	-0.4022421063185286	0.02060253773707611	0.07906352392166939
chrX_117172426-117172771(+);papAnu2	0.3230403121141823	0.37174180505240484	0.4163883849863243
#5#-chr1_196507492_196507888.fa.mafft_prank.anc.fas|tile_18	-0.17965287957464213	-0.30729769553539316	-0.2851042931862851
chr6_67010302-67010664(+);gorGor3	0.48227914183589676	0.5382165100117422	0.5275876377716462
chr1:64658106-64658445(+);hg19|tile_17	0.18465331162837387	0.1603664360235633	-0.06477724902260913
chr1:64658106-64658445(+);hg19|tile_16	-0.09119704758236914	0.2164652427623082	0.08538724659528037
chr1:64658106-64658445(+);hg19|tile_15	0.4250104641025819	0.03676033062367583	-0.009643252705652222
chr1:64658106-64658445(+);hg19|tile_14	0.008868211684879189	0.25200691692558563	0.08889313884200808
chr1:64658106-64658445(+);hg19|tile_13	-0.2474772070895555	-0.10982755418177004	-0.1248933881206847
chr1:64658106-64658445(+);hg19|tile_12	-0.29120038365551654	-0.12272264477775473	-0.15691978604909407
chr1:64658106-64658445(+);hg19|tile_11	0.09579317675108863	0.24446981574306437	0.0643600427410215
controlhigh_17_2::chr1:65758792-65758937	0.19348869980017255	0.4037263055661965	0.3282893889570637
chr1:64658106-64658445(+);hg19|tile_18	0.0035032382637823147	0.2485026604327898	-0.4169434000469965
chr14_28763122-28763445(+);calJac3	0.4545768204044098	0.43922422933386424	0.4663094749087598
high_3_2::chr20:14965830-14965975	0.4127935459217086	-0.15958098433534773	0.1856464566993179
#43#|tile_13;reverse	0.1179345956453157	0.08353774623580464	0.11547431154623373
chr13_70030684-70031001(+);panTro4	0.16945809516023344	0.31336330642023413	0.3067687587699218
controlhigh_25_5::chr7:129078684-129078829	0.3637129929394433	0.5437900337862364	0.6060363312736338
chr13_105632850-105633226(-);papAnu2;JUNmutant	-0.15997501624422117	-0.19264394502321092	-0.2046043314390383
chr6_71263101-71263441(+);calJac3	0.164302967870459	0.18546235583303824	0.16305428894030732
#3#-chr5_101098453_101098713.fa.mafft_prank.anc.fas	0.007314719715668907	-0.09782937217559991	-0.007476663592672752
#6#|tile_15	0.3150960841835341	-0.041634855595011254	0.1568271314783379
#6#|tile_14	0.11023674855609096	-0.3256718313325831	0.17278418817796756
#6#|tile_17	-0.08466885575073119	-0.14787510261216563	-0.23699049195924174
#6#|tile_16	-0.06183556722129899	-0.2863397882800657	-0.22548766166973555
#6#|tile_11	0.011341205603404257	-0.04480366417225036	-0.2705038523991404
#6#|tile_10	0.3673165273512458	-0.3399677503602623	0.4598255541398847
#6#|tile_13	0.43446171690341384	-0.19243347995540222	0.11889298123492122
#6#|tile_12	-0.030489770214880765	-0.16887373860970836	-0.46491221889721884
#6#|tile_19	0.36439215907485045	0.41241821609933715	0.17354337221328942
#6#|tile_18	-0.14667286750952674	-0.26977849959005884	-0.18397373501398373
chr1_80515902-80516259(+);hg19	-0.15336879774108264	-0.06610822747291224	-0.22117366080074363
chr7_102005331-102005692(+);calJac3;DBPmutant	0.5216052977847124	0.3274205745389073	0.6235530525708977
#43#|tile_3;reverse	0.8543135586261631	0.870523875172859	0.8646322400737313
#1#	0.35337355011006627	0.1528628171041663	0.07167369672949823
#2#-chr4_117278995_117279344.fa.mafft_prank.anc.fas	0.2678829638161197	0.3668372976333718	0.26146416341025114
chr19_23665863-23666219(+);gorGor3	0.16094863316563376	0.12213414447264899	0.16945113316681065
chr7_39706766-39707181(-);panTro4	-0.06694359799910025	-0.1592206183451961	-0.23420973121821467
chr1_199636157-199636523(-);hg19;reverse	0.031174536064787088	-0.07455143248109208	0.13035483201046036
range_58_4::chr20:52387133-52387278	0.21183074702047341	-0.1212677902338617	-0.04984375078671919
#2#-chr2_36012811_36013170.fa.mafft_prank.anc.fas;reverse	0.20966437307895905	0.3245661315919079	0.21659477620794718
chr7_81765443-81765779(-);panTro4;JUNmutant	0.0781266084349947	-0.08176554202086418	-0.1640567874302937
range_14_7::chr17:57906823-57906968	0.32980287308750733	0.4607067948132135	0.5617725597144859
chr2_129432535-129432870(-);papAnu2	0.6851837141853846	0.848637904265842	0.8654819270628982
chr3_32206226-32206593(-);gorGor3;DBPmutant	0.9387871618318776	1.0261631637732	1.1210632980315949
chr5_22782006-22782208(-);papAnu2	-0.08567392225883835	-0.05544240254759829	-0.09851785100874116
high_77_5::chr2:101396663-101396808	0.1853792609776432	0.22759799563179883	-0.05796939120450918
chr13_59885982-59886339(+);papAnu2	1.1602819339682529	1.3453808826156068	1.4425551926970326
#37#|tile_8	0.2156306855395596	0.08730471200041608	0.13037419853642654
#37#|tile_9	0.17146440387872688	0.03441648750989231	-0.07679100342448437
#37#|tile_6	0.30461328848552927	0.20898035473937177	0.16415770377870573
#37#|tile_7	0.34476531526295817	0.3864947648899699	0.3350493764175943
#37#|tile_4	0.4503854959103113	0.5778977372604368	0.46177814386192756
#37#|tile_5	0.7566904778877936	0.696354748113907	0.8058079161792164
#37#|tile_2	0.5894348943657884	0.5060104749340949	0.7894232170202661
#37#|tile_3	0.2048810422948169	0.06110871758828333	0.18363291211221094
#37#|tile_0	0.8426808413569203	0.7735139910991529	0.8590956730801755
#37#|tile_1	0.2569116585308563	0.2223667077900751	0.3288535363235862
chr1_82079397-82079742(+);papAnu2	-0.16514666431949399	-0.2804932978659156	-0.24032091012277892
chr6_125589046-125589385(+);hg19	0.052341311056186654	0.007980430289695983	0.1060522101376981
chr4_96521685-96522023(+);rheMac3	0.5158456795226609	0.446048876765199	0.4651392149936074
#3#-chr4_84886219_84886568.fa.mafft_prank.anc.fas	-0.13470414037448347	0.10688650364029526	-0.0982718918595401
chr4_179057695-179058024(+);hg19	0.5351220709620063	0.7455326283710283	0.8605132253264698
chr12_65764456-65764847(-);calJac3	-0.17055899264879026	-0.17652208225492355	-0.35228743050416955
chr18:51470966-51471382_full81|tile_15	0.1371485463720474	-0.08981068042951097	-0.07290844727467358
#6#-chr5_160365485_160365835.fa.mafft_prank.anc.fas	-0.13837784943928058	0.22700360951503	-0.11638701949089718
chr18:51470966-51471382_full81|tile_14	0.05067947897511149	-0.3335986026805732	-0.005074660271390316
#19#|tile_4	-0.40001615207088215	0.03393061191339233	-0.19117448653420052
chr5_160359116-160359481(-);hg19;reverse	0.09905834962366386	-0.19810488732919293	0.03818818215230904
chr18:51470966-51471382_full81|tile_16	0.042502990485716666	-0.1816027038924222	-0.1240993467505701
chr6_67190140-67190440(-);rheMac3	-0.2207627632765308	0.16957382824058145	0.03566504650931363
chr18:51470966-51471382_full81|tile_11	-0.2834085357070687	0.6643679818448605	0.1651235652151463
controlhigh_38_2::chr1:22231493-22231638	0.13207281526721418	0.1100958829361985	-0.10444409362030938
chr18:51470966-51471382_full81|tile_10	0.23178601821875527	0.07983584152377754	-0.23488625779253902
chr18:51470966-51471382_full81|tile_13	-0.014210147448415034	0.18978458818991656	0.23647057154274168
#1#-chr2_78332876_78333181.fa.mafft_prank.anc.fas;reverse	-0.15942292065344865	-0.16000574428404815	-0.24881745199713529
#19#|tile_1	0.18720225047536382	0.05636147170587291	0.2144526379839476
chr2_78332876-78333181(-);hg19;reverse	-0.14648714516116268	-0.4459847780795841	-0.3749567014520548
chr3_112558744-112559083(+);nomLeu3	0.07966740474220177	-0.08123513277662944	-0.03836034151911849
chr4_63215019-63215331(+);papAnu2	0.3415142893457321	0.5461920832681699	0.5647618685427502
#5#-chr10_72408348_72408700.fa.mafft_prank.anc.fas|tile_16	0.022071806932176728	0.21176105175230672	0.08849279172143876
#5#-chr10_72408348_72408700.fa.mafft_prank.anc.fas|tile_17	0.40481896561209824	-0.4164207508074771	-0.1517504187954706
#5#-chr10_72408348_72408700.fa.mafft_prank.anc.fas|tile_14	-0.010584204630777418	0.05650317684178199	-0.23153542480824624
#5#-chr10_72408348_72408700.fa.mafft_prank.anc.fas|tile_15	-0.19844490368563988	0.1907717376760558	-0.6131990630561692
#5#-chr10_72408348_72408700.fa.mafft_prank.anc.fas|tile_12	0.05604489631102243	-0.04999557651198233	0.06106533643614065
#5#-chr10_72408348_72408700.fa.mafft_prank.anc.fas|tile_13	5.571147612770481e-05	-0.050132190748546426	0.08517760426143318
#5#-chr10_72408348_72408700.fa.mafft_prank.anc.fas|tile_10	-0.09880209016246606	-0.11696015205742558	-0.25138033526924597
#5#-chr10_72408348_72408700.fa.mafft_prank.anc.fas|tile_11	0.4781161427392885	0.09013688364769602	0.42300900795555657
#1#|tile_10	0.40304532160538686	-0.10473582788300378	0.08621285710714734
chrX_115401749-115402094(+);nomLeu3;JUNmutant	0.11152655497179578	-0.025077764499188072	-0.0034955935739179136
#5#-chr10_72408348_72408700.fa.mafft_prank.anc.fas|tile_18	0.12672630459477335	0.5595353398217398	-0.09718361344214486
#5#-chr10_72408348_72408700.fa.mafft_prank.anc.fas|tile_19	-0.0847947409670488	-0.19864470404799603	-0.21604817582095198
#12#|tile_5	0.4659232592664602	0.3780677571366071	0.6331260713466034
#27#	0.1380035256034093	0.3103637827593632	-0.08537462689985363
#12#|tile_4	0.6918722010328622	0.5541009595076463	0.6847445057260952
chr6:165595658-165595984_full222|tile_10	0.13414554167208467	0.13695854160739762	0.017107800863624196
#12#|tile_6	0.20813849994010863	-0.14417566948496036	0.01796408702782517
#1#|tile_12	-0.1921965735166636	0.014388786180188726	0.015278568805087659
#4#-chr5_160365485_160365835.fa.mafft_prank.anc.fas;reverse	0.16121419515527632	0.24742054388132162	0.350785519808685
chr3_46465061-46465391(-);hg19	0.22019003359285547	0.2883231389009637	0.37149922021655646
chr5_19715702-19716014(+);papAnu2	0.048635036206352664	-0.05584424088803162	0.007296750636429037
chr2_120899604-120899999(-);nomLeu3	0.11333515816957221	0.052197595407058796	0.11758611706566609
chr6:165595658-165595984_full222|tile_17	0.13107801899448984	-0.2294293369207224	-0.13441295429121183
range_32_1::chr22:38128004-38128149	0.1844215586169058	0.21952956993142161	0.3356385918630148
#12#|tile_3	0.9110776574946631	1.0651243962121038	1.125302611101754
#3#-chr4_25360251_25360618.fa.mafft_prank.anc.fas;reverse	0.18848437408118415	-0.03659651798350548	-0.3281327180340284
chr9_96153402-96153732(-);hg19	-0.03333424164698238	-0.06439828773887914	-0.2193278932606609
#12#|tile_2	0.36164592943597235	0.5197876234800667	0.4468264281093167
#1#|tile_13	0.005076626466684937	0.09623164014700741	0.2947540971139696
high_89_3::chr20:10546360-10546505	0.07057795128513017	0.08785789678948508	0.279253241103906
chr4:84883553-84883903(-);hg19|tile_15	-0.042219949167089876	0.35953725991769986	-0.06441254822238754
chr8_105379568-105379902(+);gorGor3	0.35983763523361184	0.6753428065246072	0.8616535718810863
chr2_118213709-118214034(+);nomLeu3	0.06296030849503419	-0.1817815375206665	0.15536896010799534
#43#|tile_22;reverse	0.06869168107014226	-0.030015182400698174	-0.0035248380787371828
#25#|tile_22	-0.010514419091813288	0.14781396458379845	0.02316223757620379
chr1_69757080-69757456(+);rheMac3;DBPmutant	0.1514987773480658	0.1887628010417999	0.2667444001721893
#25#|tile_21	-0.03105345785102571	0.18778772294384832	-0.008662270089026565
RepBase_mostFreq;DBPinsert|tile_6	0.5219353938589609	0.4364526987987785	0.306508296320071
RepBase_mostFreq;DBPinsert|tile_7	0.38383739902431147	0.3249489098884359	0.2606447780523714
RepBase_mostFreq;DBPinsert|tile_4	0.6254487520862206	0.5955659535409834	0.4187262453417386
RepBase_mostFreq;DBPinsert|tile_5	0.4596289067703563	0.5582185809343571	0.6960781062381893
RepBase_mostFreq;DBPinsert|tile_2	0.6803590292945201	0.4190062855512784	0.5692043293684059
RepBase_mostFreq;DBPinsert|tile_3	0.29504630086115324	-0.3633437026469392	-0.1432021457498476
RepBase_mostFreq;DBPinsert|tile_0	0.7807059939215157	1.0762624483936856	0.7976665053376673
RepBase_mostFreq;DBPinsert|tile_1	0.9264563717810951	1.148074713547527	1.0662396188927517
RepBase_mostFreq;DBPinsert|tile_8	-0.01088199979271499	0.16994343347221902	0.04877331400210179
RepBase_mostFreq;DBPinsert|tile_9	-0.08735665853602041	0.10077730490670128	0.3879085506976803
chr13_72598094-72598447(+);hg19;reverse	0.23001916423193697	0.3544971094353967	0.6687416951761017
chr5_160021801-160022125(+);rheMac3	-0.1872789826410894	-0.29172602767866723	-0.3464520987257512
#4#-chr2_138141054_138141430.fa.mafft_prank.anc.fas	0.13347714424668006	0.045316484134502684	-0.01558469233706376
chr4_25307009-25307376(+);panTro4	0.42457939112748694	0.5223127838676975	0.577917585613817
#3#-chr1_168233478_168233803.fa.mafft_prank.anc.fas	-0.10177523846914673	-0.2203539834018483	-0.23462281261876067
controlhigh_4_2::chr1:11857943-11858088	0.7590989543552211	0.9253181236502979	1.0891615805381
#3#;reverse	0.30785954743905514	0.3766629749287035	0.20292745025914238
#5#-chr6_99467180_99467520.fa.mafft_prank.anc.fas|tile_8	0.1906562298934026	-0.16337436973035657	0.0124540584872511
#5#-chr6_99467180_99467520.fa.mafft_prank.anc.fas|tile_9	-0.24735757448177714	-0.3031891285736523	0.08917669866194622
chr21_29765657-29766036(+);hg19;reverse	0.4131250010325274	0.5215645089157797	-0.11586960325108596
#5#-chr6_99467180_99467520.fa.mafft_prank.anc.fas|tile_4	0.12906816993443904	-0.10778197821831445	-0.08398772834129399
#5#-chr6_99467180_99467520.fa.mafft_prank.anc.fas|tile_5	-0.10515845402984826	-0.06138876678160561	0.1460708964423283
#5#-chr6_99467180_99467520.fa.mafft_prank.anc.fas|tile_6	0.07243462419850628	0.20689205861170998	0.19776268105014375
#5#-chr6_99467180_99467520.fa.mafft_prank.anc.fas|tile_7	0.39667899794250244	0.14983846237152407	-0.3757719640630823
#5#-chr6_99467180_99467520.fa.mafft_prank.anc.fas|tile_0	-0.05167016574233433	-0.09367222388586775	-0.24759119259176463
#5#-chr6_99467180_99467520.fa.mafft_prank.anc.fas|tile_1	0.22282094466105398	0.028616413087119964	0.0271846340567744
#5#-chr6_99467180_99467520.fa.mafft_prank.anc.fas|tile_2	0.07150580205354214	-0.04391002423487531	-0.05359802915634899
#5#-chr6_99467180_99467520.fa.mafft_prank.anc.fas|tile_3	-0.010941711554634163	0.02072214339701705	0.2516684128973663
chr10_56961414-56961811(+);panTro4	0.5223594314419874	0.3193137821618335	0.3972865484268257
chr5:101098453-101098713(-);hg19|tile_3	0.2106254852521201	0.4725290437087027	0.35436467959281615
chr1_163880590-163880991(+);gorGor3	-0.02163394573016457	0.4375795359681133	0.13100554261889472
chr6_68058544-68058937(+);hg19	-0.1307948377423306	-0.2476064966425194	-0.43875139475350805
#3#-chr2_36012811_36013170.fa.mafft_prank.anc.fas	0.22961883428594465	0.47826531085735696	0.601790747812586
chr4_137257878-137257948(-);papAnu2	0.000445092288725972	-0.050473251876532864	-0.05033888223743019
chr18_51470966-51471382(-);hg19;reverse	0.09581625180533668	0.08875394116126821	-0.05485115288192261
#4#-chr5_160359116_160359481.fa.mafft_prank.anc.fas	-0.16451781636215554	-0.2964005554494479	-0.45061726906716765
range_24_5::chr7:138080505-138080650	0.1438391406541777	0.09635210618704428	0.04636304812978946
chr4_125916896-125917244(+);gorGor3	-0.12791663099665368	0.23999772504920158	0.0648167639958975
chr14_50358020-50358274(-);rheMac3	0.12114231518980596	0.02607328917331907	0.10601705265939476
chr18_65472596-65472934(+);hg19;reverse	0.22355345014999797	0.11670215616025827	-0.03906010338736669
#5#-chr21_29768728_29769148.fa.mafft_prank.anc.fas;reverse	0.08690580992312182	-0.031696654434299136	0.18948952265699429
high_90_4::chr2:223660871-223661016	-0.21347615094308847	-0.30426986624601643	-0.13577243718158866
#5#-chr13_72598094_72598447.fa.mafft_prank.anc.fas;reverse	0.05573593751155853	0.32372205950826394	0.24975651426961118
chr18_66105801-66106139(+);gorGor3;JUNmutant	-0.07868730308679935	-0.20678534678737043	-0.33157249565772295
#1#-chr2_138138281_138138657.fa.mafft_prank.anc.fas;reverse	-0.07734030030018403	0.11858865304415882	-0.08272946848921311
range_38_3::chr2:54760231-54760376	-0.18819860075705064	-0.2948163173547737	-0.4076457826062443
#4#-chr10_72408348_72408700.fa.mafft_prank.anc.fas;reverse	-0.11147076180331067	0.021408933450549512	-0.1229839915560153
chr7_79324597-79324966(+);gorGor3	0.0768139609737619	-0.33446174949557017	-0.16196838549866657
chr1_64658106-64658445(+);hg19;reverse	-0.05802486781101843	0.10424857206558942	0.35892017086194583
chr3_105626337-105626470(-);nomLeu3	-0.14676950405813177	-0.2782045093828558	-0.30924474315998834
chr6_98980002-98980353(+);hg19	0.08005128086638132	-0.16328105004201285	0.30379222626865593
chr7b_102255459-102255774(+);nomLeu3	0.45041953358596054	0.6664300945213032	0.7496601581566711
chr1_196507492-196507888(-);hg19	-0.03891686019704047	0.12837442777840133	-0.42565664339797304
#1#-chr21_29765657_29766036.fa.mafft_prank.anc.fas	0.16090152865227716	0.05138593528928345	0.10055492937025268
#2#-chr11_74251414_74251805.fa.mafft_prank.anc.fas;reverse	0.3420798793467859	0.07480393178840784	0.01784181736818666
chr3_162939407-162939596(+);calJac3	0.09087101577089356	0.03711907381168653	0.12402753441115716
chr4_64370559-64370923(+);rheMac3	-0.020308863913026342	-0.15483188730078462	-0.14339852062684816
chr5_106209194-106209596(-);hg19;reverse	-0.2240449585783919	0.07310653564132746	0.5988235250582756
chr1_71093640-71094038(+);hg19;reverse	-0.039169423111824614	0.3283719778370917	0.34241625633130046
chr1_196504740-196505114(-);hg19	-0.038690376262675324	-0.06811340096835405	-0.0739312302775131
#2#-chr5_103524861_103525186.fa.mafft_prank.anc.fas;reverse	-0.322735974568853	0.15830576627284637	-0.3346119183500902
#3#-chr7_81834142_81834527.fa.mafft_prank.anc.fas;reverse	0.298641237311825	0.21294401609218236	0.16784902391995607
chr13_63056506-63056816(-);hg19	-0.009085419007217287	-0.21463489094203866	-0.17489653173888045
chr1_167457317-167457671(+);papAnu2	-0.026832240231362426	-0.04926237395947794	-0.03903041761664444
#43#|tile_16;reverse	0.318761576475436	0.031793944665769104	-0.023221845681698997
#2#-chr4_117283022_117283398.fa.mafft_prank.anc.fas;reverse	-0.4053991788848658	-0.29454117156110626	-0.15879386983086974
chr5_93819611-93819960(+);rheMac3	-0.006054849082831617	0.02453926738058189	-0.08735231460856399
chr15_46266944-46267309(-);rheMac3	0.25308622412927895	-0.18798440100216024	-0.003361462065467397
high_73_5::chr2:11639444-11639589	0.36778329889883127	0.22016895355971491	0.23935115355722922
chr6_64695918-64696290(-);papAnu2	-0.33798724789771667	-0.4837860844866189	-0.37674985087519935
chr4_131223400-131223751(+);rheMac3	0.10377595903634117	0.1359021135782346	0.0016177413482238218
chr18_6030140-6030477(+);nomLeu3	0.13318173905722827	-0.01721109958495719	-0.046572210754079565
#2#|tile_19	0.24189623034384825	-0.04161294460309893	0.19468012487840264
RepBase_mostFreq|tile_3;reverse	0.5767122132849151	0.7291346146537491	0.5860560340060441
#3#-chr6_68055910_68056272.fa.mafft_prank.anc.fas;reverse	0.23281843752298165	0.12234785121217007	0.17902252304751534
chr7_146200924-146201242(-);hg19;reverse	0.4585635695583766	-0.06485663658201468	-0.00394529089931408
#4#-chr1_184256207_184256606.fa.mafft_prank.anc.fas	0.11707562076705529	-0.04809556276994722	0.07364926230561572
chr14_90423696-90424084(-);papAnu2;DBPmutant	0.5203347358039212	0.5373229854733585	0.4377634578657896
chr8_78115423-78115754(+);calJac3	-0.29868534348670933	-0.3890835289610084	-0.2811093931759713
chr4_61000302-61000632(+);papAnu2	0.03316936299052456	0.11149755386860069	-0.16553400328239692
controlhigh_31_0::chr4:10183422-10183567	-0.03110941948614504	-0.044941937453789355	0.021317620560086036
chr6_79755018-79755351(-);panTro4	0.16998052080757747	0.3085303099286021	0.13078773341897218
#4#-chr6_68055910_68056272.fa.mafft_prank.anc.fas|tile_20	-0.003682373241202341	-0.10530987033925494	0.11558310584850164
#4#-chr6_68055910_68056272.fa.mafft_prank.anc.fas|tile_21	0.5526435753657328	0.3380680197239873	0.12638231578083753
chr6_166485143-166485469(+);gorGor3	-0.11587944817624003	-0.2848029042987169	-0.3443552102529477
#2#-chr2_187302542_187302881.fa.mafft_prank.anc.fas;reverse	0.04850870843954404	0.018501446353651956	0.278669615710306
chr2B_35583332-35583671(-);gorGor3;DBPmutant	0.29890283429085085	0.036623351799062606	0.033012411133462954
#16#|tile_20	0.14254967783561356	0.4376675565205816	-0.5722905609998763
#16#|tile_21	-0.15468825976737335	0.00328188319765525	0.1333128844382855
#3#	0.1026240664583246	0.24711538557925672	0.15280592984327906
chr13_114438471-114438847(-);rheMac3	-0.1458231035855209	-0.2998874431482602	-0.38325171406763947
chr7_86362976-86363353(-);hg19	0.09036364579120841	0.08387376297126893	0.13087991157117626
chr1_191187619-191187934(-);papAnu2	-0.10181507917486081	-0.3663855965600644	-0.09742401510153499
high_93_3::chr6:30737481-30737626	0.14751373362906064	0.0907755722751581	0.06635741684499455
chr3_47651881-47652214(-);gorGor3	0.33009150163606416	0.4008497530130382	0.4529800076328261
#6#-chr4_84883553_84883903.fa.mafft_prank.anc.fas|tile_8	-0.14840128159775035	0.28303115488431807	0.022244624598331323
#6#-chr4_84883553_84883903.fa.mafft_prank.anc.fas|tile_9	-0.18236066337048365	-0.045906779317634795	0.3534204207332099
#6#-chr2_36012811_36013170.fa.mafft_prank.anc.fas|tile_14	0.07324976713024314	0.08807089371044126	0.27803834019101475
#6#-chr2_36012811_36013170.fa.mafft_prank.anc.fas|tile_15	-0.04952807792326569	-0.2160060928770324	-0.18089457721449798
#6#-chr2_36012811_36013170.fa.mafft_prank.anc.fas|tile_12	-0.08515940441378016	-0.14675329060100192	-0.2409980710889271
#6#-chr2_36012811_36013170.fa.mafft_prank.anc.fas|tile_13	-0.24581080886616094	0.19763711911051382	-0.019719077451275498
#6#-chr2_36012811_36013170.fa.mafft_prank.anc.fas|tile_10	0.3172469118865591	0.3143820162282398	0.14250309872569433
chr7:81834142-81834527(+);hg19|tile_7	0.24289082340470622	0.08868544979515729	0.07498953356726618
#6#-chr4_84883553_84883903.fa.mafft_prank.anc.fas|tile_0	-0.049520166376633167	-0.3581518474116022	-0.23159483806285533
#6#-chr4_84883553_84883903.fa.mafft_prank.anc.fas|tile_1	0.34613914546234786	0.13859071016976027	0.022064447637583792
#6#-chr4_84883553_84883903.fa.mafft_prank.anc.fas|tile_2	0.03392671730101465	-0.15255516187112075	0.039452333654882495
chr5_137136901-137137225(+);rheMac3	0.7747772244173782	1.0129098084988237	1.1385166842322385
#6#-chr4_84883553_84883903.fa.mafft_prank.anc.fas|tile_4	-0.029008250544597953	-0.047610125501850155	0.14330615037227196
#6#-chr4_84883553_84883903.fa.mafft_prank.anc.fas|tile_5	0.10674329914591305	-0.006392559996725734	-0.024525235200584472
#6#-chr4_84883553_84883903.fa.mafft_prank.anc.fas|tile_6	0.120726781738521	0.03302522329398722	-0.09548679099252744
#6#-chr4_84883553_84883903.fa.mafft_prank.anc.fas|tile_7	-0.3432748368353656	-0.209623663796839	-0.29586601189779255
#4#-chr1_86875032_86875345.fa.mafft_prank.anc.fas;reverse	0.21479526609822966	0.4067045915714336	0.34515123010177023
chr4_90029626-90029704(+);hg19	0.22833001004952103	0.18059452195028522	0.10201425407837536
#6#-chr4_25360251_25360618.fa.mafft_prank.anc.fas|tile_21	0.0806881328168945	-0.053265551937582915	0.25232842966065333
#6#-chr4_25360251_25360618.fa.mafft_prank.anc.fas|tile_20	0.06414591543973457	-0.46819951139676286	0.044853717011288444
#6#-chr4_25360251_25360618.fa.mafft_prank.anc.fas|tile_22	0.10136951550980797	-0.0004431011221951028	-0.12234167051482703
chr6_67607576-67607935(+);hg19;reverse	0.017487810294766877	0.14186886204704077	0.15516218749700156
#6#-chr4_84883553_84883903.fa.mafft_prank.anc.fas;reverse	-0.04428860680841894	0.03832757246696347	-0.13107651505792914
chr4_117278995-117279344(+);hg19	0.23069650592449217	0.20429760550115705	0.024776698268015897
chr6_23731275-23731666(+);rheMac3	-0.09557666629452222	-0.3330037529834245	-0.5011628460056978
chr4:25360251-25360618(+);hg19|tile_21	0.13238411015783488	0.16182569468953903	0.060562415070935995
chr2_176214754-176215114(-);rheMac3	0.8955384933232904	1.1278030870583782	1.081427359089779
chr1_64658106-64658445(+);hg19	0.8181723943310106	1.1156171912138757	1.2096471503405422
chr10_125281505-125281832(-);gorGor3	0.23194285307451568	0.309231656198293	0.36408532076107086
#23#|tile_5	0.5520196623774405	0.6658095181295189	0.6414696436510612
#23#|tile_4	0.6446782342979016	0.7397274110321597	0.6758330762624019
#23#|tile_7	0.34825830538310165	0.20394239735560724	0.24783660359637577
#23#|tile_6	0.12079442998648292	0.003506054648763322	0.06958357892684841
#23#|tile_1	1.057764162268074	1.2606456415419487	1.185491316016448
#23#|tile_0	0.9460234589504749	1.078921048834448	0.9838633782399306
#23#|tile_3	0.8488898758169001	1.023170918738706	1.0602207680494713
#23#|tile_2	1.0707056282809704	1.20423684405575	1.2760373215712677
#23#|tile_9	0.06373787552847898	-0.17733506601990634	0.11827408895820156
#23#|tile_8	-0.017845638439025147	-0.24915308747478926	-0.08601481600912365
chr9_73823867-73824217(-);panTro4;DBPmutant	0.12197522650726703	-0.02012096989673552	-0.13863220866722845
chr1_87187096-87187409(-);papAnu2	0.05500557994724087	0.0056252008554964535	0.031474283964779214
#2#-chr2_149011213_149011552.fa.mafft_prank.anc.fas;reverse	0.4582239145797822	0.5940501553847881	0.6966749940212096
#16#|tile_9	0.18535504911662334	0.27942421235283466	0.18801344844281545
#16#|tile_8	0.20491399129126694	0.18389049407625443	0.032954016134467905
#16#|tile_1	0.2469135351544337	0.5469895959191657	0.7068352518549221
#16#|tile_0	0.5512617313753653	0.678570132879162	0.8157584957702613
#16#|tile_3	-0.002110247662356505	0.3389240534420231	-0.061092257797851636
#16#|tile_2	0.7135070717375034	0.5254711686172262	0.6308748006193448
#16#|tile_5	0.47362754594572054	0.43014089591299887	0.4637926719686017
#16#|tile_4	0.6520237448337824	-0.24046265795681818	0.4745698592539958
#16#|tile_7	0.10415395436266993	0.01644759317023457	-0.06434664693896355
#16#|tile_6	-0.10504304693176336	0.28706219955741324	-0.0759442350308106
chr9_74064683-74064884(+);nomLeu3	-0.1288562163636921	-0.34575777702555965	-0.4651053244209817
range_34_5::chr9:38047895-38048040	0.3327066363748477	-0.037012013962889063	-0.3499922536762548
controlhigh_47_4::chr1:185253892-185254037	0.11820726143737462	0.34049731496952707	0.662516085165311
chr14_13505459-13505772(+);papAnu2	-0.15166787147615898	-0.2987774816908633	-0.32287349061689746
chr6_126526592-126526933(+);panTro4	0.562747813784841	0.6778911796931979	0.704905116762572
high_13_3::chr2:138700765-138700910	0.11655062177128521	0.16125600066242549	0.0635928783795162
chr1_119336415-119336756(-);panTro4	0.3542574486574387	0.5863782422318068	0.5180493905252239
chr6_80017310-80017643(-);hg19	0.21306769923535823	0.20320789426582728	0.14106122178233654
chr10_60378006-60378405(+);hg19	0.3446972313812888	0.24042913649063122	0.1464780867269762
#6#-chr2_36012811_36013170.fa.mafft_prank.anc.fas;reverse	-0.0067176083456393955	-0.22072227299463337	0.06022848024484452
#29#	0.76992019438407	0.7641953732250922	0.7938356216120993
#6#-chr5_103521877_103522228.fa.mafft_prank.anc.fas|tile_20	0.07198925750267628	0.4429951078990121	-0.1116777841380573
chr7_81834142-81834527(+);hg19	0.12150383805814777	0.1541705169934455	0.27496341648855477
#14#|tile_20	0.18256225389443648	-0.060921073407511364	-0.43944835281250894
#14#|tile_21	0.2681608631436118	0.09734460203818855	-0.12627880514296985
chr4_104676106-104676416(+);hg19;reverse	0.328289243508983	0.25879228685895933	0.5019117184170951
controlhigh_44_1::chr7:154468592-154468737	0.22693153331015573	0.3862245975759744	0.4409781946406516
chr2_61184937-61185293(+);hg19	-0.12535880302592645	-0.13813195418873583	-0.25197598324590037
#4#-chr1_184259387_184259752.fa.mafft_prank.anc.fas	0.2768300218137886	0.5568254205634917	0.31423904208985926
chr4_96524559-96524914(+);rheMac3	-0.14474917760553838	-0.23093511179292278	0.044567986692793285
chr6_97905887-97906212(+);papAnu2;DBPmutant	0.19369303306879684	-0.30485626609910593	0.15850571192831697
chrX_72679615-72679945(-);papAnu2	-0.13188900751628196	-0.037353907889234816	-0.04183363276937102
chr4:84886219-84886568(-);hg19|tile_15	-0.1692951254540417	-0.16006841414595047	0.15973890294584736
chr4:84886219-84886568(-);hg19|tile_14	0.01623787093683451	0.15751599196528987	-0.194863758612739
chr4:84886219-84886568(-);hg19|tile_17	-0.07187793308051324	0.29975452726462676	-0.053215041408653026
chr4:84886219-84886568(-);hg19|tile_16	-0.22528798994251795	0.214912580137983	-0.2366052586934214
chr4:84886219-84886568(-);hg19|tile_11	-0.104123778860911	-0.26568322572537106	-0.30895116032503406
chr4:84886219-84886568(-);hg19|tile_10	-0.0886178227964574	-0.1310830535487279	-0.2872675947112839
chr4:84886219-84886568(-);hg19|tile_13	-0.05340606104843036	-0.28845413831605277	0.07132421296073059
chr4:84886219-84886568(-);hg19|tile_12	-0.15391381485859854	-0.12830193332196252	-0.13199796726859678
high_19_2::chr15:67341176-67341321	0.2135997773334573	0.10808583159940154	-0.009136250583757473
chr16_60689053-60689387(+);nomLeu3;DBPmutant	0.30633367737847716	0.4546141642644372	0.46490321067444856
chr4:84886219-84886568(-);hg19|tile_19	-0.39344018689054405	0.13736523383586588	-0.16455593821230965
chr4:84886219-84886568(-);hg19|tile_18	-0.11084195884653855	-0.15681714304610656	-0.06857900048292986
chr3_142956227-142956564(-);rheMac3	0.25560104450019233	0.20413044296500235	0.20049032140260667
#45#|tile_23;reverse	-0.16558714742008832	-0.2981960057289093	-0.31191622270704744
chr9_76564442-76564795(-);rheMac3	0.03320701390745909	-0.20762838347249077	-0.07045774601306774
chr4_188832157-188832462(+);gorGor3	0.3560233719976571	0.5455248545511882	0.4979950455277513
#8#|tile_8	-0.0968860544055542	0.029255455211157126	-0.12762738965614595
chr20_61680162-61680487(-);nomLeu3	0.29102899438282986	0.23081381440490875	0.30909995511701843
range_50_8::chr10:99087170-99087315	0.11534194993309921	0.20589383398968972	-0.0986651259968589
chr1:64658106-64658445(+);hg19|tile_10	-0.21325898329256823	0.04020985199312894	-0.14485942371210944
chr1:64652289-64652626(+);hg19|tile_18	0.36885447550608336	-0.13492049056611985	0.11844609227432396
#3#-chr2_149011213_149011552.fa.mafft_prank.anc.fas;reverse	0.32354124203577217	-0.033730634620545374	-0.023585630091393823
chr1:64652289-64652626(+);hg19|tile_10	0.10307603939957276	-0.3289444544801657	0.6236744431085064
chr1:64652289-64652626(+);hg19|tile_11	0.2145347887492492	0.3484103920254486	0.0402175530093111
#4#-chr5_101098453_101098713.fa.mafft_prank.anc.fas|tile_11	-0.16778006880781962	0.1728177680408635	-0.003026157549300841
#4#-chr5_101098453_101098713.fa.mafft_prank.anc.fas|tile_10	0.02439370474073073	-0.056754957779847494	-0.13151054377333635
chr1:64652289-64652626(+);hg19|tile_14	0.07309056527187935	0.0881932757391603	-0.050525712846164396
chr1:64652289-64652626(+);hg19|tile_15	0.04757953700994415	-0.07303326151136258	-0.04189368178315474
chr1:64652289-64652626(+);hg19|tile_16	0.21759708110107082	-0.805716921205502	0.34772464924995716
chr1:64652289-64652626(+);hg19|tile_17	0.30062047727499497	0.436939875656258	0.17209742560992655
chr4_97035487-97035815(-);rheMac3	-0.08274090318832353	0.03732975809527718	0.01030716722588638
#4#-chr4_25362977_25363358.fa.mafft_prank.anc.fas;reverse	0.14683972800093772	0.23536235496209082	0.31790501684948447
#2#-chr4_117283022_117283398.fa.mafft_prank.anc.fas	0.09422518918460487	-0.17176414739440354	-0.05327104073681188
chr3_110041654-110042006(+);panTro4	0.5708080166825187	0.5233603370503288	0.5563137008847845
chr1_80737405-80737756(+);panTro4	-0.06765527564315502	-0.2119383738003543	-0.0657612876964023
chr6_84577402-84577715(+);hg19;reverse	0.09613697616806519	0.2800919886309516	0.2360657605254547
chr2_125308651-125308989(+);nomLeu3	0.5377836579889463	0.7447053593877172	0.6769884288612804
chr9_73823867-73824217(-);panTro4;JUNmutant	0.12823481088652738	0.21614696100889658	0.248630756479559
chr4_94403311-94403639(-);papAnu2;DBPmutant	0.10762398748954331	0.18224704412254997	-0.18445861054598442
chr16_62602886-62603189(-);panTro4	-0.004114818468125934	0.09976578118510916	-0.06926156920923467
chr1_164285056-164285421(+);papAnu2	0.9266808233844839	0.9324498315475179	1.0033084445312928
#45#|tile_10;reverse	0.517030357841519	0.3588831718902335	0.28759929031450554
RepBase_mostFreq;JUNmutant	0.73466053292372	0.6877119535434341	0.7594519202786323
chr4_88113825-88114237(+);rheMac3	0.14035395503392786	0.06537793517312472	0.29300782196105
#5#-chr21_29768728_29769148.fa.mafft_prank.anc.fas|tile_19	0.0827701666563079	-0.03870254532983313	-0.056655864412140315
#5#-chr21_29768728_29769148.fa.mafft_prank.anc.fas|tile_18	-0.1961547907145879	-0.026618305950026358	-0.3783303289132979
#5#-chr21_29768728_29769148.fa.mafft_prank.anc.fas|tile_15	-0.08575891345263793	-0.38452965104988596	0.018146689846981583
#5#-chr21_29768728_29769148.fa.mafft_prank.anc.fas|tile_14	0.26777183589343234	0.19333361962983536	0.05993217529324811
#5#-chr21_29768728_29769148.fa.mafft_prank.anc.fas|tile_17	0.1696273113827088	0.08198185642932	-0.3250491900335921
#5#-chr21_29768728_29769148.fa.mafft_prank.anc.fas|tile_16	-0.17082615427655212	-0.39073957152149624	-0.47986452660785045
chr6_83861207-83861520(+);gorGor3	0.38446764961757074	0.3621092900440463	0.2658231754230537
#5#-chr21_29768728_29769148.fa.mafft_prank.anc.fas|tile_10	-0.4488614510567026	0.17940609472808206	-0.07749535019989233
#5#-chr21_29768728_29769148.fa.mafft_prank.anc.fas|tile_13	-0.37945362317653386	-0.17966279522742679	-0.1352040731017204
#5#-chr21_29768728_29769148.fa.mafft_prank.anc.fas|tile_12	0.09529577921103052	-0.007700227753497081	0.0368815744892977
high_38_1::chr17:70396455-70396600	0.41584736171791375	0.05817631308060243	-0.15033626756211055
#12#|tile_1	0.5501974739560161	0.20307233763113722	0.04645071873193549
chr8_100574610-100574949(-);rheMac3	0.2876096367801568	0.20185696682348736	0.029807627175015814
chr1_76011405-76011712(-);calJac3	0.13940231014552787	0.1594450717303519	0.12370224552620257
#6#;reverse	0.25075103236932594	-0.08041214065414193	0.332203701467823
chr5_145035073-145035414(-);gorGor3	0.26088484026248193	0.3425384309002649	0.6620069832290081
high_65_3::chr6:3789461-3789606	-0.23356471259335715	-0.2505924520524989	0.022364359099105873
chr1_52481979-52482284(+);calJac3	-0.13214799865068105	-0.19856212469579665	-0.13789886696819054
chr13_76835709-76836027(-);papAnu2	-0.10963480433111564	0.007032010283769286	-0.1399719083754756
chr9_59094515-59094867(-);papAnu2	0.0515132593359127	-0.12094087319546322	-0.1090211400073647
#45#;JUNmutant	0.5175130352901265	0.4540864049760292	0.4835136777654713
chr22a_76490652-76490992(+);nomLeu3	-0.06899914148978963	0.04308102676844226	-0.14605784488219234
chr14_64390135-64390507(+);papAnu2	0.20915778424358514	0.17505494402381966	0.24573476787352597
#4#-chr1_86882024_86882363.fa.mafft_prank.anc.fas|tile_11	0.081619205600841	-0.18476225774049035	0.014584257135320366
#4#-chr2_78339209_78339539.fa.mafft_prank.anc.fas	0.23384204753230858	0.4223412022324218	0.42904634897327193
chr4_125920894-125921270(+);gorGor3	-0.2649055056709984	-0.2918173314454564	-0.3126912936752965
chr4_118220346-118220841(-);calJac3	-0.18715962046052212	-0.19719296423376004	-0.24098245008785837
chr20_25176684-25177070(-);nomLeu3	0.027823579711016927	-0.14401904186575942	-0.12465229351024637
#4#-chr1_86882024_86882363.fa.mafft_prank.anc.fas|tile_19	0.24019098312009138	0.17920056353071237	0.04286860327720545
chr4_160317188-160317513(+);papAnu2	-0.15628377566958498	-0.3522556408231867	-0.3699921639142694
RepBase_mostFreq;DBPmutant|tile_20	-0.02012033106500287	-0.12712891361545706	-0.08432133325471322
#5#-chr4_117278995_117279344.fa.mafft_prank.anc.fas	0.14039347043773118	-0.031230738540037987	0.051905542880043676
chr2_53717983-53718184(-);hg19	0.1295237740409997	-0.12774343549012465	0.007565137147369741
chr12_60304836-60305181(-);nomLeu3	-0.05204678624337847	0.12809636039692676	-0.1354404624187868
chr4_137257206-137257547(-);papAnu2	0.5357638695522915	0.6249998186530953	0.6268721150571848
chr2B_203936735-203937070(-);panTro4	0.23785227721340743	0.2822839387124714	0.09181713681242981
#5#	0.031234710978105262	-0.13071508767134873	-0.16185629173818772
range_2_2::chr12:53386863-53387008	0.005356886636215743	-0.04444352414695507	-0.14024705833618434
chr6_135196453-135196787(-);hg19	0.185689429098742	0.31499383071592957	0.2897983312122911
chr1_44621912-44622218(-);calJac3	0.1126906721511451	0.1730707239745683	0.0035042236041466866
#6#-chr2_149011213_149011552.fa.mafft_prank.anc.fas|tile_9	0.20657388324750017	0.2259286054363585	0.03816730228158291
#6#-chr2_149011213_149011552.fa.mafft_prank.anc.fas|tile_8	0.2160032461303541	0.4038507167260203	0.16079147344696496
#6#-chr2_149011213_149011552.fa.mafft_prank.anc.fas|tile_3	0.43072564225459564	0.40165663935920665	0.2634275047509691
#6#-chr2_149011213_149011552.fa.mafft_prank.anc.fas|tile_2	0.4690571001187773	0.2653059437459237	0.3980559820550251
#6#-chr2_149011213_149011552.fa.mafft_prank.anc.fas|tile_1	0.6102820717119448	0.4251248394202362	0.5001469907908913
#6#-chr2_149011213_149011552.fa.mafft_prank.anc.fas|tile_0	0.7015898608128223	0.6937415624215433	0.6920552094014673
#6#-chr2_149011213_149011552.fa.mafft_prank.anc.fas|tile_7	0.11819384317546026	0.26655953547147165	0.08532323824647328
#6#-chr2_149011213_149011552.fa.mafft_prank.anc.fas|tile_6	0.3992947223671645	0.04649155572416725	0.2498576058363289
#6#-chr2_149011213_149011552.fa.mafft_prank.anc.fas|tile_5	0.22837515266088076	0.09235332120992058	0.08930976415656318
chr7_151397222-151397453(-);rheMac3	-0.11116966555516004	-0.1992002708675591	-0.2831763143509402
#9#|tile_6	0.13289225004440552	0.07982312413120411	0.03151029592809075
#9#|tile_7	0.04713923533835595	-0.0544401669035985	0.04925845007485914
#9#|tile_4	0.42964279143974465	0.4785070544801919	0.5935278709701745
#9#|tile_5	0.15265622891894212	0.2514867491757817	0.12013004363908007
#9#|tile_2	0.8170944625010736	0.9827768395788535	0.955766786550985
#9#|tile_3	0.853835708052329	0.9194042944331237	0.9445138338739011
#9#|tile_0	0.7358890802089524	0.7185311476607468	0.9584636458558138
#9#|tile_1	0.6293612468144489	0.7403934445207528	0.7077321366246434
chr4_25074245-25074575(+);gorGor3	0.5342225751729885	0.6451464717541471	0.6155758583894055
#9#|tile_9	0.13018715778717815	0.20671669127746914	-0.07378123732060615
#5#-chr6_99467180_99467520.fa.mafft_prank.anc.fas|tile_16	-0.12567256332705823	0.0017546071368280188	0.006877769439787227
#5#-chr6_99467180_99467520.fa.mafft_prank.anc.fas|tile_17	0.10882984259620186	-0.035344739199481674	-0.044492015537035155
#5#-chr6_99467180_99467520.fa.mafft_prank.anc.fas|tile_14	-0.07177815211101324	0.18141636571442107	-0.45628267989197185
#5#-chr6_99467180_99467520.fa.mafft_prank.anc.fas|tile_15	0.3272420408797341	0.3528891390466485	0.4203302417510643
#5#-chr6_99467180_99467520.fa.mafft_prank.anc.fas|tile_12	-0.046877273320993416	0.21410480451762012	0.17857188068545132
#5#-chr6_99467180_99467520.fa.mafft_prank.anc.fas|tile_13	-0.3115064362861056	-0.38909197057601086	-0.23616176057647684
#5#-chr6_99467180_99467520.fa.mafft_prank.anc.fas|tile_10	0.18436925104596463	-0.29737230895849437	-0.016466702519769567
#5#-chr6_99467180_99467520.fa.mafft_prank.anc.fas|tile_11	0.3698192965047469	0.0835821087353167	0.21305835440473916
#1#-chr2_149011213_149011552.fa.mafft_prank.anc.fas;reverse	-0.20297429858431051	0.051111179504238616	0.039697424678927465
#5#-chr6_99467180_99467520.fa.mafft_prank.anc.fas|tile_18	-0.0114004559589608	-0.20831320801287662	0.025335140213061793
#5#-chr6_99467180_99467520.fa.mafft_prank.anc.fas|tile_19	0.37037422683159127	-0.042247153597418007	-0.1287432324701328
chr2_119762069-119762472(-);hg19;reverse	-0.20182352736751058	-0.13127487118661502	0.01390284403549286
#1#-chr5_103521877_103522228.fa.mafft_prank.anc.fas	0.037990723647672475	-0.11561749123177145	-0.24845371502541
#5#-chr2_36012811_36013170.fa.mafft_prank.anc.fas	0.07467659352250643	0.2066708293846555	0.27491958949965034
chr1_196504740-196505114(-);hg19;reverse	-0.02210264924791682	-0.045121826213878995	0.1291154493400805
chr3_104917453-104917642(-);calJac3	-0.03541226970000326	-0.2311083609275411	-0.4240525928269002
chr1_68551948-68552322(+);gorGor3	0.17880410148817358	0.28248576392684854	0.20365079793607152
chr3_156344026-156344366(+);hg19;reverse	-0.016583261665895264	-0.16186438070400988	-0.05726423823886089
chr18_80663906-80664295(-);nomLeu3;JUNmutant	-0.030603093297665328	-0.15322496732006996	-0.17458036649903003
chr1_83492121-83492472(+);rheMac3	0.05362874770318462	-0.13145373924389328	-0.09333849116325652
controlhigh_1_3::chr19:52051073-52051218	0.6054331316716617	0.7672236454263799	0.6080069186431527
chr5_89989752-89990091(-);papAnu2	-0.14777512723969505	-0.36220720998164974	-0.34215433485500074
#2#-chr21_29768728_29769148.fa.mafft_prank.anc.fas	-0.20842046798694994	-0.410029656608022	-0.45544343744107396
chr6_82447731-82448081(-);calJac3	-0.05895627866881184	-0.3847074007621019	-0.2406630931357371
chr1:168233478-168233803(-);hg19|tile_9	-0.04035785828986652	0.22156160747802772	-0.31452889464100986
chr1:168233478-168233803(-);hg19|tile_8	0.1714462400138697	0.07228117581332509	0.23401109997537503
chr11_99605252-99605478(+);panTro4	0.16664600704135868	0.1937335472005735	0.5017623702809899
chr1:168233478-168233803(-);hg19|tile_5	0.2586386683223859	0.1730934712807985	0.005385245016937603
chr1:168233478-168233803(-);hg19|tile_4	-0.011426505625980035	-0.0174168865933366	-0.15982448511993136
chr1:168233478-168233803(-);hg19|tile_7	-0.11768728250120025	0.13142746501889938	-0.12237072237013027
chr1:168233478-168233803(-);hg19|tile_6	0.14992850374853242	0.1075325453708515	0.055496489783892815
chr1:168233478-168233803(-);hg19|tile_1	0.03607311240169527	-0.2111627230740404	-0.19841176577189057
chr1:168233478-168233803(-);hg19|tile_0	0.19494747363841416	0.19914713256945105	0.21103143511600078
chr1:168233478-168233803(-);hg19|tile_3	-0.10384461571521257	-0.17760843905270973	0.12168271781509735
chr1:168233478-168233803(-);hg19|tile_2	0.25112226785002323	0.4212840273986157	0.13648677932534656
chr6_154362155-154362496(-);papAnu2	0.094872791590466	-0.026637619151197355	-0.055197861028167206
chr6_90907692-90908101(+);hg19	0.5052148481734771	0.3089423749592886	0.37028825799542675
chr19_23668507-23668863(+);gorGor3	-0.20524715417873107	-0.4360385656808704	-0.4671520982122023
chr11_104521072-104521405(+);hg19	-0.04918414240348662	0.05480484301117486	-0.034323126138727955
chr2_7714013-7714350(-);rheMac3	-0.042090184153571346	-0.20127814186997772	-0.017114265097935667
#1#-chr1_184256207_184256606.fa.mafft_prank.anc.fas	0.23887172883469912	0.0076063085019478765	-0.17271054111414755
#6#-chr21_29765657_29766036.fa.mafft_prank.anc.fas|tile_3	0.16904917132557482	0.23432716257579903	0.2825434368109296
range_83_1::chr16:27635324-27635469	0.04898184936486084	-0.23888648557581488	-0.14947568690409438
#4#-chr21_29768728_29769148.fa.mafft_prank.anc.fas;reverse	0.522740163580541	0.3521716294222588	-0.03741099508344834
#6#-chr21_29765657_29766036.fa.mafft_prank.anc.fas|tile_1	0.06148033195590049	0.21662816201528362	0.13424351381684171
#5#-chr1_184256207_184256606.fa.mafft_prank.anc.fas|tile_25	-0.14207829837269287	-0.12615461534533667	0.033413263784741944
high_29_5::chr6:155720553-155720698	-0.10756031396483817	0.06539424157707965	0.2602493568633132
#5#-chr1_184256207_184256606.fa.mafft_prank.anc.fas|tile_23	-0.014381965830401779	-0.11343947057060536	-0.15974817577039618
#5#-chr1_184256207_184256606.fa.mafft_prank.anc.fas|tile_22	-0.12879496305890278	-0.38723166164808814	0.24149747817512482
#5#-chr1_184256207_184256606.fa.mafft_prank.anc.fas|tile_21	-0.12463398076891208	0.014464430623546583	-0.37613086438381155
#5#-chr1_184256207_184256606.fa.mafft_prank.anc.fas|tile_20	0.07845957355884736	-0.2264251582903097	0.08794984707097851
chr11_103411891-103412223(-);hg19;reverse	-0.05439483736766296	-0.14543823995809047	-0.2044520229566183
chr13_62056186-62056569(-);calJac3	-0.27755189659528534	-0.6690282936717966	-0.703852515399422
#1#-chr2_78339209_78339539.fa.mafft_prank.anc.fas;reverse	-0.06928145458269976	0.08881867261891463	0.2149932390055781
chr12_96537526-96537875(-);nomLeu3	0.5683751573719564	0.6711632402363357	0.6647833384183732
chr17_70423068-70423476(-);gorGor3	-0.11456097980814456	-0.3955462141000903	-0.3397354887155357
chr4_94403311-94403639(-);papAnu2;JUNmutant	0.0794268386814797	0.007382049462533827	-0.013956848083175202
chr8:124729973-124730339_full243|tile_15	0.06351068550796084	0.07410428248410739	-0.235521235561
chr8:124729973-124730339_full243|tile_14	0.15294574597989488	-0.015899062639984262	-0.11353506956823138
chr8:124729973-124730339_full243|tile_17	0.23583100934980877	0.011667040352227313	0.02095401318414991
chr8:124729973-124730339_full243|tile_16	0.1101637041983331	0.3319415187451865	0.22298982341299095
chr8:124729973-124730339_full243|tile_11	0.13471456278471716	-0.017616002645725323	0.12642462418074218
chr8:124729973-124730339_full243|tile_10	0.27711271606743526	0.38024544550092226	-0.13918800729244363
chr8:124729973-124730339_full243|tile_13	-0.04637964949219888	-0.011462296571506221	0.04406456450357929
chr8:124729973-124730339_full243|tile_12	0.029437689243193985	0.28585993467231946	0.023582102724827733
#6#-chr21_29765657_29766036.fa.mafft_prank.anc.fas|tile_5	0.15113046727730267	0.21142065147830377	0.15647323506209065
chr8:124729973-124730339_full243|tile_19	0.011931325461664729	0.281452017938275	-0.004613404909436102
chr8:124729973-124730339_full243|tile_18	0.6552049270944542	0.6056094647565725	0.5535887199559228
chr3_85612649-85612812(+);nomLeu3	-0.09489013883062428	0.11611069858727853	0.0649458882957689
chr4_44489476-44489795(+);hg19;reverse	0.24188277864583832	0.46787817946087545	0.5825262625287815
chr11_27312792-27313133(-);hg19;reverse	0.33898419916154526	0.56153685800447	0.2888162799981142
chr2:187302542-187302881(+);hg19|tile_14	-0.12594456572272938	-0.0698107552903121	0.03040508323255043
chr2:187302542-187302881(+);hg19|tile_15	0.1800994870943257	0.5401943386808814	0.05931568336080529
chr2:187302542-187302881(+);hg19|tile_16	0.04108074058461992	-0.08867035742782062	-0.1325528266015064
chr2:187302542-187302881(+);hg19|tile_17	0.04683583979525705	-0.2303278426649699	-0.1462202438540801
chr2:187302542-187302881(+);hg19|tile_10	-0.14676836979576238	0.10024252640630961	-0.19084297078656492
chr2:187302542-187302881(+);hg19|tile_11	0.2982777825450867	-0.3096051711788738	-0.12683095543090775
chr21_14824210-14824559(-);nomLeu3	0.6772733858448974	0.9783710093870702	1.032750987411291
chr2:187302542-187302881(+);hg19|tile_13	0.038046161562011155	-0.46659046748480687	-0.035324265592696885
chr2:187302542-187302881(+);hg19|tile_18	0.5266423012932834	-0.037167088712199994	0.2059693853815608
chr4_188825871-188826199(+);gorGor3	0.11885780763550437	0.14140310058891065	0.21718649483449867
chr1_42723411-42723760(-);calJac3	0.40804053924208583	0.45155986661105174	0.4851381852041563
high_48_2::chr6:11367894-11368039	-0.21767537178397725	-0.3917509942843363	-0.2939057961201298
chr20_61674592-61674908(-);nomLeu3	-0.06268668977068122	-0.021225723953278812	-0.012272748763379977
chr4_98182614-98182901(-);calJac3	0.0013082986077370795	0.07194529662440742	0.04160172359192002
chr13_134089954-134090291(+);rheMac3	-0.025583235320648635	-0.2163187423699362	-0.19609420695602453
chr13_91270592-91270681(-);hg19;reverse	0.41054974514961134	0.18575409456980418	0.2596919269678554
#5#-chr1_196507492_196507888.fa.mafft_prank.anc.fas	-0.1229589778931324	0.02480614982122216	0.028206585662858535
controlhigh_6_4::chr1:26453603-26453748	0.25662021902814197	0.11752567024860387	0.16713330461694506
chr5_44735658-44735981(+);nomLeu3	0.14519583239633177	0.1965765057622502	0.12452268324806534
chr2_36015502-36015868(+);hg19;reverse	0.008071677470690642	-0.0018365901432402148	-0.002330476500123327
chr7_99662508-99662825(+);calJac3	-0.09917065622639552	-0.20600587619757588	-0.13439214057129295
chr8_96697678-96698024(-);hg19;reverse	0.21190582083861076	0.20016822539642856	0.04893379267165449
chr6_104969881-104970217(+);papAnu2	0.7194970139660825	0.7610164120666156	0.8233293053917878
#6#-chr2_187296112_187296451.fa.mafft_prank.anc.fas|tile_18	0.19127158006298614	0.3368937793894303	0.5088883553765593
chr3_83549525-83549860(-);hg19	0.23990877565728236	0.3624981865520262	0.2890092972615536
#6#-chr2_187296112_187296451.fa.mafft_prank.anc.fas|tile_16	-0.10897330762903028	-0.19539670293799227	-0.2743679980628422
#5#-chr2_36015502_36015868.fa.mafft_prank.anc.fas|tile_20	0.4313563062378781	0.06568544543610551	0.5468841895811251
#5#-chr2_36015502_36015868.fa.mafft_prank.anc.fas|tile_21	0.28560451710908896	0.4824393351295392	0.14292990317536078
#6#-chr2_187296112_187296451.fa.mafft_prank.anc.fas|tile_13	0.12881017097779862	-0.1317842247075198	-0.23258120614897926
#6#-chr2_187296112_187296451.fa.mafft_prank.anc.fas|tile_12	0.26213614115954376	0.1989665207876705	0.1831370303886938
#6#-chr2_187296112_187296451.fa.mafft_prank.anc.fas|tile_11	-0.08540092615874864	0.3390297657713074	-0.08075196758729727
#6#-chr2_187296112_187296451.fa.mafft_prank.anc.fas|tile_10	0.08054139190121822	0.30113358542010243	-0.052992568176040894
chr7_144887612-144887938(-);gorGor3	0.1994583462334043	-0.32545067783967474	-0.21523850762021063
chr2A_5393521-5393877(-);gorGor3	-0.5890485903285079	-0.015238391065986146	0.23597067040848205
#34#|tile_18	0.061834970070477835	-0.2889333261516625	-0.30801431685566005
chrX_127941430-127941774(+);hg19;reverse	0.05900633988309968	0.055401179308858975	-0.09063908541577699
chr2_147796648-147796996(-);calJac3	-0.18882181804661044	-0.2367659915867637	-0.1457363939992285
#34#|tile_11	-0.3506995833691402	0.07252595015745454	-0.05043070145414047
#34#|tile_10	0.28938336583849	0.4402572862453336	0.1781755400017701
#34#|tile_13	-0.15342953540462526	-0.1153208531504046	0.13480618276601433
#34#|tile_12	-0.21598229978770753	0.0626802927679071	-0.11338135451722084
#34#|tile_15	0.007375727809535228	-0.19596645180649566	-0.16895483016142412
#34#|tile_14	-0.1456061718846072	0.07077368961127621	0.04239757116803901
#34#|tile_17	-0.036017689459297765	-0.2576973342726455	-0.23190047661119217
#34#|tile_16	-0.13851116427188506	-0.010758835879012161	-0.13884090706353566
#2#-chr2_78332876_78333181.fa.mafft_prank.anc.fas;reverse	-0.05657149624176055	-0.3599235508254251	-0.06840000638093938
#1#-chr1_184256207_184256606.fa.mafft_prank.anc.fas;reverse	0.04475069315833301	0.25238214710136575	0.05884071537594324
chr6_67606420-67606763(+);hg19	0.38787210647625764	0.026064008693979863	0.014493106983041196
chr11_81216605-81216936(+);nomLeu3	0.3296045725925652	0.3275853238294573	0.40391507763280854
chr10_69156133-69156485(+);panTro4	-0.24189070718594788	-0.18750593195609982	-0.290504179756838
chr4_44919936-44920255(+);gorGor3	0.10442655829632116	0.5177384160042904	0.46564429031518223
chr19_23663901-23664257(+);hg19;reverse	-0.21394882761277317	-0.03796657937328698	-0.2731707594887124
chr4_117283022-117283398(+);hg19	0.050856792617121484	-0.30651145075374064	0.0032924038535119137
chr1_68435894-68436270(+);papAnu2	0.047477778425447315	0.027970618050094567	-0.07178374718978016
chr6_167024904-167025230(+);panTro4	0.28555303791458264	0.40792589526783934	0.4924810293866126
chr2_138141054-138141430(+);hg19	0.2835433277109651	0.1873449069516212	0.30625962263961276
chr15_49800890-49800980(-);nomLeu3	-0.1265125816749543	-0.35957800280527297	-0.44485919494736503
chr17_67991502-67991855(-);papAnu2	0.3002068331225159	0.2919315134786969	0.4477045747881035
chr4_26240022-26240446(+);nomLeu3	-0.06047551455742502	-0.26903047000747965	-0.2976016316262817
#2#-chr10_72411509_72411850.fa.mafft_prank.anc.fas;reverse	0.40786980675502377	0.13593654475759176	0.24288974343741232
chr18_22188746-22188972(-);hg19	-0.0348758233619731	-0.09342243824964991	-0.11086421386417986
chrX_116695308-116695651(+);calJac3	-0.31508914591806647	-0.13745241611231465	-0.11990447631981002
chr16_63452002-63452305(-);hg19;reverse	-0.13660270063894564	-0.03827450872298219	0.10531907114203315
#1#-chr2_149011213_149011552.fa.mafft_prank.anc.fas	0.25486496368131734	0.07684366346198132	-0.007016984967820218
#4#-chr10_72411509_72411850.fa.mafft_prank.anc.fas	0.8501634807931621	1.0406772428918212	1.0526504652538309
range_77_1::chr11:68095224-68095369	-0.14812184055826103	0.14664358881062384	-0.13234271709800655
chr9_71330711-71331068(-);papAnu2	0.13355033819902548	0.018611222853476647	0.006700691426979674
#2#-chr6_99473987_99474326.fa.mafft_prank.anc.fas;reverse	-0.13685936855285658	0.1451144583401048	0.10829604929986189
#10#|tile_9	-0.03920267054731371	-0.08800402501988318	-0.13668919794297393
#10#|tile_8	0.09802576236055684	-0.15198870066866724	0.025134174548055263
#10#|tile_7	0.026017114114889186	0.044466059120473994	0.19478855801948025
#10#|tile_6	0.12113071593057573	-0.1252068230134138	-0.0574499265253313
#10#|tile_5	0.345013895466997	0.3805103942235322	0.33610065945567247
#10#|tile_4	0.5437056903870527	0.6069050488835601	0.6423713831024485
#10#|tile_3	0.8723362940498041	0.8583233104644871	1.0599780793204752
#10#|tile_2	0.7275519063165132	0.6132084255501145	0.8754164445986762
#2#-chr4_84886219_84886568.fa.mafft_prank.anc.fas	0.004156364356210278	0.10761676448138605	0.3069682555747512
#10#|tile_0	1.1351599174213358	1.2223816605539102	1.2444175442995118
#4#-chr11_74255168_74255540.fa.mafft_prank.anc.fas;reverse	0.16412495641296684	0.21015104715525232	-0.255583767580367
#3#-chr11_74255168_74255540.fa.mafft_prank.anc.fas	-0.18119652744065579	-0.3363371278931885	-0.42726489346216795
chr8_42272882-42273267(-);nomLeu3;JUNmutant	0.3136084149781783	0.4452589534254086	0.333354312440434
chr13_73518961-73519050(+);gorGor3	0.48024560592364557	0.6321938742327993	0.706007751189877
chr5_68225831-68226223(-);hg19	-0.032028893893062384	-0.14561768685263038	0.13726843143936016
chr2:36015502-36015868(+);hg19|tile_9	0.1764449334314407	-0.06174409420099353	-0.036168236622829066
#4#-chr13_72592916_72593264.fa.mafft_prank.anc.fas|tile_15	-0.45637677508082136	-0.5186381197157934	0.022669661716724285
#4#-chr13_72592916_72593264.fa.mafft_prank.anc.fas|tile_14	-0.00257312134169894	-0.12755153852614246	0.3493507377930648
chr6_55365074-55365401(+);papAnu2	-0.3157055151728364	-0.4107423271912384	-0.5743322036400822
#4#-chr13_72592916_72593264.fa.mafft_prank.anc.fas|tile_16	-0.07241347423322708	0.39816287510397125	0.0962753178149547
#4#-chr13_72592916_72593264.fa.mafft_prank.anc.fas|tile_11	-0.04917219624924515	-0.20283812118578964	-0.2975562513540884
#4#-chr13_72592916_72593264.fa.mafft_prank.anc.fas|tile_10	0.04442928768470152	-0.5957905962223131	0.037392625827773536
#4#-chr13_72592916_72593264.fa.mafft_prank.anc.fas|tile_13	-0.07527721303543378	0.351466864790487	-0.7157896313005191
#4#-chr13_72592916_72593264.fa.mafft_prank.anc.fas|tile_12	0.21502615072770928	0.7164768515598061	0.21045109238089532
chr4:25362977-25363358(+);hg19|tile_16	-0.005411669943296955	0.06441435918322513	0.04476742791465215
chr5_94914922-94915233(-);papAnu2	-0.13258537807289014	-0.17858258934197654	-0.2453581127031462
chr4:25362977-25363358(+);hg19|tile_14	0.2641977371046073	0.2449758886636801	-0.10065685282791167
chr4:25362977-25363358(+);hg19|tile_15	-0.12458123040181866	-0.0686145643558851	0.04555253186735297
#4#-chr13_72592916_72593264.fa.mafft_prank.anc.fas|tile_19	0.15747220275176715	-0.23279371158119422	0.18200820556331496
#4#-chr13_72592916_72593264.fa.mafft_prank.anc.fas|tile_18	-0.12798444852376384	-0.8282751963956441	0.3966311127840514
chr4:25362977-25363358(+);hg19|tile_10	0.34435248105709804	0.25832831118460975	0.04205809446022967
chr4:25362977-25363358(+);hg19|tile_11	0.41567766281643226	0.1473309106064393	-0.3424378679595301
#13#|tile_16	0.18945947055469084	-0.0058663326637192845	-0.05390244737923956
#13#|tile_17	0.05619873065807901	-0.17360251148163633	-0.3315883811121807
#13#|tile_14	0.21995483970480575	0.25530415719178323	0.06539762110714115
#13#|tile_15	0.33962935923707666	0.040413821722731585	0.4125625620726864
#13#|tile_12	-0.05200311439286927	0.20961432009554237	-0.07863556785958312
#13#|tile_13	0.06326312950637102	0.10947750277552762	-0.12311496252551836
#6#-chr2_138141054_138141430.fa.mafft_prank.anc.fas|tile_19	0.016746462125515435	0.25945756071498716	0.14353252318501394
#6#-chr2_138141054_138141430.fa.mafft_prank.anc.fas|tile_18	0.23564458904418917	0.01539301577554815	0.44484927957811204
#6#-chr2_138141054_138141430.fa.mafft_prank.anc.fas|tile_17	0.05759291557998839	0.25003140941000873	0.18507075082722657
#6#-chr2_138141054_138141430.fa.mafft_prank.anc.fas|tile_16	0.2824508145017409	-0.03327097040673678	0.07961438888387641
#6#-chr2_138141054_138141430.fa.mafft_prank.anc.fas|tile_15	-0.1948898494607255	0.1714012680897359	-0.13913303426314735
#6#-chr2_138141054_138141430.fa.mafft_prank.anc.fas|tile_14	-0.22256505771303756	0.20791912176491606	-0.2596834893241731
#6#-chr2_138141054_138141430.fa.mafft_prank.anc.fas|tile_13	0.2079544310797559	-0.0915189377355857	0.15025342067513123
#6#-chr2_138141054_138141430.fa.mafft_prank.anc.fas|tile_12	0.090255110142393	0.04861365906034262	-0.09691652268667045
#6#-chr2_138141054_138141430.fa.mafft_prank.anc.fas|tile_11	0.35074939959514356	0.04072273671826758	0.05733776956035768
#6#-chr2_138141054_138141430.fa.mafft_prank.anc.fas|tile_10	0.14073036079060627	-0.3340126256020118	-0.15703332646191495
#5#-chr1_64652289_64652626.fa.mafft_prank.anc.fas|tile_0	0.14637582478002617	0.041378024879745234	-0.055383064189151766
#5#-chr1_64652289_64652626.fa.mafft_prank.anc.fas|tile_1	0.2656067830665237	0.31823631719265294	0.20007450042596686
#5#-chr1_64652289_64652626.fa.mafft_prank.anc.fas|tile_2	0.16575965147645097	0.002653253670392114	0.06692331214728071
#5#-chr1_64652289_64652626.fa.mafft_prank.anc.fas|tile_3	0.26658417751222074	0.22763631571418602	0.22781171238455564
#5#-chr1_64652289_64652626.fa.mafft_prank.anc.fas|tile_4	0.32452741081778197	0.256615237189261	0.1741234575469566
#5#-chr1_64652289_64652626.fa.mafft_prank.anc.fas|tile_5	0.06595913154912514	-0.12592657649553682	0.014883430600028134
#5#-chr1_64652289_64652626.fa.mafft_prank.anc.fas|tile_6	0.09611408996923354	-0.28616236349985924	-0.193543047944987
#5#-chr1_64652289_64652626.fa.mafft_prank.anc.fas|tile_7	0.2102296088935856	0.2885028883843607	0.22106223696820748
#5#-chr1_64652289_64652626.fa.mafft_prank.anc.fas|tile_8	-0.25573637238271557	-0.182635825574135	-0.3186837938457096
#5#-chr1_64652289_64652626.fa.mafft_prank.anc.fas|tile_9	0.04254087284909827	0.09527424945105409	-0.0995049787992846
#3#-chr11_74255168_74255540.fa.mafft_prank.anc.fas;reverse	-0.10170957688680064	0.047504827653907185	0.286914129223731
#4#-chr4_117283022_117283398.fa.mafft_prank.anc.fas;reverse	0.043983553927373124	-0.2803426561262775	-0.21161608659584502
#37#|tile_13	-0.26106057686513484	0.098115978048527	-0.42645526729894667
chr10:72408348-72408700(+);hg19|tile_20	0.29154120767415953	0.22745169442965502	0.12755425360921205
#37#|tile_17	-0.15242644596325314	-0.3550822503053866	-0.028762213555056808
#45#|tile_9;reverse	0.38203958340054356	0.352479365137993	0.31455515145037427
#5#-chr5_160365485_160365835.fa.mafft_prank.anc.fas	-0.027941360475174686	0.09771291970753601	0.024061755025057547
range_28_6::chr3:123469710-123469855	0.20617563802125627	0.11818641932692991	0.15910588134475648
#6#-chr5_160365485_160365835.fa.mafft_prank.anc.fas|tile_19	0.2494193766620031	0.36673703589170836	0.359774006816031
#6#-chr5_160365485_160365835.fa.mafft_prank.anc.fas|tile_18	0.11356560695168644	0.17848689097082124	-0.05261294388765698
#6#-chr5_160365485_160365835.fa.mafft_prank.anc.fas|tile_17	0.3292304599273092	0.5010586740820435	0.2377110571736026
#6#-chr5_160365485_160365835.fa.mafft_prank.anc.fas|tile_16	0.23975033745218657	-0.17913951253806568	0.08243296539179386
#6#-chr5_160365485_160365835.fa.mafft_prank.anc.fas|tile_15	0.29915601745655374	0.031219646430067312	-0.18816676786462042
#6#-chr5_160365485_160365835.fa.mafft_prank.anc.fas|tile_14	0.567498929703005	-0.07638973262893717	0.18244161068831752
#6#-chr5_160365485_160365835.fa.mafft_prank.anc.fas|tile_13	0.39343234814893396	-0.13608921207427666	0.07683986434171501
#6#-chr5_160365485_160365835.fa.mafft_prank.anc.fas|tile_12	0.16696946605725757	-0.2052090516953337	-0.07791675937520486
#6#-chr5_160365485_160365835.fa.mafft_prank.anc.fas|tile_11	-0.26145252566348215	-0.09577953668830189	-0.29275831520765516
#6#-chr5_160365485_160365835.fa.mafft_prank.anc.fas|tile_10	-0.2595848884934427	0.2621857967182504	-0.17642575983420233
RepBase_mostFreq|tile_6;reverse	0.8921742800420457	1.0631453778106301	1.1490644249580542
chr3_46459046-46459386(-);hg19	-0.15472360081567285	-0.19781752861964005	-0.15765331568184401
chr19:24322840-24323196_full86|tile_11	0.100476117919637	-0.07653128690656888	0.146905894789444
chr2:36012811-36013170(+);hg19|tile_7	-0.21281535304611787	-0.16480716558174172	-0.29117935262186667
chr2:36012811-36013170(+);hg19|tile_6	0.061571978163173516	-0.19121767397333256	0.006849391055818232
chr2:36012811-36013170(+);hg19|tile_5	0.0006710850079041146	-0.11258640502276135	0.2040054546405762
chr2:36012811-36013170(+);hg19|tile_4	0.32212027723164544	0.34432573930079513	0.4267266026119579
#5#-chr10_72408348_72408700.fa.mafft_prank.anc.fas|tile_8	0.07210313385206286	0.29738153461347616	0.11762857975521843
#1#|tile_11	-0.202142764286964	-0.12400052448115181	-0.2283627579559173
#11#|tile_16	0.1842995447052659	0.08975798104936719	-0.1836736719972578
#11#|tile_17	-0.015429294058860335	0.28746131492527566	0.1111809250794145
#11#|tile_18	-0.059981083444680915	0.049372638499510506	-0.018689757458400368
#11#|tile_19	0.40309230149346587	0.6197865083784156	0.03142485508648335
#5#-chr10_72408348_72408700.fa.mafft_prank.anc.fas|tile_6	-0.17287492773172375	-0.06556014369251904	-0.3321203048688158
#5#-chr10_72408348_72408700.fa.mafft_prank.anc.fas|tile_7	-0.1529689437665917	0.00175341214503377	-0.23225761754668467
#5#-chr10_72408348_72408700.fa.mafft_prank.anc.fas|tile_0	0.07733088296541928	-0.17356681630694032	-0.28487004738644667
#5#-chr10_72408348_72408700.fa.mafft_prank.anc.fas|tile_1	0.04492446062273888	-0.19875010609342528	-0.4332370878177636
#5#-chr10_72408348_72408700.fa.mafft_prank.anc.fas|tile_2	-0.10158542161213456	-0.21447484672739042	-0.3555351337902935
#5#-chr10_72408348_72408700.fa.mafft_prank.anc.fas|tile_3	0.35428466765046235	0.16247890484660094	0.08837837748821131
chr2_7576835-7577172(-);papAnu2	-0.03981531155823814	-0.04464450341282909	0.12345587085354044
#1#-chr5_160365485_160365835.fa.mafft_prank.anc.fas;reverse	0.7394390973542029	0.8969603409074028	0.9979029318970354
#7#	1.2627682325457903	1.4880617441504822	1.5493124518572594
#7#|tile_12	0.07947318995083678	0.20308705474491548	0.01652576848784273
#7#|tile_13	0.11822428335503492	-0.05104723870235173	-0.24710394410212966
#7#|tile_10	-0.14547925468457718	0.11573155488386183	0.06888264508299533
#7#|tile_11	0.16821036525631594	-0.3502042397368712	-0.3253714105365409
#7#|tile_16	0.37614146635021906	0.2930259568196164	-0.18256184926540303
#7#|tile_17	-0.09616947914590054	0.28997823227696556	0.423820764634771
#7#|tile_14	-0.10083221063014354	0.13073595082892142	0.07805782529300317
#7#|tile_15	0.026172907965519885	-0.34171724849450297	-0.26631169783934244
#7#|tile_18	0.6351807293560168	0.3500692145213982	0.2615516805824162
#7#|tile_19	0.3735569869331308	0.3211070132679021	0.15287986099812917
range_15_1::chr5:32574868-32575013	-0.2390072515167995	-0.11890978636164753	-0.09568266343985497
high_71_4::chr2:75749782-75749927	0.15822071592932999	-0.011384737391525722	0.13398459314980726
#4#-chr5_101098453_101098713.fa.mafft_prank.anc.fas;reverse	0.027703831958287465	0.07796605342110606	-0.16743820186957648
chr4_25360251-25360618(+);hg19;DBPmutant	-0.22031793588567805	-0.3512453156010134	-0.4226893633220333
chr2:36015502-36015868(+);hg19|tile_19	0.021201550182296587	0.21905597889928863	0.10276305756870431
chr2:36015502-36015868(+);hg19|tile_18	0.17981500049367366	-0.2302563430143935	0.02828558867380381
chr2:36015502-36015868(+);hg19|tile_13	-0.043938855384204265	0.17614038486015618	0.19221833101449282
chr2:36015502-36015868(+);hg19|tile_12	-0.09544000921220534	0.13046417341161842	-0.2058124800035136
chr2:36015502-36015868(+);hg19|tile_11	-0.10490479601404792	-0.03517263598961298	-0.04102961951600489
chr2:36015502-36015868(+);hg19|tile_10	0.0824614558254699	0.05880803579214867	0.023555199584339187
chr2:36015502-36015868(+);hg19|tile_17	0.31572689011742905	0.025480357365854495	0.17074433289692215
chr2:36015502-36015868(+);hg19|tile_16	0.22452283502286643	0.17159935496723042	-0.179205820616415
chr2:36015502-36015868(+);hg19|tile_15	0.026439401243325788	-0.13437325516197446	0.0051096083068483
chr2:36015502-36015868(+);hg19|tile_14	0.32201920336763895	-0.23807055625557427	-0.06934779867842232
#40#;reverse	0.5883670789153779	0.6315814043034929	0.7304938738233921
chr10_70830819-70831176(+);gorGor3	0.16614184761732978	0.25669373167392023	0.274278984475054
chr1:86875032-86875345(-);hg19|tile_2	0.22406238038849685	0.2832515701815765	0.3559660880191516
chr1:86875032-86875345(-);hg19|tile_3	0.0274563368968787	0.14606423587894268	0.20369396684043278
chr1:86875032-86875345(-);hg19|tile_0	0.10133973183333357	0.015060873421841366	0.09336455439256196
chr1:86875032-86875345(-);hg19|tile_1	0.2196812591427606	0.32785402115469925	0.35299785580668175
chr1:86875032-86875345(-);hg19|tile_6	-0.3070693513511408	0.05421297933842545	0.0005566416002997149
chr1:86875032-86875345(-);hg19|tile_7	-0.04726532989725322	0.13528607419707678	-0.050388591432188046
chr1:86875032-86875345(-);hg19|tile_4	0.0937511783024901	0.12101921877070525	0.19122923814278833
chr1:86875032-86875345(-);hg19|tile_5	-0.09660235192347501	0.037756801133628566	-0.029790751606549034
#44#|tile_16	0.02720049831550468	-0.14743215287158234	-0.2355740338880174
#44#|tile_17	-0.08089823169644057	-0.2030838097190658	-0.31096399873684155
#44#|tile_14	0.16851920523642855	-0.06873456140666238	0.12842423897626
#44#|tile_15	-0.199379012037953	-0.39295028524843073	-0.36914514769438717
#44#|tile_12	-0.12184715482517129	-0.03245009483309667	-0.23052233987641993
#44#|tile_13	0.08613702959880717	-0.10852568929827248	-0.09632552408872976
#3#-chr2_78332876_78333181.fa.mafft_prank.anc.fas	-0.35413218395681784	-0.4799784529102024	-0.49214426169271974
#44#|tile_11	0.07668529540892662	-0.06376134049564398	-0.24071248846993523
#4#-chr5_101093715_101094043.fa.mafft_prank.anc.fas|tile_9	-0.057957581970127584	-0.27695048683237844	-0.10749104241100094
#4#-chr5_101093715_101094043.fa.mafft_prank.anc.fas|tile_8	-0.08941658608682382	-0.19305059871781677	0.0629071353615765
#4#-chr5_101093715_101094043.fa.mafft_prank.anc.fas|tile_7	-0.32748920895410316	-0.31011797337800007	-0.5727500634310605
#4#-chr5_101093715_101094043.fa.mafft_prank.anc.fas|tile_6	-0.33576508345657813	-0.4849394220325383	-0.4170112370705303
#4#-chr5_101093715_101094043.fa.mafft_prank.anc.fas|tile_5	-0.22569487044715833	-0.19106847145321348	0.008407087502095434
#4#-chr5_101093715_101094043.fa.mafft_prank.anc.fas|tile_4	-0.19234956155600771	-0.11537636879244671	-0.10399359050042277
#4#-chr5_101093715_101094043.fa.mafft_prank.anc.fas|tile_3	-0.12404070649777654	-0.1436850337533692	-0.4471773687839259
#4#-chr5_101093715_101094043.fa.mafft_prank.anc.fas|tile_2	0.07779728208980277	-0.2557369297595942	0.03474003220506479
#4#-chr5_101093715_101094043.fa.mafft_prank.anc.fas|tile_1	0.20739074387756126	0.3803328323756326	0.13298201420224762
#4#-chr5_101093715_101094043.fa.mafft_prank.anc.fas|tile_0	-0.3038096471694173	-0.481403334869685	-0.2185742645351995
chr4_179063981-179064286(+);hg19;DBPmutant	0.21629559454346192	0.1706125553628281	0.28735901388239815
high_31_4::chr16:12707264-12707409	-0.07519329919937479	-0.16788694266133583	-0.21361458529182756
[truncated: 3,938 more rows]
