# Supplementary material for: Functional characterization of enhancer activity during a long terminal repeat's evolution
Source: Genome Res. 2022 Oct;32(10):1840–51. doi: 10.1101/gr.276863.122 (PMC9712623; doi:10.1101/gr.276863.122)
Supplement: Supplemental Material [file supp_gr.276863.122_Supplemental_Data_S2.zip]

Archive with 17 entries (14 files):
- public_file_accessions/
- public_file_accessions/encode_atac_files.txt
- public_file_accessions/encode_ccres_files.txt
- public_file_accessions/encode_H3K27ac_files.txt
- public_file_accessions/encode_H3K27me3_files.txt
- public_file_accessions/encode_H3K4me1_files.txt
- public_file_accessions/encode_H3K9me3_files.txt
- public_file_accessions/encode_methylation_files.txt
- public_file_accessions/liftover_files.txt
- public_file_accessions/phylop_phastcons_files.txt
- __MACOSX/
- __MACOSX/._public_file_accessions
- __MACOSX/public_file_accessions/
- __MACOSX/public_file_accessions/._encode_atac_files.txt
- __MACOSX/public_file_accessions/._encode_H3K4me1_files.txt
- __MACOSX/public_file_accessions/._liftover_files.txt
- __MACOSX/public_file_accessions/._phylop_phastcons_files.txt
