# Supplementary material for: Functional characterization of enhancer activity during a long terminal repeat's evolution
Source: Genome Res. 2022 Oct;32(10):1840–51. doi: 10.1101/gr.276863.122 (PMC9712623; doi:10.1101/gr.276863.122)
Supplement: Supplemental Material [file supp_gr.276863.122_Supplemental_Data_S2.zip › public_file_accessions/encode_atac_files.txt]

"https://www.encodeproject.org/metadata/?type=Experiment&status=released&perturbed=false&assay_title=ATAC-seq&replicates.library.biosample.donor.organism.scientific_name=Homo+sapiens&audit.ERROR.category%21=extremely+low+read+depth&audit.NOT_COMPLIANT.category%21=low+FRiP+score&audit.NOT_COMPLIANT.category%21=insufficient+number+of+reproducible+peaks&audit.NOT_COMPLIANT.category%21=insufficient+read+depth&files.file_type=bigWig"
https://www.encodeproject.org/files/ENCFF405HIP/@@download/ENCFF405HIP.bigWig
https://www.encodeproject.org/files/ENCFF031MAM/@@download/ENCFF031MAM.bigWig
https://www.encodeproject.org/files/ENCFF100TGG/@@download/ENCFF100TGG.bigWig
https://www.encodeproject.org/files/ENCFF764RQT/@@download/ENCFF764RQT.bigWig
https://www.encodeproject.org/files/ENCFF700NIW/@@download/ENCFF700NIW.bigWig
https://www.encodeproject.org/files/ENCFF397CZA/@@download/ENCFF397CZA.bigWig
https://www.encodeproject.org/files/ENCFF541SWA/@@download/ENCFF541SWA.bigWig
https://www.encodeproject.org/files/ENCFF549YVF/@@download/ENCFF549YVF.bigWig
https://www.encodeproject.org/files/ENCFF979ESC/@@download/ENCFF979ESC.bigWig
https://www.encodeproject.org/files/ENCFF801KAR/@@download/ENCFF801KAR.bigWig
https://www.encodeproject.org/files/ENCFF313MCB/@@download/ENCFF313MCB.bigWig
https://www.encodeproject.org/files/ENCFF374CEX/@@download/ENCFF374CEX.bigWig
https://www.encodeproject.org/files/ENCFF893GGG/@@download/ENCFF893GGG.bigWig
https://www.encodeproject.org/files/ENCFF326LON/@@download/ENCFF326LON.bigWig
https://www.encodeproject.org/files/ENCFF541YRE/@@download/ENCFF541YRE.bigWig
https://www.encodeproject.org/files/ENCFF057XST/@@download/ENCFF057XST.bigWig
https://www.encodeproject.org/files/ENCFF175EDN/@@download/ENCFF175EDN.bigWig
https://www.encodeproject.org/files/ENCFF629BFT/@@download/ENCFF629BFT.bigWig
https://www.encodeproject.org/files/ENCFF899IHQ/@@download/ENCFF899IHQ.bigWig
https://www.encodeproject.org/files/ENCFF325EEC/@@download/ENCFF325EEC.bigWig
https://www.encodeproject.org/files/ENCFF140JYW/@@download/ENCFF140JYW.bigWig
https://www.encodeproject.org/files/ENCFF742FNY/@@download/ENCFF742FNY.bigWig
https://www.encodeproject.org/files/ENCFF264GSL/@@download/ENCFF264GSL.bigWig
https://www.encodeproject.org/files/ENCFF922WLG/@@download/ENCFF922WLG.bigWig
https://www.encodeproject.org/files/ENCFF345CRC/@@download/ENCFF345CRC.bigWig
https://www.encodeproject.org/files/ENCFF015FKA/@@download/ENCFF015FKA.bigWig
https://www.encodeproject.org/files/ENCFF449JIX/@@download/ENCFF449JIX.bigWig
https://www.encodeproject.org/files/ENCFF341OOX/@@download/ENCFF341OOX.bigWig
https://www.encodeproject.org/files/ENCFF103COS/@@download/ENCFF103COS.bigWig
https://www.encodeproject.org/files/ENCFF631HEX/@@download/ENCFF631HEX.bigWig
https://www.encodeproject.org/files/ENCFF957GCK/@@download/ENCFF957GCK.bigWig
https://www.encodeproject.org/files/ENCFF255DTI/@@download/ENCFF255DTI.bigWig
https://www.encodeproject.org/files/ENCFF058MBQ/@@download/ENCFF058MBQ.bigWig
https://www.encodeproject.org/files/ENCFF931FSC/@@download/ENCFF931FSC.bigWig
https://www.encodeproject.org/files/ENCFF716YAH/@@download/ENCFF716YAH.bigWig
https://www.encodeproject.org/files/ENCFF523SKK/@@download/ENCFF523SKK.bigWig
https://www.encodeproject.org/files/ENCFF941UXZ/@@download/ENCFF941UXZ.bigWig
https://www.encodeproject.org/files/ENCFF689ICL/@@download/ENCFF689ICL.bigWig
https://www.encodeproject.org/files/ENCFF022PAN/@@download/ENCFF022PAN.bigWig
https://www.encodeproject.org/files/ENCFF026LGM/@@download/ENCFF026LGM.bigWig
https://www.encodeproject.org/files/ENCFF163EIG/@@download/ENCFF163EIG.bigWig
https://www.encodeproject.org/files/ENCFF492WGC/@@download/ENCFF492WGC.bigWig
https://www.encodeproject.org/files/ENCFF873ASN/@@download/ENCFF873ASN.bigWig
https://www.encodeproject.org/files/ENCFF979ADC/@@download/ENCFF979ADC.bigWig
https://www.encodeproject.org/files/ENCFF625DMN/@@download/ENCFF625DMN.bigWig
https://www.encodeproject.org/files/ENCFF245JZK/@@download/ENCFF245JZK.bigWig
https://www.encodeproject.org/files/ENCFF135BXJ/@@download/ENCFF135BXJ.bigWig
https://www.encodeproject.org/files/ENCFF788GEP/@@download/ENCFF788GEP.bigWig
https://www.encodeproject.org/files/ENCFF792KAP/@@download/ENCFF792KAP.bigWig
https://www.encodeproject.org/files/ENCFF561ACA/@@download/ENCFF561ACA.bigWig
https://www.encodeproject.org/files/ENCFF580WVY/@@download/ENCFF580WVY.bigWig
https://www.encodeproject.org/files/ENCFF747WEV/@@download/ENCFF747WEV.bigWig
https://www.encodeproject.org/files/ENCFF219UAN/@@download/ENCFF219UAN.bigWig
https://www.encodeproject.org/files/ENCFF936SRO/@@download/ENCFF936SRO.bigWig
https://www.encodeproject.org/files/ENCFF412SNB/@@download/ENCFF412SNB.bigWig
https://www.encodeproject.org/files/ENCFF409LFI/@@download/ENCFF409LFI.bigWig
https://www.encodeproject.org/files/ENCFF502HZR/@@download/ENCFF502HZR.bigWig
https://www.encodeproject.org/files/ENCFF643XZM/@@download/ENCFF643XZM.bigWig
https://www.encodeproject.org/files/ENCFF552SMV/@@download/ENCFF552SMV.bigWig
https://www.encodeproject.org/files/ENCFF980MLV/@@download/ENCFF980MLV.bigWig
https://www.encodeproject.org/files/ENCFF649CGH/@@download/ENCFF649CGH.bigWig
https://www.encodeproject.org/files/ENCFF128MVM/@@download/ENCFF128MVM.bigWig
https://www.encodeproject.org/files/ENCFF708LNV/@@download/ENCFF708LNV.bigWig
https://www.encodeproject.org/files/ENCFF144XUF/@@download/ENCFF144XUF.bigWig
https://www.encodeproject.org/files/ENCFF198PAS/@@download/ENCFF198PAS.bigWig
https://www.encodeproject.org/files/ENCFF096THP/@@download/ENCFF096THP.bigWig
https://www.encodeproject.org/files/ENCFF228CCS/@@download/ENCFF228CCS.bigWig
https://www.encodeproject.org/files/ENCFF878KYA/@@download/ENCFF878KYA.bigWig
https://www.encodeproject.org/files/ENCFF435ORR/@@download/ENCFF435ORR.bigWig
https://www.encodeproject.org/files/ENCFF980HPQ/@@download/ENCFF980HPQ.bigWig
https://www.encodeproject.org/files/ENCFF574EQD/@@download/ENCFF574EQD.bigWig
https://www.encodeproject.org/files/ENCFF327JPF/@@download/ENCFF327JPF.bigWig
https://www.encodeproject.org/files/ENCFF410JMM/@@download/ENCFF410JMM.bigWig
https://www.encodeproject.org/files/ENCFF956ZBY/@@download/ENCFF956ZBY.bigWig
https://www.encodeproject.org/files/ENCFF983OJK/@@download/ENCFF983OJK.bigWig
https://www.encodeproject.org/files/ENCFF415BLS/@@download/ENCFF415BLS.bigWig
https://www.encodeproject.org/files/ENCFF596VYP/@@download/ENCFF596VYP.bigWig
https://www.encodeproject.org/files/ENCFF663AYS/@@download/ENCFF663AYS.bigWig
https://www.encodeproject.org/files/ENCFF971AWR/@@download/ENCFF971AWR.bigWig
https://www.encodeproject.org/files/ENCFF479ZSI/@@download/ENCFF479ZSI.bigWig
https://www.encodeproject.org/files/ENCFF275TBF/@@download/ENCFF275TBF.bigWig
https://www.encodeproject.org/files/ENCFF349HDW/@@download/ENCFF349HDW.bigWig
https://www.encodeproject.org/files/ENCFF859JIM/@@download/ENCFF859JIM.bigWig
https://www.encodeproject.org/files/ENCFF847TLI/@@download/ENCFF847TLI.bigWig
https://www.encodeproject.org/files/ENCFF164WTG/@@download/ENCFF164WTG.bigWig
https://www.encodeproject.org/files/ENCFF019KXK/@@download/ENCFF019KXK.bigWig
https://www.encodeproject.org/files/ENCFF290WNE/@@download/ENCFF290WNE.bigWig
https://www.encodeproject.org/files/ENCFF867XDD/@@download/ENCFF867XDD.bigWig
https://www.encodeproject.org/files/ENCFF201PXR/@@download/ENCFF201PXR.bigWig
https://www.encodeproject.org/files/ENCFF589FJU/@@download/ENCFF589FJU.bigWig
https://www.encodeproject.org/files/ENCFF755OWC/@@download/ENCFF755OWC.bigWig
https://www.encodeproject.org/files/ENCFF523JPM/@@download/ENCFF523JPM.bigWig
https://www.encodeproject.org/files/ENCFF588UAS/@@download/ENCFF588UAS.bigWig
https://www.encodeproject.org/files/ENCFF315NEQ/@@download/ENCFF315NEQ.bigWig
https://www.encodeproject.org/files/ENCFF032KYB/@@download/ENCFF032KYB.bigWig
https://www.encodeproject.org/files/ENCFF090HSV/@@download/ENCFF090HSV.bigWig
https://www.encodeproject.org/files/ENCFF177YDI/@@download/ENCFF177YDI.bigWig
https://www.encodeproject.org/files/ENCFF998XTA/@@download/ENCFF998XTA.bigWig
https://www.encodeproject.org/files/ENCFF791YDT/@@download/ENCFF791YDT.bigWig
https://www.encodeproject.org/files/ENCFF659RAT/@@download/ENCFF659RAT.bigWig
https://www.encodeproject.org/files/ENCFF831PNV/@@download/ENCFF831PNV.bigWig
https://www.encodeproject.org/files/ENCFF189OBA/@@download/ENCFF189OBA.bigWig
https://www.encodeproject.org/files/ENCFF898JMT/@@download/ENCFF898JMT.bigWig
https://www.encodeproject.org/files/ENCFF249SLQ/@@download/ENCFF249SLQ.bigWig
https://www.encodeproject.org/files/ENCFF718EXC/@@download/ENCFF718EXC.bigWig
https://www.encodeproject.org/files/ENCFF856NJX/@@download/ENCFF856NJX.bigWig
https://www.encodeproject.org/files/ENCFF127ORA/@@download/ENCFF127ORA.bigWig
https://www.encodeproject.org/files/ENCFF484XCF/@@download/ENCFF484XCF.bigWig
https://www.encodeproject.org/files/ENCFF316RUL/@@download/ENCFF316RUL.bigWig
https://www.encodeproject.org/files/ENCFF204OKZ/@@download/ENCFF204OKZ.bigWig
https://www.encodeproject.org/files/ENCFF583RLK/@@download/ENCFF583RLK.bigWig
https://www.encodeproject.org/files/ENCFF727BMF/@@download/ENCFF727BMF.bigWig
https://www.encodeproject.org/files/ENCFF264QJL/@@download/ENCFF264QJL.bigWig
https://www.encodeproject.org/files/ENCFF249UZS/@@download/ENCFF249UZS.bigWig
https://www.encodeproject.org/files/ENCFF985EVC/@@download/ENCFF985EVC.bigWig
https://www.encodeproject.org/files/ENCFF594ESF/@@download/ENCFF594ESF.bigWig
https://www.encodeproject.org/files/ENCFF974AZK/@@download/ENCFF974AZK.bigWig
https://www.encodeproject.org/files/ENCFF803MZF/@@download/ENCFF803MZF.bigWig
https://www.encodeproject.org/files/ENCFF265KTI/@@download/ENCFF265KTI.bigWig
https://www.encodeproject.org/files/ENCFF829BNB/@@download/ENCFF829BNB.bigWig
https://www.encodeproject.org/files/ENCFF318EHN/@@download/ENCFF318EHN.bigWig
https://www.encodeproject.org/files/ENCFF209QXF/@@download/ENCFF209QXF.bigWig
https://www.encodeproject.org/files/ENCFF801KHS/@@download/ENCFF801KHS.bigWig
https://www.encodeproject.org/files/ENCFF112UAH/@@download/ENCFF112UAH.bigWig
https://www.encodeproject.org/files/ENCFF876PDI/@@download/ENCFF876PDI.bigWig
https://www.encodeproject.org/files/ENCFF237XXJ/@@download/ENCFF237XXJ.bigWig
https://www.encodeproject.org/files/ENCFF634FGW/@@download/ENCFF634FGW.bigWig
https://www.encodeproject.org/files/ENCFF280BNH/@@download/ENCFF280BNH.bigWig
https://www.encodeproject.org/files/ENCFF530LYI/@@download/ENCFF530LYI.bigWig
https://www.encodeproject.org/files/ENCFF486EBT/@@download/ENCFF486EBT.bigWig
https://www.encodeproject.org/files/ENCFF049WCE/@@download/ENCFF049WCE.bigWig
https://www.encodeproject.org/files/ENCFF989ZYW/@@download/ENCFF989ZYW.bigWig
https://www.encodeproject.org/files/ENCFF841TVQ/@@download/ENCFF841TVQ.bigWig
https://www.encodeproject.org/files/ENCFF719XIM/@@download/ENCFF719XIM.bigWig
https://www.encodeproject.org/files/ENCFF518YYD/@@download/ENCFF518YYD.bigWig
https://www.encodeproject.org/files/ENCFF083PSS/@@download/ENCFF083PSS.bigWig
https://www.encodeproject.org/files/ENCFF235YOI/@@download/ENCFF235YOI.bigWig
https://www.encodeproject.org/files/ENCFF487ITX/@@download/ENCFF487ITX.bigWig
https://www.encodeproject.org/files/ENCFF120BDR/@@download/ENCFF120BDR.bigWig
https://www.encodeproject.org/files/ENCFF034END/@@download/ENCFF034END.bigWig
https://www.encodeproject.org/files/ENCFF752UFN/@@download/ENCFF752UFN.bigWig
https://www.encodeproject.org/files/ENCFF143RXT/@@download/ENCFF143RXT.bigWig
https://www.encodeproject.org/files/ENCFF607XAK/@@download/ENCFF607XAK.bigWig
https://www.encodeproject.org/files/ENCFF747JAF/@@download/ENCFF747JAF.bigWig
https://www.encodeproject.org/files/ENCFF258HDG/@@download/ENCFF258HDG.bigWig
https://www.encodeproject.org/files/ENCFF095KZB/@@download/ENCFF095KZB.bigWig
https://www.encodeproject.org/files/ENCFF071BRJ/@@download/ENCFF071BRJ.bigWig
https://www.encodeproject.org/files/ENCFF259WXY/@@download/ENCFF259WXY.bigWig
https://www.encodeproject.org/files/ENCFF897HKJ/@@download/ENCFF897HKJ.bigWig
https://www.encodeproject.org/files/ENCFF524UWM/@@download/ENCFF524UWM.bigWig
https://www.encodeproject.org/files/ENCFF307WAN/@@download/ENCFF307WAN.bigWig
https://www.encodeproject.org/files/ENCFF718DFB/@@download/ENCFF718DFB.bigWig
https://www.encodeproject.org/files/ENCFF182QOE/@@download/ENCFF182QOE.bigWig
https://www.encodeproject.org/files/ENCFF321JPU/@@download/ENCFF321JPU.bigWig
https://www.encodeproject.org/files/ENCFF002LTX/@@download/ENCFF002LTX.bigWig
https://www.encodeproject.org/files/ENCFF196DLP/@@download/ENCFF196DLP.bigWig
https://www.encodeproject.org/files/ENCFF679HLH/@@download/ENCFF679HLH.bigWig
https://www.encodeproject.org/files/ENCFF985YWD/@@download/ENCFF985YWD.bigWig
https://www.encodeproject.org/files/ENCFF956SQP/@@download/ENCFF956SQP.bigWig
https://www.encodeproject.org/files/ENCFF071BPS/@@download/ENCFF071BPS.bigWig
https://www.encodeproject.org/files/ENCFF392XJU/@@download/ENCFF392XJU.bigWig
https://www.encodeproject.org/files/ENCFF733OKI/@@download/ENCFF733OKI.bigWig
https://www.encodeproject.org/files/ENCFF064KJC/@@download/ENCFF064KJC.bigWig
https://www.encodeproject.org/files/ENCFF711NCR/@@download/ENCFF711NCR.bigWig
https://www.encodeproject.org/files/ENCFF466VPH/@@download/ENCFF466VPH.bigWig
https://www.encodeproject.org/files/ENCFF245THJ/@@download/ENCFF245THJ.bigWig
https://www.encodeproject.org/files/ENCFF638BTP/@@download/ENCFF638BTP.bigWig
https://www.encodeproject.org/files/ENCFF580STD/@@download/ENCFF580STD.bigWig
https://www.encodeproject.org/files/ENCFF250DDM/@@download/ENCFF250DDM.bigWig
https://www.encodeproject.org/files/ENCFF811TJB/@@download/ENCFF811TJB.bigWig
https://www.encodeproject.org/files/ENCFF273XCN/@@download/ENCFF273XCN.bigWig
https://www.encodeproject.org/files/ENCFF595LXR/@@download/ENCFF595LXR.bigWig
https://www.encodeproject.org/files/ENCFF470SLW/@@download/ENCFF470SLW.bigWig
https://www.encodeproject.org/files/ENCFF446LOM/@@download/ENCFF446LOM.bigWig
https://www.encodeproject.org/files/ENCFF525KYC/@@download/ENCFF525KYC.bigWig
https://www.encodeproject.org/files/ENCFF592ITX/@@download/ENCFF592ITX.bigWig
https://www.encodeproject.org/files/ENCFF276KBE/@@download/ENCFF276KBE.bigWig
https://www.encodeproject.org/files/ENCFF237JZU/@@download/ENCFF237JZU.bigWig
https://www.encodeproject.org/files/ENCFF828KBV/@@download/ENCFF828KBV.bigWig
https://www.encodeproject.org/files/ENCFF402WFO/@@download/ENCFF402WFO.bigWig
https://www.encodeproject.org/files/ENCFF264RMG/@@download/ENCFF264RMG.bigWig
https://www.encodeproject.org/files/ENCFF919POL/@@download/ENCFF919POL.bigWig
https://www.encodeproject.org/files/ENCFF500FYM/@@download/ENCFF500FYM.bigWig
https://www.encodeproject.org/files/ENCFF977NNH/@@download/ENCFF977NNH.bigWig
https://www.encodeproject.org/files/ENCFF091DNE/@@download/ENCFF091DNE.bigWig
https://www.encodeproject.org/files/ENCFF476KJY/@@download/ENCFF476KJY.bigWig
https://www.encodeproject.org/files/ENCFF798WPW/@@download/ENCFF798WPW.bigWig
https://www.encodeproject.org/files/ENCFF632CRQ/@@download/ENCFF632CRQ.bigWig
https://www.encodeproject.org/files/ENCFF872BIU/@@download/ENCFF872BIU.bigWig
https://www.encodeproject.org/files/ENCFF017ZIV/@@download/ENCFF017ZIV.bigWig
https://www.encodeproject.org/files/ENCFF324OAW/@@download/ENCFF324OAW.bigWig
https://www.encodeproject.org/files/ENCFF683LGL/@@download/ENCFF683LGL.bigWig
https://www.encodeproject.org/files/ENCFF698LHL/@@download/ENCFF698LHL.bigWig
https://www.encodeproject.org/files/ENCFF611TIN/@@download/ENCFF611TIN.bigWig
https://www.encodeproject.org/files/ENCFF811NFI/@@download/ENCFF811NFI.bigWig
https://www.encodeproject.org/files/ENCFF567OGI/@@download/ENCFF567OGI.bigWig
https://www.encodeproject.org/files/ENCFF121IOO/@@download/ENCFF121IOO.bigWig
https://www.encodeproject.org/files/ENCFF854KYA/@@download/ENCFF854KYA.bigWig
https://www.encodeproject.org/files/ENCFF899OZE/@@download/ENCFF899OZE.bigWig
https://www.encodeproject.org/files/ENCFF034JFY/@@download/ENCFF034JFY.bigWig
https://www.encodeproject.org/files/ENCFF327LHU/@@download/ENCFF327LHU.bigWig
https://www.encodeproject.org/files/ENCFF186QUW/@@download/ENCFF186QUW.bigWig
https://www.encodeproject.org/files/ENCFF027VHM/@@download/ENCFF027VHM.bigWig
https://www.encodeproject.org/files/ENCFF725SNM/@@download/ENCFF725SNM.bigWig
https://www.encodeproject.org/files/ENCFF862TQE/@@download/ENCFF862TQE.bigWig
https://www.encodeproject.org/files/ENCFF831OKQ/@@download/ENCFF831OKQ.bigWig
https://www.encodeproject.org/files/ENCFF502LRJ/@@download/ENCFF502LRJ.bigWig
https://www.encodeproject.org/files/ENCFF954ZMC/@@download/ENCFF954ZMC.bigWig
https://www.encodeproject.org/files/ENCFF908QSI/@@download/ENCFF908QSI.bigWig
https://www.encodeproject.org/files/ENCFF136JST/@@download/ENCFF136JST.bigWig
https://www.encodeproject.org/files/ENCFF835PLR/@@download/ENCFF835PLR.bigWig
https://www.encodeproject.org/files/ENCFF300DMN/@@download/ENCFF300DMN.bigWig
https://www.encodeproject.org/files/ENCFF704EKM/@@download/ENCFF704EKM.bigWig
https://www.encodeproject.org/files/ENCFF300CVO/@@download/ENCFF300CVO.bigWig
https://www.encodeproject.org/files/ENCFF886OWH/@@download/ENCFF886OWH.bigWig
https://www.encodeproject.org/files/ENCFF867AUX/@@download/ENCFF867AUX.bigWig
https://www.encodeproject.org/files/ENCFF663NGU/@@download/ENCFF663NGU.bigWig
https://www.encodeproject.org/files/ENCFF325NJC/@@download/ENCFF325NJC.bigWig
https://www.encodeproject.org/files/ENCFF526RMY/@@download/ENCFF526RMY.bigWig
https://www.encodeproject.org/files/ENCFF470CBR/@@download/ENCFF470CBR.bigWig
https://www.encodeproject.org/files/ENCFF067FIC/@@download/ENCFF067FIC.bigWig
https://www.encodeproject.org/files/ENCFF125WOC/@@download/ENCFF125WOC.bigWig
https://www.encodeproject.org/files/ENCFF143LJX/@@download/ENCFF143LJX.bigWig
https://www.encodeproject.org/files/ENCFF438AFN/@@download/ENCFF438AFN.bigWig
https://www.encodeproject.org/files/ENCFF742UOT/@@download/ENCFF742UOT.bigWig
https://www.encodeproject.org/files/ENCFF927YYP/@@download/ENCFF927YYP.bigWig
https://www.encodeproject.org/files/ENCFF059XES/@@download/ENCFF059XES.bigWig
https://www.encodeproject.org/files/ENCFF638DRE/@@download/ENCFF638DRE.bigWig
https://www.encodeproject.org/files/ENCFF459AIR/@@download/ENCFF459AIR.bigWig
https://www.encodeproject.org/files/ENCFF674JRC/@@download/ENCFF674JRC.bigWig
https://www.encodeproject.org/files/ENCFF225UNA/@@download/ENCFF225UNA.bigWig
https://www.encodeproject.org/files/ENCFF791HMF/@@download/ENCFF791HMF.bigWig
https://www.encodeproject.org/files/ENCFF357ZAH/@@download/ENCFF357ZAH.bigWig
https://www.encodeproject.org/files/ENCFF222JSX/@@download/ENCFF222JSX.bigWig
https://www.encodeproject.org/files/ENCFF343KBM/@@download/ENCFF343KBM.bigWig
https://www.encodeproject.org/files/ENCFF328CCJ/@@download/ENCFF328CCJ.bigWig
https://www.encodeproject.org/files/ENCFF418GSQ/@@download/ENCFF418GSQ.bigWig
https://www.encodeproject.org/files/ENCFF822HPM/@@download/ENCFF822HPM.bigWig
https://www.encodeproject.org/files/ENCFF602TFI/@@download/ENCFF602TFI.bigWig
https://www.encodeproject.org/files/ENCFF598RNA/@@download/ENCFF598RNA.bigWig
https://www.encodeproject.org/files/ENCFF829MMD/@@download/ENCFF829MMD.bigWig
https://www.encodeproject.org/files/ENCFF671LID/@@download/ENCFF671LID.bigWig
https://www.encodeproject.org/files/ENCFF450XLU/@@download/ENCFF450XLU.bigWig
https://www.encodeproject.org/files/ENCFF520CJG/@@download/ENCFF520CJG.bigWig
https://www.encodeproject.org/files/ENCFF380RDB/@@download/ENCFF380RDB.bigWig
https://www.encodeproject.org/files/ENCFF427LOJ/@@download/ENCFF427LOJ.bigWig
https://www.encodeproject.org/files/ENCFF442WSA/@@download/ENCFF442WSA.bigWig
https://www.encodeproject.org/files/ENCFF819ARI/@@download/ENCFF819ARI.bigWig
https://www.encodeproject.org/files/ENCFF087BZP/@@download/ENCFF087BZP.bigWig
https://www.encodeproject.org/files/ENCFF452HFC/@@download/ENCFF452HFC.bigWig
https://www.encodeproject.org/files/ENCFF872HBM/@@download/ENCFF872HBM.bigWig
https://www.encodeproject.org/files/ENCFF875KNT/@@download/ENCFF875KNT.bigWig
https://www.encodeproject.org/files/ENCFF630XZE/@@download/ENCFF630XZE.bigWig
https://www.encodeproject.org/files/ENCFF567WPN/@@download/ENCFF567WPN.bigWig
https://www.encodeproject.org/files/ENCFF492NNI/@@download/ENCFF492NNI.bigWig
https://www.encodeproject.org/files/ENCFF287NFB/@@download/ENCFF287NFB.bigWig
https://www.encodeproject.org/files/ENCFF582QLN/@@download/ENCFF582QLN.bigWig
https://www.encodeproject.org/files/ENCFF948GBJ/@@download/ENCFF948GBJ.bigWig
https://www.encodeproject.org/files/ENCFF765OST/@@download/ENCFF765OST.bigWig
https://www.encodeproject.org/files/ENCFF855NQE/@@download/ENCFF855NQE.bigWig
https://www.encodeproject.org/files/ENCFF969VYG/@@download/ENCFF969VYG.bigWig
https://www.encodeproject.org/files/ENCFF978YPP/@@download/ENCFF978YPP.bigWig
https://www.encodeproject.org/files/ENCFF557AFW/@@download/ENCFF557AFW.bigWig
https://www.encodeproject.org/files/ENCFF088WEJ/@@download/ENCFF088WEJ.bigWig
https://www.encodeproject.org/files/ENCFF078LCK/@@download/ENCFF078LCK.bigWig
https://www.encodeproject.org/files/ENCFF238XEY/@@download/ENCFF238XEY.bigWig
https://www.encodeproject.org/files/ENCFF304UYA/@@download/ENCFF304UYA.bigWig
