# Supplementary material for: Functional characterization of enhancer activity during a long terminal repeat's evolution
Source: Genome Res. 2022 Oct;32(10):1840–51. doi: 10.1101/gr.276863.122 (PMC9712623; doi:10.1101/gr.276863.122)
Supplement: Supplemental Material [file supp_gr.276863.122_Supplemental_Data_S2.zip › public_file_accessions/encode_ccres_files.txt]

"https://www.encodeproject.org/metadata/?type=Annotation&encyclopedia_version=ENCODE+v5"
https://www.encodeproject.org/files/ENCFF083TOM/@@download/ENCFF083TOM.bed.gz
https://www.encodeproject.org/files/ENCFF904ZZH/@@download/ENCFF904ZZH.bed.gz
https://www.encodeproject.org/files/ENCFF105OYP/@@download/ENCFF105OYP.bed.gz
https://www.encodeproject.org/files/ENCFF186EPH/@@download/ENCFF186EPH.bed.gz
https://www.encodeproject.org/files/ENCFF994YCX/@@download/ENCFF994YCX.bed.gz
https://www.encodeproject.org/files/ENCFF896TKL/@@download/ENCFF896TKL.bed.gz
https://www.encodeproject.org/files/ENCFF160THV/@@download/ENCFF160THV.bed.gz
https://www.encodeproject.org/files/ENCFF778FUA/@@download/ENCFF778FUA.bed.gz
https://www.encodeproject.org/files/ENCFF856KUG/@@download/ENCFF856KUG.bed.gz
https://www.encodeproject.org/files/ENCFF277WHB/@@download/ENCFF277WHB.bed.gz
https://www.encodeproject.org/files/ENCFF893HQP/@@download/ENCFF893HQP.bed.gz
https://www.encodeproject.org/files/ENCFF235VKM/@@download/ENCFF235VKM.bed.gz
https://www.encodeproject.org/files/ENCFF426QTD/@@download/ENCFF426QTD.bed.gz
https://www.encodeproject.org/files/ENCFF241NRT/@@download/ENCFF241NRT.bed.gz
https://www.encodeproject.org/files/ENCFF676QQY/@@download/ENCFF676QQY.bed.gz
https://www.encodeproject.org/files/ENCFF955QAB/@@download/ENCFF955QAB.bed.gz
https://www.encodeproject.org/files/ENCFF905EHV/@@download/ENCFF905EHV.bed.gz
https://www.encodeproject.org/files/ENCFF051TEA/@@download/ENCFF051TEA.bed.gz
https://www.encodeproject.org/files/ENCFF374QFZ/@@download/ENCFF374QFZ.bed.gz
https://www.encodeproject.org/files/ENCFF471KCT/@@download/ENCFF471KCT.bed.gz
https://www.encodeproject.org/files/ENCFF534FZO/@@download/ENCFF534FZO.bed.gz
https://www.encodeproject.org/files/ENCFF286PGW/@@download/ENCFF286PGW.bed.gz
https://www.encodeproject.org/files/ENCFF775LUS/@@download/ENCFF775LUS.bed.gz
https://www.encodeproject.org/files/ENCFF493FGJ/@@download/ENCFF493FGJ.bed.gz
https://www.encodeproject.org/files/ENCFF843QNH/@@download/ENCFF843QNH.bed.gz
https://www.encodeproject.org/files/ENCFF871UDC/@@download/ENCFF871UDC.bed.gz
https://www.encodeproject.org/files/ENCFF751WCZ/@@download/ENCFF751WCZ.bed.gz
https://www.encodeproject.org/files/ENCFF279BUM/@@download/ENCFF279BUM.bed.gz
https://www.encodeproject.org/files/ENCFF902KNZ/@@download/ENCFF902KNZ.bed.gz
https://www.encodeproject.org/files/ENCFF243PZI/@@download/ENCFF243PZI.bed.gz
https://www.encodeproject.org/files/ENCFF937QMZ/@@download/ENCFF937QMZ.bed.gz
https://www.encodeproject.org/files/ENCFF426BSZ/@@download/ENCFF426BSZ.bed.gz
https://www.encodeproject.org/files/ENCFF015KUE/@@download/ENCFF015KUE.bed.gz
https://www.encodeproject.org/files/ENCFF629PPG/@@download/ENCFF629PPG.bed.gz
https://www.encodeproject.org/files/ENCFF334JHU/@@download/ENCFF334JHU.bed.gz
https://www.encodeproject.org/files/ENCFF902TIT/@@download/ENCFF902TIT.bed.gz
https://www.encodeproject.org/files/ENCFF535FZW/@@download/ENCFF535FZW.bed.gz
https://www.encodeproject.org/files/ENCFF097SZT/@@download/ENCFF097SZT.bed.gz
https://www.encodeproject.org/files/ENCFF540MHO/@@download/ENCFF540MHO.bed.gz
https://www.encodeproject.org/files/ENCFF016DZD/@@download/ENCFF016DZD.bed.gz
https://www.encodeproject.org/files/ENCFF982UVP/@@download/ENCFF982UVP.bed.gz
https://www.encodeproject.org/files/ENCFF754WCT/@@download/ENCFF754WCT.bed.gz
https://www.encodeproject.org/files/ENCFF555CIX/@@download/ENCFF555CIX.bed.gz
https://www.encodeproject.org/files/ENCFF082FFY/@@download/ENCFF082FFY.bed.gz
https://www.encodeproject.org/files/ENCFF735WMY/@@download/ENCFF735WMY.bed.gz
https://www.encodeproject.org/files/ENCFF046OGB/@@download/ENCFF046OGB.bed.gz
https://www.encodeproject.org/files/ENCFF231HSQ/@@download/ENCFF231HSQ.bed.gz
https://www.encodeproject.org/files/ENCFF956IVW/@@download/ENCFF956IVW.bed.gz
https://www.encodeproject.org/files/ENCFF378DHX/@@download/ENCFF378DHX.bed.gz
https://www.encodeproject.org/files/ENCFF005TMM/@@download/ENCFF005TMM.bed.gz
https://www.encodeproject.org/files/ENCFF703HMN/@@download/ENCFF703HMN.bed.gz
https://www.encodeproject.org/files/ENCFF570DDP/@@download/ENCFF570DDP.bed.gz
https://www.encodeproject.org/files/ENCFF002JTX/@@download/ENCFF002JTX.bed.gz
https://www.encodeproject.org/files/ENCFF854PIV/@@download/ENCFF854PIV.bed.gz
https://www.encodeproject.org/files/ENCFF813UWY/@@download/ENCFF813UWY.bed.gz
https://www.encodeproject.org/files/ENCFF341EUF/@@download/ENCFF341EUF.bed.gz
https://www.encodeproject.org/files/ENCFF869HQU/@@download/ENCFF869HQU.bed.gz
https://www.encodeproject.org/files/ENCFF940CAI/@@download/ENCFF940CAI.bed.gz
https://www.encodeproject.org/files/ENCFF604IIT/@@download/ENCFF604IIT.bed.gz
https://www.encodeproject.org/files/ENCFF099SUF/@@download/ENCFF099SUF.bed.gz
https://www.encodeproject.org/files/ENCFF006HUK/@@download/ENCFF006HUK.bed.gz
https://www.encodeproject.org/files/ENCFF645MCB/@@download/ENCFF645MCB.bed.gz
https://www.encodeproject.org/files/ENCFF607FPI/@@download/ENCFF607FPI.bed.gz
https://www.encodeproject.org/files/ENCFF958DEW/@@download/ENCFF958DEW.bed.gz
https://www.encodeproject.org/files/ENCFF784TNF/@@download/ENCFF784TNF.bed.gz
https://www.encodeproject.org/files/ENCFF862DKQ/@@download/ENCFF862DKQ.bed.gz
https://www.encodeproject.org/files/ENCFF679DCE/@@download/ENCFF679DCE.bed.gz
https://www.encodeproject.org/files/ENCFF848HED/@@download/ENCFF848HED.bed.gz
https://www.encodeproject.org/files/ENCFF970TXF/@@download/ENCFF970TXF.bed.gz
https://www.encodeproject.org/files/ENCFF761COZ/@@download/ENCFF761COZ.bed.gz
https://www.encodeproject.org/files/ENCFF757UMR/@@download/ENCFF757UMR.bed.gz
https://www.encodeproject.org/files/ENCFF421VIS/@@download/ENCFF421VIS.bed.gz
https://www.encodeproject.org/files/ENCFF553EFA/@@download/ENCFF553EFA.bed.gz
https://www.encodeproject.org/files/ENCFF533IIK/@@download/ENCFF533IIK.bed.gz
https://www.encodeproject.org/files/ENCFF769DUH/@@download/ENCFF769DUH.bed.gz
https://www.encodeproject.org/files/ENCFF350XFQ/@@download/ENCFF350XFQ.bed.gz
https://www.encodeproject.org/files/ENCFF559TOD/@@download/ENCFF559TOD.bed.gz
https://www.encodeproject.org/files/ENCFF366CEH/@@download/ENCFF366CEH.bed.gz
https://www.encodeproject.org/files/ENCFF946TYZ/@@download/ENCFF946TYZ.bed.gz
https://www.encodeproject.org/files/ENCFF763JIC/@@download/ENCFF763JIC.bed.gz
https://www.encodeproject.org/files/ENCFF931IOO/@@download/ENCFF931IOO.bed.gz
https://www.encodeproject.org/files/ENCFF426SNZ/@@download/ENCFF426SNZ.bed.gz
https://www.encodeproject.org/files/ENCFF080WMC/@@download/ENCFF080WMC.bed.gz
https://www.encodeproject.org/files/ENCFF469BLY/@@download/ENCFF469BLY.bed.gz
https://www.encodeproject.org/files/ENCFF719FLH/@@download/ENCFF719FLH.bed.gz
https://www.encodeproject.org/files/ENCFF531PXN/@@download/ENCFF531PXN.bed.gz
https://www.encodeproject.org/files/ENCFF012RTP/@@download/ENCFF012RTP.bed.gz
https://www.encodeproject.org/files/ENCFF956LEM/@@download/ENCFF956LEM.bed.gz
https://www.encodeproject.org/files/ENCFF897MQA/@@download/ENCFF897MQA.bed.gz
https://www.encodeproject.org/files/ENCFF030ZJI/@@download/ENCFF030ZJI.bed.gz
https://www.encodeproject.org/files/ENCFF373UPL/@@download/ENCFF373UPL.bed.gz
https://www.encodeproject.org/files/ENCFF833DKV/@@download/ENCFF833DKV.bed.gz
https://www.encodeproject.org/files/ENCFF803KZQ/@@download/ENCFF803KZQ.bed.gz
https://www.encodeproject.org/files/ENCFF555UBT/@@download/ENCFF555UBT.bed.gz
https://www.encodeproject.org/files/ENCFF290CVZ/@@download/ENCFF290CVZ.bed.gz
https://www.encodeproject.org/files/ENCFF284IMT/@@download/ENCFF284IMT.bed.gz
https://www.encodeproject.org/files/ENCFF701TMP/@@download/ENCFF701TMP.bed.gz
https://www.encodeproject.org/files/ENCFF099RDG/@@download/ENCFF099RDG.bed.gz
https://www.encodeproject.org/files/ENCFF889QOQ/@@download/ENCFF889QOQ.bed.gz
https://www.encodeproject.org/files/ENCFF363XKY/@@download/ENCFF363XKY.bed.gz
https://www.encodeproject.org/files/ENCFF455XGS/@@download/ENCFF455XGS.bed.gz
https://www.encodeproject.org/files/ENCFF087CVO/@@download/ENCFF087CVO.bed.gz
https://www.encodeproject.org/files/ENCFF002GKO/@@download/ENCFF002GKO.bed.gz
https://www.encodeproject.org/files/ENCFF229RIR/@@download/ENCFF229RIR.bed.gz
https://www.encodeproject.org/files/ENCFF590IMH/@@download/ENCFF590IMH.bed.gz
https://www.encodeproject.org/files/ENCFF982FAE/@@download/ENCFF982FAE.bed.gz
https://www.encodeproject.org/files/ENCFF983DOS/@@download/ENCFF983DOS.bed.gz
https://www.encodeproject.org/files/ENCFF192OEF/@@download/ENCFF192OEF.bed.gz
https://www.encodeproject.org/files/ENCFF059LMQ/@@download/ENCFF059LMQ.bed.gz
https://www.encodeproject.org/files/ENCFF405AVE/@@download/ENCFF405AVE.bed.gz
https://www.encodeproject.org/files/ENCFF283MLR/@@download/ENCFF283MLR.bed.gz
https://www.encodeproject.org/files/ENCFF652BAY/@@download/ENCFF652BAY.bed.gz
https://www.encodeproject.org/files/ENCFF071SKV/@@download/ENCFF071SKV.bed.gz
https://www.encodeproject.org/files/ENCFF145TFV/@@download/ENCFF145TFV.bed.gz
https://www.encodeproject.org/files/ENCFF116QEQ/@@download/ENCFF116QEQ.bed.gz
https://www.encodeproject.org/files/ENCFF296HBA/@@download/ENCFF296HBA.bed.gz
https://www.encodeproject.org/files/ENCFF818YNY/@@download/ENCFF818YNY.bed.gz
https://www.encodeproject.org/files/ENCFF706NTP/@@download/ENCFF706NTP.bed.gz
https://www.encodeproject.org/files/ENCFF723RHM/@@download/ENCFF723RHM.bed.gz
https://www.encodeproject.org/files/ENCFF165HPO/@@download/ENCFF165HPO.bed.gz
https://www.encodeproject.org/files/ENCFF297UOT/@@download/ENCFF297UOT.bed.gz
https://www.encodeproject.org/files/ENCFF750HYX/@@download/ENCFF750HYX.bed.gz
https://www.encodeproject.org/files/ENCFF139YRB/@@download/ENCFF139YRB.bed.gz
https://www.encodeproject.org/files/ENCFF223MVO/@@download/ENCFF223MVO.bed.gz
https://www.encodeproject.org/files/ENCFF730BWG/@@download/ENCFF730BWG.bed.gz
https://www.encodeproject.org/files/ENCFF048JBY/@@download/ENCFF048JBY.bed.gz
https://www.encodeproject.org/files/ENCFF237CRN/@@download/ENCFF237CRN.bed.gz
https://www.encodeproject.org/files/ENCFF462BGD/@@download/ENCFF462BGD.bed.gz
https://www.encodeproject.org/files/ENCFF533ZVP/@@download/ENCFF533ZVP.bed.gz
https://www.encodeproject.org/files/ENCFF213FAU/@@download/ENCFF213FAU.bed.gz
https://www.encodeproject.org/files/ENCFF349ZJP/@@download/ENCFF349ZJP.bed.gz
https://www.encodeproject.org/files/ENCFF196MIP/@@download/ENCFF196MIP.bed.gz
https://www.encodeproject.org/files/ENCFF357KDM/@@download/ENCFF357KDM.bed.gz
https://www.encodeproject.org/files/ENCFF559NAA/@@download/ENCFF559NAA.bed.gz
https://www.encodeproject.org/files/ENCFF766DGJ/@@download/ENCFF766DGJ.bed.gz
https://www.encodeproject.org/files/ENCFF404GUR/@@download/ENCFF404GUR.bed.gz
https://www.encodeproject.org/files/ENCFF438HMI/@@download/ENCFF438HMI.bed.gz
https://www.encodeproject.org/files/ENCFF243LWR/@@download/ENCFF243LWR.bed.gz
https://www.encodeproject.org/files/ENCFF758VHM/@@download/ENCFF758VHM.bed.gz
https://www.encodeproject.org/files/ENCFF374KAL/@@download/ENCFF374KAL.bed.gz
https://www.encodeproject.org/files/ENCFF139DAT/@@download/ENCFF139DAT.bed.gz
https://www.encodeproject.org/files/ENCFF216JCS/@@download/ENCFF216JCS.bed.gz
https://www.encodeproject.org/files/ENCFF398STE/@@download/ENCFF398STE.bed.gz
https://www.encodeproject.org/files/ENCFF486GTG/@@download/ENCFF486GTG.bed.gz
https://www.encodeproject.org/files/ENCFF543WOA/@@download/ENCFF543WOA.bed.gz
https://www.encodeproject.org/files/ENCFF431WHH/@@download/ENCFF431WHH.bed.gz
https://www.encodeproject.org/files/ENCFF589YSM/@@download/ENCFF589YSM.bed.gz
https://www.encodeproject.org/files/ENCFF656EMP/@@download/ENCFF656EMP.bed.gz
https://www.encodeproject.org/files/ENCFF212KQW/@@download/ENCFF212KQW.bed.gz
https://www.encodeproject.org/files/ENCFF684WOG/@@download/ENCFF684WOG.bed.gz
https://www.encodeproject.org/files/ENCFF456EJU/@@download/ENCFF456EJU.bed.gz
https://www.encodeproject.org/files/ENCFF167JIF/@@download/ENCFF167JIF.bed.gz
https://www.encodeproject.org/files/ENCFF484MTO/@@download/ENCFF484MTO.bed.gz
https://www.encodeproject.org/files/ENCFF376NAW/@@download/ENCFF376NAW.bed.gz
https://www.encodeproject.org/files/ENCFF105CFW/@@download/ENCFF105CFW.bed.gz
https://www.encodeproject.org/files/ENCFF298RDY/@@download/ENCFF298RDY.bed.gz
https://www.encodeproject.org/files/ENCFF048OYH/@@download/ENCFF048OYH.bed.gz
https://www.encodeproject.org/files/ENCFF168CEK/@@download/ENCFF168CEK.bed.gz
https://www.encodeproject.org/files/ENCFF728WJC/@@download/ENCFF728WJC.bed.gz
https://www.encodeproject.org/files/ENCFF813AHH/@@download/ENCFF813AHH.bed.gz
https://www.encodeproject.org/files/ENCFF043SHF/@@download/ENCFF043SHF.bed.gz
https://www.encodeproject.org/files/ENCFF480WIZ/@@download/ENCFF480WIZ.bed.gz
https://www.encodeproject.org/files/ENCFF677XQY/@@download/ENCFF677XQY.bed.gz
https://www.encodeproject.org/files/ENCFF780PRI/@@download/ENCFF780PRI.bed.gz
https://www.encodeproject.org/files/ENCFF619EJE/@@download/ENCFF619EJE.bed.gz
https://www.encodeproject.org/files/ENCFF742GHB/@@download/ENCFF742GHB.bed.gz
https://www.encodeproject.org/files/ENCFF312XGT/@@download/ENCFF312XGT.bed.gz
https://www.encodeproject.org/files/ENCFF986VIO/@@download/ENCFF986VIO.bed.gz
https://www.encodeproject.org/files/ENCFF526HXY/@@download/ENCFF526HXY.bed.gz
https://www.encodeproject.org/files/ENCFF652LGM/@@download/ENCFF652LGM.bed.gz
https://www.encodeproject.org/files/ENCFF257KJY/@@download/ENCFF257KJY.bed.gz
https://www.encodeproject.org/files/ENCFF228ETE/@@download/ENCFF228ETE.bed.gz
https://www.encodeproject.org/files/ENCFF385NTO/@@download/ENCFF385NTO.bed.gz
https://www.encodeproject.org/files/ENCFF589UTS/@@download/ENCFF589UTS.bed.gz
https://www.encodeproject.org/files/ENCFF762DAY/@@download/ENCFF762DAY.bed.gz
https://www.encodeproject.org/files/ENCFF920XZT/@@download/ENCFF920XZT.bed.gz
https://www.encodeproject.org/files/ENCFF523OJP/@@download/ENCFF523OJP.bed.gz
https://www.encodeproject.org/files/ENCFF326ZZY/@@download/ENCFF326ZZY.bed.gz
https://www.encodeproject.org/files/ENCFF341INR/@@download/ENCFF341INR.bed.gz
https://www.encodeproject.org/files/ENCFF928RMP/@@download/ENCFF928RMP.bed.gz
https://www.encodeproject.org/files/ENCFF257PJJ/@@download/ENCFF257PJJ.bed.gz
https://www.encodeproject.org/files/ENCFF762MRB/@@download/ENCFF762MRB.bed.gz
https://www.encodeproject.org/files/ENCFF519XJZ/@@download/ENCFF519XJZ.bed.gz
https://www.encodeproject.org/files/ENCFF899VHF/@@download/ENCFF899VHF.bed.gz
https://www.encodeproject.org/files/ENCFF198FRL/@@download/ENCFF198FRL.bed.gz
https://www.encodeproject.org/files/ENCFF774HCJ/@@download/ENCFF774HCJ.bed.gz
https://www.encodeproject.org/files/ENCFF387MDJ/@@download/ENCFF387MDJ.bed.gz
https://www.encodeproject.org/files/ENCFF390YCN/@@download/ENCFF390YCN.bed.gz
https://www.encodeproject.org/files/ENCFF668IEY/@@download/ENCFF668IEY.bed.gz
https://www.encodeproject.org/files/ENCFF504FJO/@@download/ENCFF504FJO.bed.gz
https://www.encodeproject.org/files/ENCFF696NNT/@@download/ENCFF696NNT.bed.gz
https://www.encodeproject.org/files/ENCFF309MZJ/@@download/ENCFF309MZJ.bed.gz
https://www.encodeproject.org/files/ENCFF585YAM/@@download/ENCFF585YAM.bed.gz
https://www.encodeproject.org/files/ENCFF556DXV/@@download/ENCFF556DXV.bed.gz
https://www.encodeproject.org/files/ENCFF186JEA/@@download/ENCFF186JEA.bed.gz
https://www.encodeproject.org/files/ENCFF531JEN/@@download/ENCFF531JEN.bed.gz
https://www.encodeproject.org/files/ENCFF147EHR/@@download/ENCFF147EHR.bed.gz
https://www.encodeproject.org/files/ENCFF990PGL/@@download/ENCFF990PGL.bed.gz
https://www.encodeproject.org/files/ENCFF596RNS/@@download/ENCFF596RNS.bed.gz
https://www.encodeproject.org/files/ENCFF935DQR/@@download/ENCFF935DQR.bed.gz
https://www.encodeproject.org/files/ENCFF979EQO/@@download/ENCFF979EQO.bed.gz
https://www.encodeproject.org/files/ENCFF401LRE/@@download/ENCFF401LRE.bed.gz
https://www.encodeproject.org/files/ENCFF425SAU/@@download/ENCFF425SAU.bed.gz
https://www.encodeproject.org/files/ENCFF947OWV/@@download/ENCFF947OWV.bed.gz
https://www.encodeproject.org/files/ENCFF672KRQ/@@download/ENCFF672KRQ.bed.gz
https://www.encodeproject.org/files/ENCFF163XJL/@@download/ENCFF163XJL.bed.gz
https://www.encodeproject.org/files/ENCFF901YFU/@@download/ENCFF901YFU.bed.gz
https://www.encodeproject.org/files/ENCFF925OBW/@@download/ENCFF925OBW.bed.gz
https://www.encodeproject.org/files/ENCFF870KPX/@@download/ENCFF870KPX.bed.gz
https://www.encodeproject.org/files/ENCFF781CSK/@@download/ENCFF781CSK.bed.gz
https://www.encodeproject.org/files/ENCFF398AIN/@@download/ENCFF398AIN.bed.gz
https://www.encodeproject.org/files/ENCFF864GEJ/@@download/ENCFF864GEJ.bed.gz
https://www.encodeproject.org/files/ENCFF692HRW/@@download/ENCFF692HRW.bed.gz
https://www.encodeproject.org/files/ENCFF298HYI/@@download/ENCFF298HYI.bed.gz
https://www.encodeproject.org/files/ENCFF093TYJ/@@download/ENCFF093TYJ.bed.gz
https://www.encodeproject.org/files/ENCFF069FQJ/@@download/ENCFF069FQJ.bed.gz
https://www.encodeproject.org/files/ENCFF872TAH/@@download/ENCFF872TAH.bed.gz
https://www.encodeproject.org/files/ENCFF366FUH/@@download/ENCFF366FUH.bed.gz
https://www.encodeproject.org/files/ENCFF526JFU/@@download/ENCFF526JFU.bed.gz
https://www.encodeproject.org/files/ENCFF516PSQ/@@download/ENCFF516PSQ.bed.gz
https://www.encodeproject.org/files/ENCFF267FPQ/@@download/ENCFF267FPQ.bed.gz
https://www.encodeproject.org/files/ENCFF793VSB/@@download/ENCFF793VSB.bed.gz
https://www.encodeproject.org/files/ENCFF279SRP/@@download/ENCFF279SRP.bed.gz
https://www.encodeproject.org/files/ENCFF785RCW/@@download/ENCFF785RCW.bed.gz
https://www.encodeproject.org/files/ENCFF296RXK/@@download/ENCFF296RXK.bed.gz
https://www.encodeproject.org/files/ENCFF223XMG/@@download/ENCFF223XMG.bed.gz
https://www.encodeproject.org/files/ENCFF743QMF/@@download/ENCFF743QMF.bed.gz
https://www.encodeproject.org/files/ENCFF400UQT/@@download/ENCFF400UQT.bed.gz
https://www.encodeproject.org/files/ENCFF409FCU/@@download/ENCFF409FCU.bed.gz
https://www.encodeproject.org/files/ENCFF347XUI/@@download/ENCFF347XUI.bed.gz
https://www.encodeproject.org/files/ENCFF538CQL/@@download/ENCFF538CQL.bed.gz
https://www.encodeproject.org/files/ENCFF958FIB/@@download/ENCFF958FIB.bed.gz
https://www.encodeproject.org/files/ENCFF799KWQ/@@download/ENCFF799KWQ.bed.gz
https://www.encodeproject.org/files/ENCFF031CGD/@@download/ENCFF031CGD.bed.gz
https://www.encodeproject.org/files/ENCFF476BTO/@@download/ENCFF476BTO.bed.gz
https://www.encodeproject.org/files/ENCFF173PFY/@@download/ENCFF173PFY.bed.gz
https://www.encodeproject.org/files/ENCFF190WJC/@@download/ENCFF190WJC.bed.gz
https://www.encodeproject.org/files/ENCFF800FWK/@@download/ENCFF800FWK.bed.gz
https://www.encodeproject.org/files/ENCFF129MYZ/@@download/ENCFF129MYZ.bed.gz
https://www.encodeproject.org/files/ENCFF873MPL/@@download/ENCFF873MPL.bed.gz
https://www.encodeproject.org/files/ENCFF551XKU/@@download/ENCFF551XKU.bed.gz
https://www.encodeproject.org/files/ENCFF069UNX/@@download/ENCFF069UNX.bed.gz
https://www.encodeproject.org/files/ENCFF900LEV/@@download/ENCFF900LEV.bed.gz
https://www.encodeproject.org/files/ENCFF240NHO/@@download/ENCFF240NHO.bed.gz
https://www.encodeproject.org/files/ENCFF894CYY/@@download/ENCFF894CYY.bed.gz
https://www.encodeproject.org/files/ENCFF562GLR/@@download/ENCFF562GLR.bed.gz
https://www.encodeproject.org/files/ENCFF425WHN/@@download/ENCFF425WHN.bed.gz
https://www.encodeproject.org/files/ENCFF010OIH/@@download/ENCFF010OIH.bed.gz
https://www.encodeproject.org/files/ENCFF559TUF/@@download/ENCFF559TUF.bed.gz
https://www.encodeproject.org/files/ENCFF424YQO/@@download/ENCFF424YQO.bed.gz
https://www.encodeproject.org/files/ENCFF228LXB/@@download/ENCFF228LXB.bed.gz
https://www.encodeproject.org/files/ENCFF769LDQ/@@download/ENCFF769LDQ.bed.gz
https://www.encodeproject.org/files/ENCFF985LSF/@@download/ENCFF985LSF.bed.gz
https://www.encodeproject.org/files/ENCFF540KVA/@@download/ENCFF540KVA.bed.gz
https://www.encodeproject.org/files/ENCFF053FUO/@@download/ENCFF053FUO.bed.gz
https://www.encodeproject.org/files/ENCFF687OJX/@@download/ENCFF687OJX.bed.gz
https://www.encodeproject.org/files/ENCFF466NQN/@@download/ENCFF466NQN.bed.gz
https://www.encodeproject.org/files/ENCFF957XCF/@@download/ENCFF957XCF.bed.gz
https://www.encodeproject.org/files/ENCFF180SLH/@@download/ENCFF180SLH.bed.gz
https://www.encodeproject.org/files/ENCFF396WWX/@@download/ENCFF396WWX.bed.gz
https://www.encodeproject.org/files/ENCFF841SQE/@@download/ENCFF841SQE.bed.gz
https://www.encodeproject.org/files/ENCFF973SKQ/@@download/ENCFF973SKQ.bed.gz
https://www.encodeproject.org/files/ENCFF947WQF/@@download/ENCFF947WQF.bed.gz
https://www.encodeproject.org/files/ENCFF523YNJ/@@download/ENCFF523YNJ.bed.gz
https://www.encodeproject.org/files/ENCFF572MRE/@@download/ENCFF572MRE.bed.gz
https://www.encodeproject.org/files/ENCFF207DCG/@@download/ENCFF207DCG.bed.gz
https://www.encodeproject.org/files/ENCFF374YLB/@@download/ENCFF374YLB.bed.gz
https://www.encodeproject.org/files/ENCFF740UMC/@@download/ENCFF740UMC.bed.gz
https://www.encodeproject.org/files/ENCFF337XHI/@@download/ENCFF337XHI.bed.gz
https://www.encodeproject.org/files/ENCFF192KNL/@@download/ENCFF192KNL.bed.gz
https://www.encodeproject.org/files/ENCFF943SWY/@@download/ENCFF943SWY.bed.gz
https://www.encodeproject.org/files/ENCFF787WGD/@@download/ENCFF787WGD.bed.gz
https://www.encodeproject.org/files/ENCFF525OWW/@@download/ENCFF525OWW.bed.gz
https://www.encodeproject.org/files/ENCFF726BSI/@@download/ENCFF726BSI.bed.gz
https://www.encodeproject.org/files/ENCFF598VCC/@@download/ENCFF598VCC.bed.gz
https://www.encodeproject.org/files/ENCFF427ERU/@@download/ENCFF427ERU.bed.gz
https://www.encodeproject.org/files/ENCFF071LWX/@@download/ENCFF071LWX.bed.gz
https://www.encodeproject.org/files/ENCFF308IVB/@@download/ENCFF308IVB.bed.gz
https://www.encodeproject.org/files/ENCFF958RHD/@@download/ENCFF958RHD.bed.gz
https://www.encodeproject.org/files/ENCFF322XGU/@@download/ENCFF322XGU.bed.gz
https://www.encodeproject.org/files/ENCFF474ANC/@@download/ENCFF474ANC.bed.gz
https://www.encodeproject.org/files/ENCFF582RGG/@@download/ENCFF582RGG.bed.gz
https://www.encodeproject.org/files/ENCFF880CSY/@@download/ENCFF880CSY.bed.gz
https://www.encodeproject.org/files/ENCFF524DKI/@@download/ENCFF524DKI.bed.gz
https://www.encodeproject.org/files/ENCFF140QKU/@@download/ENCFF140QKU.bed.gz
https://www.encodeproject.org/files/ENCFF493GWE/@@download/ENCFF493GWE.bed.gz
https://www.encodeproject.org/files/ENCFF963JWQ/@@download/ENCFF963JWQ.bed.gz
https://www.encodeproject.org/files/ENCFF403VHJ/@@download/ENCFF403VHJ.bed.gz
https://www.encodeproject.org/files/ENCFF649LYF/@@download/ENCFF649LYF.bed.gz
https://www.encodeproject.org/files/ENCFF439THG/@@download/ENCFF439THG.bed.gz
https://www.encodeproject.org/files/ENCFF596AFE/@@download/ENCFF596AFE.bed.gz
https://www.encodeproject.org/files/ENCFF895PRD/@@download/ENCFF895PRD.bed.gz
https://www.encodeproject.org/files/ENCFF904ELF/@@download/ENCFF904ELF.bed.gz
https://www.encodeproject.org/files/ENCFF640BNV/@@download/ENCFF640BNV.bed.gz
https://www.encodeproject.org/files/ENCFF983XNK/@@download/ENCFF983XNK.bed.gz
https://www.encodeproject.org/files/ENCFF678AFZ/@@download/ENCFF678AFZ.bed.gz
https://www.encodeproject.org/files/ENCFF197PCI/@@download/ENCFF197PCI.bed.gz
https://www.encodeproject.org/files/ENCFF603BVS/@@download/ENCFF603BVS.bed.gz
https://www.encodeproject.org/files/ENCFF911YAP/@@download/ENCFF911YAP.bed.gz
https://www.encodeproject.org/files/ENCFF070LIX/@@download/ENCFF070LIX.bed.gz
https://www.encodeproject.org/files/ENCFF165CWU/@@download/ENCFF165CWU.bed.gz
https://www.encodeproject.org/files/ENCFF865VNR/@@download/ENCFF865VNR.bed.gz
https://www.encodeproject.org/files/ENCFF297HFB/@@download/ENCFF297HFB.bed.gz
https://www.encodeproject.org/files/ENCFF999LGM/@@download/ENCFF999LGM.bed.gz
https://www.encodeproject.org/files/ENCFF562HWK/@@download/ENCFF562HWK.bed.gz
https://www.encodeproject.org/files/ENCFF543EKJ/@@download/ENCFF543EKJ.bed.gz
https://www.encodeproject.org/files/ENCFF336LQD/@@download/ENCFF336LQD.bed.gz
https://www.encodeproject.org/files/ENCFF082AHT/@@download/ENCFF082AHT.bed.gz
https://www.encodeproject.org/files/ENCFF505LKQ/@@download/ENCFF505LKQ.bed.gz
https://www.encodeproject.org/files/ENCFF942WOS/@@download/ENCFF942WOS.bed.gz
https://www.encodeproject.org/files/ENCFF235CCW/@@download/ENCFF235CCW.bed.gz
https://www.encodeproject.org/files/ENCFF198EDA/@@download/ENCFF198EDA.bed.gz
https://www.encodeproject.org/files/ENCFF991DLJ/@@download/ENCFF991DLJ.bed.gz
https://www.encodeproject.org/files/ENCFF499WMF/@@download/ENCFF499WMF.bed.gz
https://www.encodeproject.org/files/ENCFF408UDL/@@download/ENCFF408UDL.bed.gz
https://www.encodeproject.org/files/ENCFF011EKJ/@@download/ENCFF011EKJ.bed.gz
https://www.encodeproject.org/files/ENCFF544AHJ/@@download/ENCFF544AHJ.bed.gz
https://www.encodeproject.org/files/ENCFF320WWG/@@download/ENCFF320WWG.bed.gz
https://www.encodeproject.org/files/ENCFF789DYE/@@download/ENCFF789DYE.bed.gz
https://www.encodeproject.org/files/ENCFF973QNA/@@download/ENCFF973QNA.bed.gz
https://www.encodeproject.org/files/ENCFF878MDS/@@download/ENCFF878MDS.bed.gz
https://www.encodeproject.org/files/ENCFF569ZIN/@@download/ENCFF569ZIN.bed.gz
https://www.encodeproject.org/files/ENCFF173WNP/@@download/ENCFF173WNP.bed.gz
https://www.encodeproject.org/files/ENCFF672XFO/@@download/ENCFF672XFO.bed.gz
https://www.encodeproject.org/files/ENCFF086ZKN/@@download/ENCFF086ZKN.bed.gz
https://www.encodeproject.org/files/ENCFF128LXT/@@download/ENCFF128LXT.bed.gz
https://www.encodeproject.org/files/ENCFF228XKW/@@download/ENCFF228XKW.bed.gz
https://www.encodeproject.org/files/ENCFF871TAZ/@@download/ENCFF871TAZ.bed.gz
https://www.encodeproject.org/files/ENCFF388GAC/@@download/ENCFF388GAC.bed.gz
https://www.encodeproject.org/files/ENCFF062ZHW/@@download/ENCFF062ZHW.bed.gz
https://www.encodeproject.org/files/ENCFF187OQY/@@download/ENCFF187OQY.bed.gz
https://www.encodeproject.org/files/ENCFF566FBB/@@download/ENCFF566FBB.bed.gz
https://www.encodeproject.org/files/ENCFF305JWM/@@download/ENCFF305JWM.bed.gz
https://www.encodeproject.org/files/ENCFF993KVN/@@download/ENCFF993KVN.bed.gz
https://www.encodeproject.org/files/ENCFF849MVB/@@download/ENCFF849MVB.bed.gz
https://www.encodeproject.org/files/ENCFF851UJZ/@@download/ENCFF851UJZ.bed.gz
https://www.encodeproject.org/files/ENCFF920SWN/@@download/ENCFF920SWN.bed.gz
https://www.encodeproject.org/files/ENCFF837CIE/@@download/ENCFF837CIE.bed.gz
https://www.encodeproject.org/files/ENCFF650JSK/@@download/ENCFF650JSK.bed.gz
https://www.encodeproject.org/files/ENCFF877GZL/@@download/ENCFF877GZL.bed.gz
https://www.encodeproject.org/files/ENCFF918DCJ/@@download/ENCFF918DCJ.bed.gz
https://www.encodeproject.org/files/ENCFF262QRK/@@download/ENCFF262QRK.bed.gz
https://www.encodeproject.org/files/ENCFF515NEV/@@download/ENCFF515NEV.bed.gz
https://www.encodeproject.org/files/ENCFF451NJY/@@download/ENCFF451NJY.bed.gz
https://www.encodeproject.org/files/ENCFF860ETP/@@download/ENCFF860ETP.bed.gz
https://www.encodeproject.org/files/ENCFF403HDK/@@download/ENCFF403HDK.bed.gz
https://www.encodeproject.org/files/ENCFF316FUP/@@download/ENCFF316FUP.bed.gz
https://www.encodeproject.org/files/ENCFF668MHF/@@download/ENCFF668MHF.bed.gz
https://www.encodeproject.org/files/ENCFF392OGP/@@download/ENCFF392OGP.bed.gz
https://www.encodeproject.org/files/ENCFF187FLI/@@download/ENCFF187FLI.bed.gz
https://www.encodeproject.org/files/ENCFF054NAY/@@download/ENCFF054NAY.bed.gz
https://www.encodeproject.org/files/ENCFF982MGJ/@@download/ENCFF982MGJ.bed.gz
https://www.encodeproject.org/files/ENCFF136DWH/@@download/ENCFF136DWH.bed.gz
https://www.encodeproject.org/files/ENCFF091NFL/@@download/ENCFF091NFL.bed.gz
https://www.encodeproject.org/files/ENCFF711ZNV/@@download/ENCFF711ZNV.bed.gz
https://www.encodeproject.org/files/ENCFF468VQY/@@download/ENCFF468VQY.bed.gz
https://www.encodeproject.org/files/ENCFF276HMB/@@download/ENCFF276HMB.bed.gz
https://www.encodeproject.org/files/ENCFF422XTZ/@@download/ENCFF422XTZ.bed.gz
https://www.encodeproject.org/files/ENCFF031PGF/@@download/ENCFF031PGF.bed.gz
https://www.encodeproject.org/files/ENCFF848MFK/@@download/ENCFF848MFK.bed.gz
https://www.encodeproject.org/files/ENCFF535HUF/@@download/ENCFF535HUF.bed.gz
https://www.encodeproject.org/files/ENCFF450JEI/@@download/ENCFF450JEI.bed.gz
https://www.encodeproject.org/files/ENCFF872QGN/@@download/ENCFF872QGN.bed.gz
https://www.encodeproject.org/files/ENCFF537IYD/@@download/ENCFF537IYD.bed.gz
https://www.encodeproject.org/files/ENCFF343BKP/@@download/ENCFF343BKP.bed.gz
https://www.encodeproject.org/files/ENCFF847APE/@@download/ENCFF847APE.bed.gz
https://www.encodeproject.org/files/ENCFF620UFJ/@@download/ENCFF620UFJ.bed.gz
https://www.encodeproject.org/files/ENCFF051UAO/@@download/ENCFF051UAO.bed.gz
https://www.encodeproject.org/files/ENCFF844EUI/@@download/ENCFF844EUI.bed.gz
https://www.encodeproject.org/files/ENCFF654XBR/@@download/ENCFF654XBR.bed.gz
https://www.encodeproject.org/files/ENCFF061CGN/@@download/ENCFF061CGN.bed.gz
https://www.encodeproject.org/files/ENCFF987ANH/@@download/ENCFF987ANH.bed.gz
https://www.encodeproject.org/files/ENCFF406MBT/@@download/ENCFF406MBT.bed.gz
https://www.encodeproject.org/files/ENCFF030GYP/@@download/ENCFF030GYP.bed.gz
https://www.encodeproject.org/files/ENCFF943MDF/@@download/ENCFF943MDF.bed.gz
https://www.encodeproject.org/files/ENCFF406VOM/@@download/ENCFF406VOM.bed.gz
https://www.encodeproject.org/files/ENCFF968PPO/@@download/ENCFF968PPO.bed.gz
https://www.encodeproject.org/files/ENCFF599MQD/@@download/ENCFF599MQD.bed.gz
https://www.encodeproject.org/files/ENCFF068VKC/@@download/ENCFF068VKC.bed.gz
https://www.encodeproject.org/files/ENCFF323PAW/@@download/ENCFF323PAW.bed.gz
https://www.encodeproject.org/files/ENCFF464BRU/@@download/ENCFF464BRU.bed.gz
https://www.encodeproject.org/files/ENCFF887UCU/@@download/ENCFF887UCU.bed.gz
https://www.encodeproject.org/files/ENCFF844YSE/@@download/ENCFF844YSE.bed.gz
https://www.encodeproject.org/files/ENCFF808HWM/@@download/ENCFF808HWM.bed.gz
https://www.encodeproject.org/files/ENCFF616WDV/@@download/ENCFF616WDV.bed.gz
https://www.encodeproject.org/files/ENCFF806DLU/@@download/ENCFF806DLU.bed.gz
https://www.encodeproject.org/files/ENCFF636MGZ/@@download/ENCFF636MGZ.bed.gz
https://www.encodeproject.org/files/ENCFF940GBJ/@@download/ENCFF940GBJ.bed.gz
https://www.encodeproject.org/files/ENCFF087HVU/@@download/ENCFF087HVU.bed.gz
https://www.encodeproject.org/files/ENCFF749VMS/@@download/ENCFF749VMS.bed.gz
https://www.encodeproject.org/files/ENCFF809HLK/@@download/ENCFF809HLK.bed.gz
https://www.encodeproject.org/files/ENCFF393SGD/@@download/ENCFF393SGD.bed.gz
https://www.encodeproject.org/files/ENCFF959ZVS/@@download/ENCFF959ZVS.bed.gz
https://www.encodeproject.org/files/ENCFF607WBS/@@download/ENCFF607WBS.bed.gz
https://www.encodeproject.org/files/ENCFF951LBK/@@download/ENCFF951LBK.bed.gz
https://www.encodeproject.org/files/ENCFF443ESI/@@download/ENCFF443ESI.bed.gz
https://www.encodeproject.org/files/ENCFF610OFX/@@download/ENCFF610OFX.bed.gz
https://www.encodeproject.org/files/ENCFF904VGO/@@download/ENCFF904VGO.bed.gz
https://www.encodeproject.org/files/ENCFF244HRS/@@download/ENCFF244HRS.bed.gz
https://www.encodeproject.org/files/ENCFF431ODC/@@download/ENCFF431ODC.bed.gz
https://www.encodeproject.org/files/ENCFF959OUK/@@download/ENCFF959OUK.bed.gz
https://www.encodeproject.org/files/ENCFF766RRS/@@download/ENCFF766RRS.bed.gz
https://www.encodeproject.org/files/ENCFF638BPF/@@download/ENCFF638BPF.bed.gz
https://www.encodeproject.org/files/ENCFF588EDD/@@download/ENCFF588EDD.bed.gz
https://www.encodeproject.org/files/ENCFF595JOJ/@@download/ENCFF595JOJ.bed.gz
https://www.encodeproject.org/files/ENCFF950XPI/@@download/ENCFF950XPI.bed.gz
https://www.encodeproject.org/files/ENCFF415NIR/@@download/ENCFF415NIR.bed.gz
https://www.encodeproject.org/files/ENCFF505FMU/@@download/ENCFF505FMU.bed.gz
https://www.encodeproject.org/files/ENCFF083OSL/@@download/ENCFF083OSL.bed.gz
https://www.encodeproject.org/files/ENCFF091DWR/@@download/ENCFF091DWR.bed.gz
https://www.encodeproject.org/files/ENCFF278OTQ/@@download/ENCFF278OTQ.bed.gz
https://www.encodeproject.org/files/ENCFF131SXE/@@download/ENCFF131SXE.bed.gz
https://www.encodeproject.org/files/ENCFF497ATP/@@download/ENCFF497ATP.bed.gz
https://www.encodeproject.org/files/ENCFF723AAA/@@download/ENCFF723AAA.bed.gz
https://www.encodeproject.org/files/ENCFF643RYT/@@download/ENCFF643RYT.bed.gz
https://www.encodeproject.org/files/ENCFF128MQA/@@download/ENCFF128MQA.bed.gz
https://www.encodeproject.org/files/ENCFF981XCI/@@download/ENCFF981XCI.bed.gz
https://www.encodeproject.org/files/ENCFF585TGM/@@download/ENCFF585TGM.bed.gz
https://www.encodeproject.org/files/ENCFF089DOZ/@@download/ENCFF089DOZ.bed.gz
https://www.encodeproject.org/files/ENCFF613FDP/@@download/ENCFF613FDP.bed.gz
https://www.encodeproject.org/files/ENCFF012LMV/@@download/ENCFF012LMV.bed.gz
https://www.encodeproject.org/files/ENCFF175IBJ/@@download/ENCFF175IBJ.bed.gz
https://www.encodeproject.org/files/ENCFF714ECJ/@@download/ENCFF714ECJ.bed.gz
https://www.encodeproject.org/files/ENCFF530EVK/@@download/ENCFF530EVK.bed.gz
https://www.encodeproject.org/files/ENCFF543FCD/@@download/ENCFF543FCD.bed.gz
https://www.encodeproject.org/files/ENCFF456XWQ/@@download/ENCFF456XWQ.bed.gz
https://www.encodeproject.org/files/ENCFF257ARP/@@download/ENCFF257ARP.bed.gz
https://www.encodeproject.org/files/ENCFF258YJB/@@download/ENCFF258YJB.bed.gz
https://www.encodeproject.org/files/ENCFF682DKB/@@download/ENCFF682DKB.bed.gz
https://www.encodeproject.org/files/ENCFF186ZKI/@@download/ENCFF186ZKI.bed.gz
https://www.encodeproject.org/files/ENCFF752XPT/@@download/ENCFF752XPT.bed.gz
https://www.encodeproject.org/files/ENCFF882VCG/@@download/ENCFF882VCG.bed.gz
https://www.encodeproject.org/files/ENCFF962LIV/@@download/ENCFF962LIV.bed.gz
https://www.encodeproject.org/files/ENCFF042OIM/@@download/ENCFF042OIM.bed.gz
https://www.encodeproject.org/files/ENCFF622BSH/@@download/ENCFF622BSH.bed.gz
https://www.encodeproject.org/files/ENCFF706VBJ/@@download/ENCFF706VBJ.bed.gz
https://www.encodeproject.org/files/ENCFF258HNV/@@download/ENCFF258HNV.bed.gz
https://www.encodeproject.org/files/ENCFF130VLO/@@download/ENCFF130VLO.bed.gz
https://www.encodeproject.org/files/ENCFF359QVT/@@download/ENCFF359QVT.bed.gz
https://www.encodeproject.org/files/ENCFF854ITV/@@download/ENCFF854ITV.bed.gz
https://www.encodeproject.org/files/ENCFF934WJP/@@download/ENCFF934WJP.bed.gz
https://www.encodeproject.org/files/ENCFF825UUR/@@download/ENCFF825UUR.bed.gz
https://www.encodeproject.org/files/ENCFF760EIL/@@download/ENCFF760EIL.bed.gz
https://www.encodeproject.org/files/ENCFF564KYZ/@@download/ENCFF564KYZ.bed.gz
https://www.encodeproject.org/files/ENCFF224URH/@@download/ENCFF224URH.bed.gz
https://www.encodeproject.org/files/ENCFF810JHZ/@@download/ENCFF810JHZ.bed.gz
https://www.encodeproject.org/files/ENCFF988OPF/@@download/ENCFF988OPF.bed.gz
https://www.encodeproject.org/files/ENCFF283OUA/@@download/ENCFF283OUA.bed.gz
https://www.encodeproject.org/files/ENCFF866ATU/@@download/ENCFF866ATU.bed.gz
https://www.encodeproject.org/files/ENCFF299PCW/@@download/ENCFF299PCW.bed.gz
https://www.encodeproject.org/files/ENCFF891SNO/@@download/ENCFF891SNO.bed.gz
https://www.encodeproject.org/files/ENCFF212PZS/@@download/ENCFF212PZS.bed.gz
https://www.encodeproject.org/files/ENCFF333RIY/@@download/ENCFF333RIY.bed.gz
https://www.encodeproject.org/files/ENCFF631YGF/@@download/ENCFF631YGF.bed.gz
https://www.encodeproject.org/files/ENCFF924IMH/@@download/ENCFF924IMH.bed.gz
https://www.encodeproject.org/files/ENCFF640SPI/@@download/ENCFF640SPI.bed.gz
https://www.encodeproject.org/files/ENCFF185UQN/@@download/ENCFF185UQN.bed.gz
https://www.encodeproject.org/files/ENCFF497GPO/@@download/ENCFF497GPO.bed.gz
https://www.encodeproject.org/files/ENCFF027PGC/@@download/ENCFF027PGC.bed.gz
https://www.encodeproject.org/files/ENCFF479VRX/@@download/ENCFF479VRX.bed.gz
https://www.encodeproject.org/files/ENCFF340LAR/@@download/ENCFF340LAR.bed.gz
https://www.encodeproject.org/files/ENCFF051IOH/@@download/ENCFF051IOH.bed.gz
https://www.encodeproject.org/files/ENCFF955OSV/@@download/ENCFF955OSV.bed.gz
https://www.encodeproject.org/files/ENCFF286DGC/@@download/ENCFF286DGC.bed.gz
https://www.encodeproject.org/files/ENCFF236TJC/@@download/ENCFF236TJC.bed.gz
https://www.encodeproject.org/files/ENCFF320ITE/@@download/ENCFF320ITE.bed.gz
https://www.encodeproject.org/files/ENCFF134RJP/@@download/ENCFF134RJP.bed.gz
https://www.encodeproject.org/files/ENCFF324YBZ/@@download/ENCFF324YBZ.bed.gz
https://www.encodeproject.org/files/ENCFF294GBL/@@download/ENCFF294GBL.bed.gz
https://www.encodeproject.org/files/ENCFF076PWD/@@download/ENCFF076PWD.bed.gz
https://www.encodeproject.org/files/ENCFF426CKY/@@download/ENCFF426CKY.bed.gz
https://www.encodeproject.org/files/ENCFF396ZNA/@@download/ENCFF396ZNA.bed.gz
https://www.encodeproject.org/files/ENCFF433QYE/@@download/ENCFF433QYE.bed.gz
https://www.encodeproject.org/files/ENCFF158FUM/@@download/ENCFF158FUM.bed.gz
https://www.encodeproject.org/files/ENCFF026CGG/@@download/ENCFF026CGG.bed.gz
https://www.encodeproject.org/files/ENCFF478RAM/@@download/ENCFF478RAM.bed.gz
https://www.encodeproject.org/files/ENCFF666KGQ/@@download/ENCFF666KGQ.bed.gz
https://www.encodeproject.org/files/ENCFF945NEK/@@download/ENCFF945NEK.bed.gz
https://www.encodeproject.org/files/ENCFF681XXA/@@download/ENCFF681XXA.bed.gz
https://www.encodeproject.org/files/ENCFF444TXN/@@download/ENCFF444TXN.bed.gz
https://www.encodeproject.org/files/ENCFF619BKK/@@download/ENCFF619BKK.bed.gz
https://www.encodeproject.org/files/ENCFF307FJW/@@download/ENCFF307FJW.bed.gz
https://www.encodeproject.org/files/ENCFF360TXM/@@download/ENCFF360TXM.bed.gz
https://www.encodeproject.org/files/ENCFF204QDV/@@download/ENCFF204QDV.bed.gz
https://www.encodeproject.org/files/ENCFF881REM/@@download/ENCFF881REM.bed.gz
https://www.encodeproject.org/files/ENCFF499HWY/@@download/ENCFF499HWY.bed.gz
https://www.encodeproject.org/files/ENCFF419EFM/@@download/ENCFF419EFM.bed.gz
https://www.encodeproject.org/files/ENCFF713GAR/@@download/ENCFF713GAR.bed.gz
https://www.encodeproject.org/files/ENCFF320SII/@@download/ENCFF320SII.bed.gz
https://www.encodeproject.org/files/ENCFF850TWV/@@download/ENCFF850TWV.bed.gz
https://www.encodeproject.org/files/ENCFF541MUO/@@download/ENCFF541MUO.bed.gz
https://www.encodeproject.org/files/ENCFF617XNN/@@download/ENCFF617XNN.bed.gz
https://www.encodeproject.org/files/ENCFF864YKJ/@@download/ENCFF864YKJ.bed.gz
https://www.encodeproject.org/files/ENCFF448PXV/@@download/ENCFF448PXV.bed.gz
https://www.encodeproject.org/files/ENCFF175EFS/@@download/ENCFF175EFS.bed.gz
https://www.encodeproject.org/files/ENCFF697CEZ/@@download/ENCFF697CEZ.bed.gz
https://www.encodeproject.org/files/ENCFF312SAL/@@download/ENCFF312SAL.bed.gz
https://www.encodeproject.org/files/ENCFF892ZLV/@@download/ENCFF892ZLV.bed.gz
https://www.encodeproject.org/files/ENCFF838TJC/@@download/ENCFF838TJC.bed.gz
https://www.encodeproject.org/files/ENCFF112NRI/@@download/ENCFF112NRI.bed.gz
https://www.encodeproject.org/files/ENCFF174MVI/@@download/ENCFF174MVI.bed.gz
https://www.encodeproject.org/files/ENCFF023NLD/@@download/ENCFF023NLD.bed.gz
https://www.encodeproject.org/files/ENCFF624GQA/@@download/ENCFF624GQA.bed.gz
https://www.encodeproject.org/files/ENCFF995UKR/@@download/ENCFF995UKR.bed.gz
https://www.encodeproject.org/files/ENCFF363TQS/@@download/ENCFF363TQS.bed.gz
https://www.encodeproject.org/files/ENCFF880DSQ/@@download/ENCFF880DSQ.bed.gz
https://www.encodeproject.org/files/ENCFF878OMM/@@download/ENCFF878OMM.bed.gz
https://www.encodeproject.org/files/ENCFF304BXH/@@download/ENCFF304BXH.bed.gz
https://www.encodeproject.org/files/ENCFF055OKO/@@download/ENCFF055OKO.bed.gz
https://www.encodeproject.org/files/ENCFF833LVY/@@download/ENCFF833LVY.bed.gz
https://www.encodeproject.org/files/ENCFF110IIC/@@download/ENCFF110IIC.bed.gz
https://www.encodeproject.org/files/ENCFF804NCB/@@download/ENCFF804NCB.bed.gz
https://www.encodeproject.org/files/ENCFF851ZZL/@@download/ENCFF851ZZL.bed.gz
https://www.encodeproject.org/files/ENCFF889MTR/@@download/ENCFF889MTR.bed.gz
https://www.encodeproject.org/files/ENCFF940UKK/@@download/ENCFF940UKK.bed.gz
https://www.encodeproject.org/files/ENCFF391RNO/@@download/ENCFF391RNO.bed.gz
https://www.encodeproject.org/files/ENCFF862MSO/@@download/ENCFF862MSO.bed.gz
https://www.encodeproject.org/files/ENCFF810ETW/@@download/ENCFF810ETW.bed.gz
https://www.encodeproject.org/files/ENCFF256XZJ/@@download/ENCFF256XZJ.bed.gz
https://www.encodeproject.org/files/ENCFF213ZSN/@@download/ENCFF213ZSN.bed.gz
https://www.encodeproject.org/files/ENCFF687UEZ/@@download/ENCFF687UEZ.bed.gz
https://www.encodeproject.org/files/ENCFF753NXE/@@download/ENCFF753NXE.bed.gz
https://www.encodeproject.org/files/ENCFF997QHQ/@@download/ENCFF997QHQ.bed.gz
https://www.encodeproject.org/files/ENCFF790FSS/@@download/ENCFF790FSS.bed.gz
https://www.encodeproject.org/files/ENCFF428KTM/@@download/ENCFF428KTM.bed.gz
https://www.encodeproject.org/files/ENCFF277JDY/@@download/ENCFF277JDY.bed.gz
https://www.encodeproject.org/files/ENCFF408IEY/@@download/ENCFF408IEY.bed.gz
https://www.encodeproject.org/files/ENCFF620FAG/@@download/ENCFF620FAG.bed.gz
https://www.encodeproject.org/files/ENCFF782RVB/@@download/ENCFF782RVB.bed.gz
https://www.encodeproject.org/files/ENCFF160ITS/@@download/ENCFF160ITS.bed.gz
https://www.encodeproject.org/files/ENCFF695CHO/@@download/ENCFF695CHO.bed.gz
https://www.encodeproject.org/files/ENCFF162FSH/@@download/ENCFF162FSH.bed.gz
https://www.encodeproject.org/files/ENCFF914YNP/@@download/ENCFF914YNP.bed.gz
https://www.encodeproject.org/files/ENCFF690NJM/@@download/ENCFF690NJM.bed.gz
https://www.encodeproject.org/files/ENCFF272TLO/@@download/ENCFF272TLO.bed.gz
https://www.encodeproject.org/files/ENCFF399FBR/@@download/ENCFF399FBR.bed.gz
https://www.encodeproject.org/files/ENCFF808KDZ/@@download/ENCFF808KDZ.bed.gz
https://www.encodeproject.org/files/ENCFF149HSL/@@download/ENCFF149HSL.bed.gz
https://www.encodeproject.org/files/ENCFF886GPY/@@download/ENCFF886GPY.bed.gz
https://www.encodeproject.org/files/ENCFF140SXW/@@download/ENCFF140SXW.bed.gz
https://www.encodeproject.org/files/ENCFF730CQP/@@download/ENCFF730CQP.bed.gz
https://www.encodeproject.org/files/ENCFF600LVG/@@download/ENCFF600LVG.bed.gz
https://www.encodeproject.org/files/ENCFF969WJZ/@@download/ENCFF969WJZ.bed.gz
https://www.encodeproject.org/files/ENCFF557JCY/@@download/ENCFF557JCY.bed.gz
https://www.encodeproject.org/files/ENCFF118TEK/@@download/ENCFF118TEK.bed.gz
https://www.encodeproject.org/files/ENCFF766JYR/@@download/ENCFF766JYR.bed.gz
https://www.encodeproject.org/files/ENCFF300EHI/@@download/ENCFF300EHI.bed.gz
https://www.encodeproject.org/files/ENCFF054VYQ/@@download/ENCFF054VYQ.bed.gz
https://www.encodeproject.org/files/ENCFF682VWE/@@download/ENCFF682VWE.bed.gz
https://www.encodeproject.org/files/ENCFF746EFN/@@download/ENCFF746EFN.bed.gz
https://www.encodeproject.org/files/ENCFF590VUT/@@download/ENCFF590VUT.bed.gz
https://www.encodeproject.org/files/ENCFF493PIX/@@download/ENCFF493PIX.bed.gz
https://www.encodeproject.org/files/ENCFF235DXM/@@download/ENCFF235DXM.bed.gz
https://www.encodeproject.org/files/ENCFF573FSY/@@download/ENCFF573FSY.bed.gz
https://www.encodeproject.org/files/ENCFF281YHW/@@download/ENCFF281YHW.bed.gz
https://www.encodeproject.org/files/ENCFF247WWM/@@download/ENCFF247WWM.bed.gz
https://www.encodeproject.org/files/ENCFF042ZRT/@@download/ENCFF042ZRT.bed.gz
https://www.encodeproject.org/files/ENCFF333ZYF/@@download/ENCFF333ZYF.bed.gz
https://www.encodeproject.org/files/ENCFF545WVJ/@@download/ENCFF545WVJ.bed.gz
https://www.encodeproject.org/files/ENCFF314EPK/@@download/ENCFF314EPK.bed.gz
https://www.encodeproject.org/files/ENCFF187OZQ/@@download/ENCFF187OZQ.bed.gz
https://www.encodeproject.org/files/ENCFF029PRD/@@download/ENCFF029PRD.bed.gz
https://www.encodeproject.org/files/ENCFF233CRS/@@download/ENCFF233CRS.bed.gz
https://www.encodeproject.org/files/ENCFF566RAV/@@download/ENCFF566RAV.bed.gz
https://www.encodeproject.org/files/ENCFF790NVV/@@download/ENCFF790NVV.bed.gz
https://www.encodeproject.org/files/ENCFF206GOR/@@download/ENCFF206GOR.bed.gz
https://www.encodeproject.org/files/ENCFF570EZK/@@download/ENCFF570EZK.bed.gz
https://www.encodeproject.org/files/ENCFF023IQG/@@download/ENCFF023IQG.bed.gz
https://www.encodeproject.org/files/ENCFF539BKW/@@download/ENCFF539BKW.bed.gz
https://www.encodeproject.org/files/ENCFF037SHC/@@download/ENCFF037SHC.bed.gz
https://www.encodeproject.org/files/ENCFF170QFI/@@download/ENCFF170QFI.bed.gz
https://www.encodeproject.org/files/ENCFF839UOO/@@download/ENCFF839UOO.bed.gz
https://www.encodeproject.org/files/ENCFF479AIQ/@@download/ENCFF479AIQ.bed.gz
https://www.encodeproject.org/files/ENCFF749EWH/@@download/ENCFF749EWH.bed.gz
https://www.encodeproject.org/files/ENCFF565AFV/@@download/ENCFF565AFV.bed.gz
https://www.encodeproject.org/files/ENCFF039YMW/@@download/ENCFF039YMW.bed.gz
https://www.encodeproject.org/files/ENCFF711EYY/@@download/ENCFF711EYY.bed.gz
https://www.encodeproject.org/files/ENCFF258KWK/@@download/ENCFF258KWK.bed.gz
https://www.encodeproject.org/files/ENCFF725QKK/@@download/ENCFF725QKK.bed.gz
https://www.encodeproject.org/files/ENCFF483JLA/@@download/ENCFF483JLA.bed.gz
https://www.encodeproject.org/files/ENCFF635LRM/@@download/ENCFF635LRM.bed.gz
https://www.encodeproject.org/files/ENCFF979UGW/@@download/ENCFF979UGW.bed.gz
https://www.encodeproject.org/files/ENCFF662MEW/@@download/ENCFF662MEW.bed.gz
https://www.encodeproject.org/files/ENCFF468RWY/@@download/ENCFF468RWY.bed.gz
https://www.encodeproject.org/files/ENCFF665OYI/@@download/ENCFF665OYI.bed.gz
https://www.encodeproject.org/files/ENCFF440TYJ/@@download/ENCFF440TYJ.bed.gz
https://www.encodeproject.org/files/ENCFF020BJD/@@download/ENCFF020BJD.bed.gz
https://www.encodeproject.org/files/ENCFF410POI/@@download/ENCFF410POI.bed.gz
https://www.encodeproject.org/files/ENCFF398TZN/@@download/ENCFF398TZN.bed.gz
https://www.encodeproject.org/files/ENCFF061ZOH/@@download/ENCFF061ZOH.bed.gz
https://www.encodeproject.org/files/ENCFF444QQM/@@download/ENCFF444QQM.bed.gz
https://www.encodeproject.org/files/ENCFF088KEJ/@@download/ENCFF088KEJ.bed.gz
https://www.encodeproject.org/files/ENCFF820FGG/@@download/ENCFF820FGG.bed.gz
https://www.encodeproject.org/files/ENCFF136ORI/@@download/ENCFF136ORI.bed.gz
https://www.encodeproject.org/files/ENCFF253HPQ/@@download/ENCFF253HPQ.bed.gz
https://www.encodeproject.org/files/ENCFF526WHQ/@@download/ENCFF526WHQ.bed.gz
https://www.encodeproject.org/files/ENCFF843DXW/@@download/ENCFF843DXW.bed.gz
https://www.encodeproject.org/files/ENCFF440WYK/@@download/ENCFF440WYK.bed.gz
https://www.encodeproject.org/files/ENCFF108CVR/@@download/ENCFF108CVR.bed.gz
https://www.encodeproject.org/files/ENCFF295QSF/@@download/ENCFF295QSF.bed.gz
https://www.encodeproject.org/files/ENCFF174DWZ/@@download/ENCFF174DWZ.bed.gz
https://www.encodeproject.org/files/ENCFF790VLH/@@download/ENCFF790VLH.bed.gz
https://www.encodeproject.org/files/ENCFF811HAK/@@download/ENCFF811HAK.bed.gz
https://www.encodeproject.org/files/ENCFF021OPN/@@download/ENCFF021OPN.bed.gz
https://www.encodeproject.org/files/ENCFF999ORL/@@download/ENCFF999ORL.bed.gz
https://www.encodeproject.org/files/ENCFF574WML/@@download/ENCFF574WML.bed.gz
https://www.encodeproject.org/files/ENCFF281MSV/@@download/ENCFF281MSV.bed.gz
https://www.encodeproject.org/files/ENCFF247IPH/@@download/ENCFF247IPH.bed.gz
https://www.encodeproject.org/files/ENCFF424LCQ/@@download/ENCFF424LCQ.bed.gz
https://www.encodeproject.org/files/ENCFF083RKD/@@download/ENCFF083RKD.bed.gz
https://www.encodeproject.org/files/ENCFF324IGF/@@download/ENCFF324IGF.bed.gz
https://www.encodeproject.org/files/ENCFF082WFY/@@download/ENCFF082WFY.bed.gz
https://www.encodeproject.org/files/ENCFF908AYU/@@download/ENCFF908AYU.bed.gz
https://www.encodeproject.org/files/ENCFF307RHH/@@download/ENCFF307RHH.bed.gz
https://www.encodeproject.org/files/ENCFF726EYB/@@download/ENCFF726EYB.bed.gz
https://www.encodeproject.org/files/ENCFF002NMG/@@download/ENCFF002NMG.bed.gz
https://www.encodeproject.org/files/ENCFF710RBK/@@download/ENCFF710RBK.bed.gz
https://www.encodeproject.org/files/ENCFF009EIA/@@download/ENCFF009EIA.bed.gz
https://www.encodeproject.org/files/ENCFF499DSO/@@download/ENCFF499DSO.bed.gz
https://www.encodeproject.org/files/ENCFF977HPF/@@download/ENCFF977HPF.bed.gz
https://www.encodeproject.org/files/ENCFF799PTD/@@download/ENCFF799PTD.bed.gz
https://www.encodeproject.org/files/ENCFF064XJR/@@download/ENCFF064XJR.bed.gz
https://www.encodeproject.org/files/ENCFF944UZV/@@download/ENCFF944UZV.bed.gz
https://www.encodeproject.org/files/ENCFF575BEA/@@download/ENCFF575BEA.bed.gz
https://www.encodeproject.org/files/ENCFF092ZCW/@@download/ENCFF092ZCW.bed.gz
https://www.encodeproject.org/files/ENCFF501JBM/@@download/ENCFF501JBM.bed.gz
https://www.encodeproject.org/files/ENCFF726DCY/@@download/ENCFF726DCY.bed.gz
https://www.encodeproject.org/files/ENCFF809VGE/@@download/ENCFF809VGE.bed.gz
https://www.encodeproject.org/files/ENCFF089VZL/@@download/ENCFF089VZL.bed.gz
https://www.encodeproject.org/files/ENCFF167IYH/@@download/ENCFF167IYH.bed.gz
https://www.encodeproject.org/files/ENCFF285MZE/@@download/ENCFF285MZE.bed.gz
https://www.encodeproject.org/files/ENCFF523XIA/@@download/ENCFF523XIA.bed.gz
https://www.encodeproject.org/files/ENCFF744BUC/@@download/ENCFF744BUC.bed.gz
https://www.encodeproject.org/files/ENCFF938NUD/@@download/ENCFF938NUD.bed.gz
https://www.encodeproject.org/files/ENCFF927NIR/@@download/ENCFF927NIR.bed.gz
https://www.encodeproject.org/files/ENCFF573HHH/@@download/ENCFF573HHH.bed.gz
https://www.encodeproject.org/files/ENCFF170OCD/@@download/ENCFF170OCD.bed.gz
https://www.encodeproject.org/files/ENCFF822YVY/@@download/ENCFF822YVY.bed.gz
https://www.encodeproject.org/files/ENCFF627WHQ/@@download/ENCFF627WHQ.bed.gz
https://www.encodeproject.org/files/ENCFF556JTZ/@@download/ENCFF556JTZ.bed.gz
https://www.encodeproject.org/files/ENCFF647HXS/@@download/ENCFF647HXS.bed.gz
https://www.encodeproject.org/files/ENCFF319CEH/@@download/ENCFF319CEH.bed.gz
https://www.encodeproject.org/files/ENCFF161RTU/@@download/ENCFF161RTU.bed.gz
https://www.encodeproject.org/files/ENCFF800WIH/@@download/ENCFF800WIH.bed.gz
https://www.encodeproject.org/files/ENCFF212SSE/@@download/ENCFF212SSE.bed.gz
https://www.encodeproject.org/files/ENCFF372ZUI/@@download/ENCFF372ZUI.bed.gz
https://www.encodeproject.org/files/ENCFF421OBB/@@download/ENCFF421OBB.bed.gz
https://www.encodeproject.org/files/ENCFF342QBD/@@download/ENCFF342QBD.bed.gz
https://www.encodeproject.org/files/ENCFF956HZD/@@download/ENCFF956HZD.bed.gz
https://www.encodeproject.org/files/ENCFF210UUN/@@download/ENCFF210UUN.bed.gz
https://www.encodeproject.org/files/ENCFF859LFN/@@download/ENCFF859LFN.bed.gz
https://www.encodeproject.org/files/ENCFF763KYD/@@download/ENCFF763KYD.bed.gz
https://www.encodeproject.org/files/ENCFF919DET/@@download/ENCFF919DET.bed.gz
https://www.encodeproject.org/files/ENCFF230RVB/@@download/ENCFF230RVB.bed.gz
https://www.encodeproject.org/files/ENCFF919IAY/@@download/ENCFF919IAY.bed.gz
https://www.encodeproject.org/files/ENCFF897ILK/@@download/ENCFF897ILK.bed.gz
https://www.encodeproject.org/files/ENCFF804TKO/@@download/ENCFF804TKO.bed.gz
https://www.encodeproject.org/files/ENCFF380FWA/@@download/ENCFF380FWA.bed.gz
https://www.encodeproject.org/files/ENCFF319REU/@@download/ENCFF319REU.bed.gz
https://www.encodeproject.org/files/ENCFF832JNM/@@download/ENCFF832JNM.bed.gz
https://www.encodeproject.org/files/ENCFF617WTE/@@download/ENCFF617WTE.bed.gz
https://www.encodeproject.org/files/ENCFF885SLK/@@download/ENCFF885SLK.bed.gz
https://www.encodeproject.org/files/ENCFF419FWS/@@download/ENCFF419FWS.bed.gz
https://www.encodeproject.org/files/ENCFF863SPP/@@download/ENCFF863SPP.bed.gz
https://www.encodeproject.org/files/ENCFF497OJJ/@@download/ENCFF497OJJ.bed.gz
https://www.encodeproject.org/files/ENCFF541CHJ/@@download/ENCFF541CHJ.bed.gz
https://www.encodeproject.org/files/ENCFF392LNV/@@download/ENCFF392LNV.bed.gz
https://www.encodeproject.org/files/ENCFF344GUS/@@download/ENCFF344GUS.bed.gz
https://www.encodeproject.org/files/ENCFF285LJO/@@download/ENCFF285LJO.bed.gz
https://www.encodeproject.org/files/ENCFF083EMT/@@download/ENCFF083EMT.bed.gz
https://www.encodeproject.org/files/ENCFF858WGI/@@download/ENCFF858WGI.bed.gz
https://www.encodeproject.org/files/ENCFF321JRM/@@download/ENCFF321JRM.bed.gz
https://www.encodeproject.org/files/ENCFF648VWJ/@@download/ENCFF648VWJ.bed.gz
https://www.encodeproject.org/files/ENCFF645DOD/@@download/ENCFF645DOD.bed.gz
https://www.encodeproject.org/files/ENCFF623DLW/@@download/ENCFF623DLW.bed.gz
https://www.encodeproject.org/files/ENCFF083YIF/@@download/ENCFF083YIF.bed.gz
https://www.encodeproject.org/files/ENCFF446INF/@@download/ENCFF446INF.bed.gz
https://www.encodeproject.org/files/ENCFF991EEK/@@download/ENCFF991EEK.bed.gz
https://www.encodeproject.org/files/ENCFF535MKS/@@download/ENCFF535MKS.bed.gz
https://www.encodeproject.org/files/ENCFF461MGD/@@download/ENCFF461MGD.bed.gz
https://www.encodeproject.org/files/ENCFF694GVC/@@download/ENCFF694GVC.bed.gz
https://www.encodeproject.org/files/ENCFF996ZSG/@@download/ENCFF996ZSG.bed.gz
https://www.encodeproject.org/files/ENCFF876VSG/@@download/ENCFF876VSG.bed.gz
https://www.encodeproject.org/files/ENCFF906TYK/@@download/ENCFF906TYK.bed.gz
https://www.encodeproject.org/files/ENCFF957SUB/@@download/ENCFF957SUB.bed.gz
https://www.encodeproject.org/files/ENCFF135MZI/@@download/ENCFF135MZI.bed.gz
https://www.encodeproject.org/files/ENCFF636ROQ/@@download/ENCFF636ROQ.bed.gz
https://www.encodeproject.org/files/ENCFF163LQF/@@download/ENCFF163LQF.bed.gz
https://www.encodeproject.org/files/ENCFF564MZA/@@download/ENCFF564MZA.bed.gz
https://www.encodeproject.org/files/ENCFF822ODI/@@download/ENCFF822ODI.bed.gz
https://www.encodeproject.org/files/ENCFF374OHL/@@download/ENCFF374OHL.bed.gz
https://www.encodeproject.org/files/ENCFF553BDC/@@download/ENCFF553BDC.bed.gz
https://www.encodeproject.org/files/ENCFF074WXA/@@download/ENCFF074WXA.bed.gz
https://www.encodeproject.org/files/ENCFF507FIS/@@download/ENCFF507FIS.bed.gz
https://www.encodeproject.org/files/ENCFF895ZPV/@@download/ENCFF895ZPV.bed.gz
https://www.encodeproject.org/files/ENCFF151UVB/@@download/ENCFF151UVB.bed.gz
https://www.encodeproject.org/files/ENCFF891NBH/@@download/ENCFF891NBH.bed.gz
https://www.encodeproject.org/files/ENCFF389IUN/@@download/ENCFF389IUN.bed.gz
https://www.encodeproject.org/files/ENCFF501AZU/@@download/ENCFF501AZU.bed.gz
https://www.encodeproject.org/files/ENCFF544NCD/@@download/ENCFF544NCD.bed.gz
https://www.encodeproject.org/files/ENCFF736JEP/@@download/ENCFF736JEP.bed.gz
https://www.encodeproject.org/files/ENCFF724RMM/@@download/ENCFF724RMM.bed.gz
https://www.encodeproject.org/files/ENCFF590NGS/@@download/ENCFF590NGS.bed.gz
https://www.encodeproject.org/files/ENCFF227NXV/@@download/ENCFF227NXV.bed.gz
https://www.encodeproject.org/files/ENCFF269ZTH/@@download/ENCFF269ZTH.bed.gz
https://www.encodeproject.org/files/ENCFF075KCN/@@download/ENCFF075KCN.bed.gz
https://www.encodeproject.org/files/ENCFF877WSU/@@download/ENCFF877WSU.bed.gz
https://www.encodeproject.org/files/ENCFF806KKK/@@download/ENCFF806KKK.bed.gz
https://www.encodeproject.org/files/ENCFF788LOD/@@download/ENCFF788LOD.bed.gz
https://www.encodeproject.org/files/ENCFF771GDH/@@download/ENCFF771GDH.bed.gz
https://www.encodeproject.org/files/ENCFF822LBI/@@download/ENCFF822LBI.bed.gz
https://www.encodeproject.org/files/ENCFF067HYA/@@download/ENCFF067HYA.bed.gz
https://www.encodeproject.org/files/ENCFF637QPM/@@download/ENCFF637QPM.bed.gz
https://www.encodeproject.org/files/ENCFF899QIG/@@download/ENCFF899QIG.bed.gz
https://www.encodeproject.org/files/ENCFF522PDT/@@download/ENCFF522PDT.bed.gz
https://www.encodeproject.org/files/ENCFF180HZM/@@download/ENCFF180HZM.bed.gz
https://www.encodeproject.org/files/ENCFF263GEZ/@@download/ENCFF263GEZ.bed.gz
https://www.encodeproject.org/files/ENCFF980GEV/@@download/ENCFF980GEV.bed.gz
https://www.encodeproject.org/files/ENCFF217OUG/@@download/ENCFF217OUG.bed.gz
https://www.encodeproject.org/files/ENCFF520BAF/@@download/ENCFF520BAF.bed.gz
https://www.encodeproject.org/files/ENCFF981ERC/@@download/ENCFF981ERC.bed.gz
https://www.encodeproject.org/files/ENCFF220ZYK/@@download/ENCFF220ZYK.bed.gz
https://www.encodeproject.org/files/ENCFF060TRU/@@download/ENCFF060TRU.bed.gz
https://www.encodeproject.org/files/ENCFF762VSP/@@download/ENCFF762VSP.bed.gz
https://www.encodeproject.org/files/ENCFF256IWU/@@download/ENCFF256IWU.bed.gz
https://www.encodeproject.org/files/ENCFF728BVM/@@download/ENCFF728BVM.bed.gz
https://www.encodeproject.org/files/ENCFF100LWV/@@download/ENCFF100LWV.bed.gz
https://www.encodeproject.org/files/ENCFF986PUE/@@download/ENCFF986PUE.bed.gz
https://www.encodeproject.org/files/ENCFF609DJA/@@download/ENCFF609DJA.bed.gz
https://www.encodeproject.org/files/ENCFF643RZS/@@download/ENCFF643RZS.bed.gz
https://www.encodeproject.org/files/ENCFF745JNG/@@download/ENCFF745JNG.bed.gz
https://www.encodeproject.org/files/ENCFF681ISP/@@download/ENCFF681ISP.bed.gz
https://www.encodeproject.org/files/ENCFF130ODW/@@download/ENCFF130ODW.bed.gz
https://www.encodeproject.org/files/ENCFF363ANO/@@download/ENCFF363ANO.bed.gz
https://www.encodeproject.org/files/ENCFF951DYE/@@download/ENCFF951DYE.bed.gz
https://www.encodeproject.org/files/ENCFF234PLP/@@download/ENCFF234PLP.bed.gz
https://www.encodeproject.org/files/ENCFF786PZQ/@@download/ENCFF786PZQ.bed.gz
https://www.encodeproject.org/files/ENCFF641KGL/@@download/ENCFF641KGL.bed.gz
https://www.encodeproject.org/files/ENCFF750ASR/@@download/ENCFF750ASR.bed.gz
https://www.encodeproject.org/files/ENCFF341SNU/@@download/ENCFF341SNU.bed.gz
https://www.encodeproject.org/files/ENCFF674VQW/@@download/ENCFF674VQW.bed.gz
https://www.encodeproject.org/files/ENCFF994PTB/@@download/ENCFF994PTB.bed.gz
https://www.encodeproject.org/files/ENCFF659HXS/@@download/ENCFF659HXS.bed.gz
https://www.encodeproject.org/files/ENCFF504GWW/@@download/ENCFF504GWW.bed.gz
https://www.encodeproject.org/files/ENCFF375VVG/@@download/ENCFF375VVG.bed.gz
https://www.encodeproject.org/files/ENCFF834ZZU/@@download/ENCFF834ZZU.bed.gz
https://www.encodeproject.org/files/ENCFF033BJW/@@download/ENCFF033BJW.bed.gz
https://www.encodeproject.org/files/ENCFF877JIC/@@download/ENCFF877JIC.bed.gz
https://www.encodeproject.org/files/ENCFF488THZ/@@download/ENCFF488THZ.bed.gz
https://www.encodeproject.org/files/ENCFF063CYR/@@download/ENCFF063CYR.bed.gz
https://www.encodeproject.org/files/ENCFF724OOC/@@download/ENCFF724OOC.bed.gz
https://www.encodeproject.org/files/ENCFF301CNJ/@@download/ENCFF301CNJ.bed.gz
https://www.encodeproject.org/files/ENCFF386IBW/@@download/ENCFF386IBW.bed.gz
https://www.encodeproject.org/files/ENCFF771SZT/@@download/ENCFF771SZT.bed.gz
https://www.encodeproject.org/files/ENCFF473OYI/@@download/ENCFF473OYI.bed.gz
https://www.encodeproject.org/files/ENCFF121KQC/@@download/ENCFF121KQC.bed.gz
https://www.encodeproject.org/files/ENCFF473XZC/@@download/ENCFF473XZC.bed.gz
https://www.encodeproject.org/files/ENCFF461WTM/@@download/ENCFF461WTM.bed.gz
https://www.encodeproject.org/files/ENCFF216IRT/@@download/ENCFF216IRT.bed.gz
https://www.encodeproject.org/files/ENCFF678RDU/@@download/ENCFF678RDU.bed.gz
https://www.encodeproject.org/files/ENCFF240RRR/@@download/ENCFF240RRR.bed.gz
https://www.encodeproject.org/files/ENCFF747NAI/@@download/ENCFF747NAI.bed.gz
https://www.encodeproject.org/files/ENCFF860FWY/@@download/ENCFF860FWY.bed.gz
https://www.encodeproject.org/files/ENCFF690RFZ/@@download/ENCFF690RFZ.bed.gz
https://www.encodeproject.org/files/ENCFF026TXY/@@download/ENCFF026TXY.bed.gz
https://www.encodeproject.org/files/ENCFF554BKJ/@@download/ENCFF554BKJ.bed.gz
https://www.encodeproject.org/files/ENCFF036NSJ/@@download/ENCFF036NSJ.bed.gz
https://www.encodeproject.org/files/ENCFF569ZSY/@@download/ENCFF569ZSY.bed.gz
https://www.encodeproject.org/files/ENCFF848BJO/@@download/ENCFF848BJO.bed.gz
https://www.encodeproject.org/files/ENCFF116DAV/@@download/ENCFF116DAV.bed.gz
https://www.encodeproject.org/files/ENCFF072FUK/@@download/ENCFF072FUK.bed.gz
https://www.encodeproject.org/files/ENCFF447JUU/@@download/ENCFF447JUU.bed.gz
https://www.encodeproject.org/files/ENCFF918DOL/@@download/ENCFF918DOL.bed.gz
https://www.encodeproject.org/files/ENCFF708BZD/@@download/ENCFF708BZD.bed.gz
https://www.encodeproject.org/files/ENCFF203KIT/@@download/ENCFF203KIT.bed.gz
https://www.encodeproject.org/files/ENCFF509ZNV/@@download/ENCFF509ZNV.bed.gz
https://www.encodeproject.org/files/ENCFF055DPC/@@download/ENCFF055DPC.bed.gz
https://www.encodeproject.org/files/ENCFF331AWZ/@@download/ENCFF331AWZ.bed.gz
https://www.encodeproject.org/files/ENCFF331SYX/@@download/ENCFF331SYX.bed.gz
https://www.encodeproject.org/files/ENCFF117VPH/@@download/ENCFF117VPH.bed.gz
https://www.encodeproject.org/files/ENCFF748EZK/@@download/ENCFF748EZK.bed.gz
https://www.encodeproject.org/files/ENCFF290HPH/@@download/ENCFF290HPH.bed.gz
https://www.encodeproject.org/files/ENCFF541XUL/@@download/ENCFF541XUL.bed.gz
https://www.encodeproject.org/files/ENCFF018SKW/@@download/ENCFF018SKW.bed.gz
https://www.encodeproject.org/files/ENCFF397WQW/@@download/ENCFF397WQW.bed.gz
https://www.encodeproject.org/files/ENCFF066DFH/@@download/ENCFF066DFH.bed.gz
https://www.encodeproject.org/files/ENCFF103WNV/@@download/ENCFF103WNV.bed.gz
https://www.encodeproject.org/files/ENCFF332IDE/@@download/ENCFF332IDE.bed.gz
https://www.encodeproject.org/files/ENCFF609DCK/@@download/ENCFF609DCK.bed.gz
https://www.encodeproject.org/files/ENCFF339GIY/@@download/ENCFF339GIY.bed.gz
https://www.encodeproject.org/files/ENCFF557EGM/@@download/ENCFF557EGM.bed.gz
https://www.encodeproject.org/files/ENCFF877RCC/@@download/ENCFF877RCC.bed.gz
https://www.encodeproject.org/files/ENCFF568KMI/@@download/ENCFF568KMI.bed.gz
https://www.encodeproject.org/files/ENCFF703ISY/@@download/ENCFF703ISY.bed.gz
https://www.encodeproject.org/files/ENCFF013PJJ/@@download/ENCFF013PJJ.bed.gz
https://www.encodeproject.org/files/ENCFF134SGF/@@download/ENCFF134SGF.bed.gz
https://www.encodeproject.org/files/ENCFF372BHV/@@download/ENCFF372BHV.bed.gz
https://www.encodeproject.org/files/ENCFF795PZM/@@download/ENCFF795PZM.bed.gz
https://www.encodeproject.org/files/ENCFF262LCI/@@download/ENCFF262LCI.bed.gz
https://www.encodeproject.org/files/ENCFF060TVQ/@@download/ENCFF060TVQ.bed.gz
https://www.encodeproject.org/files/ENCFF302UMG/@@download/ENCFF302UMG.bed.gz
https://www.encodeproject.org/files/ENCFF443ZYT/@@download/ENCFF443ZYT.bed.gz
https://www.encodeproject.org/files/ENCFF810COU/@@download/ENCFF810COU.bed.gz
https://www.encodeproject.org/files/ENCFF494HEM/@@download/ENCFF494HEM.bed.gz
https://www.encodeproject.org/files/ENCFF346RQE/@@download/ENCFF346RQE.bed.gz
https://www.encodeproject.org/files/ENCFF116KIO/@@download/ENCFF116KIO.bed.gz
https://www.encodeproject.org/files/ENCFF577PMO/@@download/ENCFF577PMO.bed.gz
https://www.encodeproject.org/files/ENCFF178WXE/@@download/ENCFF178WXE.bed.gz
https://www.encodeproject.org/files/ENCFF181GHA/@@download/ENCFF181GHA.bed.gz
https://www.encodeproject.org/files/ENCFF656HRU/@@download/ENCFF656HRU.bed.gz
https://www.encodeproject.org/files/ENCFF273MBB/@@download/ENCFF273MBB.bed.gz
https://www.encodeproject.org/files/ENCFF083ZEU/@@download/ENCFF083ZEU.bed.gz
https://www.encodeproject.org/files/ENCFF654FWY/@@download/ENCFF654FWY.bed.gz
https://www.encodeproject.org/files/ENCFF070IFZ/@@download/ENCFF070IFZ.bed.gz
https://www.encodeproject.org/files/ENCFF586MGE/@@download/ENCFF586MGE.bed.gz
https://www.encodeproject.org/files/ENCFF230OHY/@@download/ENCFF230OHY.bed.gz
https://www.encodeproject.org/files/ENCFF507KJQ/@@download/ENCFF507KJQ.bed.gz
https://www.encodeproject.org/files/ENCFF623GHP/@@download/ENCFF623GHP.bed.gz
https://www.encodeproject.org/files/ENCFF893ZHK/@@download/ENCFF893ZHK.bed.gz
https://www.encodeproject.org/files/ENCFF398LPB/@@download/ENCFF398LPB.bed.gz
https://www.encodeproject.org/files/ENCFF099OAB/@@download/ENCFF099OAB.bed.gz
https://www.encodeproject.org/files/ENCFF417RXB/@@download/ENCFF417RXB.bed.gz
https://www.encodeproject.org/files/ENCFF700PWA/@@download/ENCFF700PWA.bed.gz
https://www.encodeproject.org/files/ENCFF928VLT/@@download/ENCFF928VLT.bed.gz
https://www.encodeproject.org/files/ENCFF436IGR/@@download/ENCFF436IGR.bed.gz
https://www.encodeproject.org/files/ENCFF222FDT/@@download/ENCFF222FDT.bed.gz
https://www.encodeproject.org/files/ENCFF456KXG/@@download/ENCFF456KXG.bed.gz
https://www.encodeproject.org/files/ENCFF547DXL/@@download/ENCFF547DXL.bed.gz
https://www.encodeproject.org/files/ENCFF366YFL/@@download/ENCFF366YFL.bed.gz
https://www.encodeproject.org/files/ENCFF316BEE/@@download/ENCFF316BEE.bed.gz
https://www.encodeproject.org/files/ENCFF139RYC/@@download/ENCFF139RYC.bed.gz
https://www.encodeproject.org/files/ENCFF753PBD/@@download/ENCFF753PBD.bed.gz
https://www.encodeproject.org/files/ENCFF339JBU/@@download/ENCFF339JBU.bed.gz
https://www.encodeproject.org/files/ENCFF226PTM/@@download/ENCFF226PTM.bed.gz
https://www.encodeproject.org/files/ENCFF060ZGU/@@download/ENCFF060ZGU.bed.gz
https://www.encodeproject.org/files/ENCFF174POB/@@download/ENCFF174POB.bed.gz
https://www.encodeproject.org/files/ENCFF291IUH/@@download/ENCFF291IUH.bed.gz
https://www.encodeproject.org/files/ENCFF548FYK/@@download/ENCFF548FYK.bed.gz
https://www.encodeproject.org/files/ENCFF582PMU/@@download/ENCFF582PMU.bed.gz
https://www.encodeproject.org/files/ENCFF348ZDS/@@download/ENCFF348ZDS.bed.gz
https://www.encodeproject.org/files/ENCFF861DLS/@@download/ENCFF861DLS.bed.gz
https://www.encodeproject.org/files/ENCFF205TQE/@@download/ENCFF205TQE.bed.gz
https://www.encodeproject.org/files/ENCFF330FCI/@@download/ENCFF330FCI.bed.gz
https://www.encodeproject.org/files/ENCFF239MTG/@@download/ENCFF239MTG.bed.gz
https://www.encodeproject.org/files/ENCFF739PPL/@@download/ENCFF739PPL.bed.gz
https://www.encodeproject.org/files/ENCFF233DXX/@@download/ENCFF233DXX.bed.gz
https://www.encodeproject.org/files/ENCFF688MYY/@@download/ENCFF688MYY.bed.gz
https://www.encodeproject.org/files/ENCFF271BHH/@@download/ENCFF271BHH.bed.gz
https://www.encodeproject.org/files/ENCFF762WZT/@@download/ENCFF762WZT.bed.gz
https://www.encodeproject.org/files/ENCFF400ITW/@@download/ENCFF400ITW.bed.gz
https://www.encodeproject.org/files/ENCFF711DUZ/@@download/ENCFF711DUZ.bed.gz
https://www.encodeproject.org/files/ENCFF880ZWY/@@download/ENCFF880ZWY.bed.gz
https://www.encodeproject.org/files/ENCFF690JSU/@@download/ENCFF690JSU.bed.gz
https://www.encodeproject.org/files/ENCFF600PBT/@@download/ENCFF600PBT.bed.gz
https://www.encodeproject.org/files/ENCFF735PFQ/@@download/ENCFF735PFQ.bed.gz
https://www.encodeproject.org/files/ENCFF730RDI/@@download/ENCFF730RDI.bed.gz
https://www.encodeproject.org/files/ENCFF672LCM/@@download/ENCFF672LCM.bed.gz
https://www.encodeproject.org/files/ENCFF918HEM/@@download/ENCFF918HEM.bed.gz
https://www.encodeproject.org/files/ENCFF863INR/@@download/ENCFF863INR.bed.gz
https://www.encodeproject.org/files/ENCFF362RXB/@@download/ENCFF362RXB.bed.gz
https://www.encodeproject.org/files/ENCFF986MSX/@@download/ENCFF986MSX.bed.gz
https://www.encodeproject.org/files/ENCFF163AVC/@@download/ENCFF163AVC.bed.gz
https://www.encodeproject.org/files/ENCFF709SZX/@@download/ENCFF709SZX.bed.gz
https://www.encodeproject.org/files/ENCFF982MBK/@@download/ENCFF982MBK.bed.gz
https://www.encodeproject.org/files/ENCFF094VUC/@@download/ENCFF094VUC.bed.gz
https://www.encodeproject.org/files/ENCFF063KRD/@@download/ENCFF063KRD.bed.gz
https://www.encodeproject.org/files/ENCFF794UOC/@@download/ENCFF794UOC.bed.gz
https://www.encodeproject.org/files/ENCFF657WKN/@@download/ENCFF657WKN.bed.gz
https://www.encodeproject.org/files/ENCFF125ZJA/@@download/ENCFF125ZJA.bed.gz
https://www.encodeproject.org/files/ENCFF159EJK/@@download/ENCFF159EJK.bed.gz
https://www.encodeproject.org/files/ENCFF117MZJ/@@download/ENCFF117MZJ.bed.gz
https://www.encodeproject.org/files/ENCFF367MJG/@@download/ENCFF367MJG.bed.gz
https://www.encodeproject.org/files/ENCFF910FLR/@@download/ENCFF910FLR.bed.gz
https://www.encodeproject.org/files/ENCFF562VYI/@@download/ENCFF562VYI.bed.gz
https://www.encodeproject.org/files/ENCFF438QRS/@@download/ENCFF438QRS.bed.gz
https://www.encodeproject.org/files/ENCFF227UTJ/@@download/ENCFF227UTJ.bed.gz
https://www.encodeproject.org/files/ENCFF561GVK/@@download/ENCFF561GVK.bed.gz
https://www.encodeproject.org/files/ENCFF928AXO/@@download/ENCFF928AXO.bed.gz
https://www.encodeproject.org/files/ENCFF192JAY/@@download/ENCFF192JAY.bed.gz
https://www.encodeproject.org/files/ENCFF449ARR/@@download/ENCFF449ARR.bed.gz
https://www.encodeproject.org/files/ENCFF444IZI/@@download/ENCFF444IZI.bed.gz
https://www.encodeproject.org/files/ENCFF046FWA/@@download/ENCFF046FWA.bed.gz
https://www.encodeproject.org/files/ENCFF502EJD/@@download/ENCFF502EJD.bed.gz
https://www.encodeproject.org/files/ENCFF241WFZ/@@download/ENCFF241WFZ.bed.gz
https://www.encodeproject.org/files/ENCFF523OIU/@@download/ENCFF523OIU.bed.gz
https://www.encodeproject.org/files/ENCFF097SFY/@@download/ENCFF097SFY.bed.gz
https://www.encodeproject.org/files/ENCFF935MEL/@@download/ENCFF935MEL.bed.gz
https://www.encodeproject.org/files/ENCFF146MRK/@@download/ENCFF146MRK.bed.gz
https://www.encodeproject.org/files/ENCFF342PVC/@@download/ENCFF342PVC.bed.gz
https://www.encodeproject.org/files/ENCFF282DJN/@@download/ENCFF282DJN.bed.gz
https://www.encodeproject.org/files/ENCFF456JHF/@@download/ENCFF456JHF.bed.gz
https://www.encodeproject.org/files/ENCFF369ECK/@@download/ENCFF369ECK.bed.gz
https://www.encodeproject.org/files/ENCFF663VHL/@@download/ENCFF663VHL.bed.gz
https://www.encodeproject.org/files/ENCFF064YER/@@download/ENCFF064YER.bed.gz
https://www.encodeproject.org/files/ENCFF420SWS/@@download/ENCFF420SWS.bed.gz
https://www.encodeproject.org/files/ENCFF028DFQ/@@download/ENCFF028DFQ.bed.gz
https://www.encodeproject.org/files/ENCFF787DOS/@@download/ENCFF787DOS.bed.gz
https://www.encodeproject.org/files/ENCFF972KTG/@@download/ENCFF972KTG.bed.gz
https://www.encodeproject.org/files/ENCFF780TGX/@@download/ENCFF780TGX.bed.gz
https://www.encodeproject.org/files/ENCFF989AWS/@@download/ENCFF989AWS.bed.gz
https://www.encodeproject.org/files/ENCFF898GSZ/@@download/ENCFF898GSZ.bed.gz
https://www.encodeproject.org/files/ENCFF379WML/@@download/ENCFF379WML.bed.gz
https://www.encodeproject.org/files/ENCFF097PZJ/@@download/ENCFF097PZJ.bed.gz
https://www.encodeproject.org/files/ENCFF644PAD/@@download/ENCFF644PAD.bed.gz
https://www.encodeproject.org/files/ENCFF558UND/@@download/ENCFF558UND.bed.gz
https://www.encodeproject.org/files/ENCFF924RAK/@@download/ENCFF924RAK.bed.gz
https://www.encodeproject.org/files/ENCFF108XQM/@@download/ENCFF108XQM.bed.gz
https://www.encodeproject.org/files/ENCFF914AYA/@@download/ENCFF914AYA.bed.gz
https://www.encodeproject.org/files/ENCFF352FMS/@@download/ENCFF352FMS.bed.gz
https://www.encodeproject.org/files/ENCFF060FUP/@@download/ENCFF060FUP.bed.gz
https://www.encodeproject.org/files/ENCFF748PTZ/@@download/ENCFF748PTZ.bed.gz
https://www.encodeproject.org/files/ENCFF170ZJL/@@download/ENCFF170ZJL.bed.gz
https://www.encodeproject.org/files/ENCFF074PPU/@@download/ENCFF074PPU.bed.gz
https://www.encodeproject.org/files/ENCFF820ZBE/@@download/ENCFF820ZBE.bed.gz
https://www.encodeproject.org/files/ENCFF296MWO/@@download/ENCFF296MWO.bed.gz
https://www.encodeproject.org/files/ENCFF762WNC/@@download/ENCFF762WNC.bed.gz
https://www.encodeproject.org/files/ENCFF372VRA/@@download/ENCFF372VRA.bed.gz
https://www.encodeproject.org/files/ENCFF491DPP/@@download/ENCFF491DPP.bed.gz
https://www.encodeproject.org/files/ENCFF243SAS/@@download/ENCFF243SAS.bed.gz
https://www.encodeproject.org/files/ENCFF945AEO/@@download/ENCFF945AEO.bed.gz
https://www.encodeproject.org/files/ENCFF476VOP/@@download/ENCFF476VOP.bed.gz
https://www.encodeproject.org/files/ENCFF660WYC/@@download/ENCFF660WYC.bed.gz
https://www.encodeproject.org/files/ENCFF104ZTY/@@download/ENCFF104ZTY.bed.gz
https://www.encodeproject.org/files/ENCFF202ICK/@@download/ENCFF202ICK.bed.gz
https://www.encodeproject.org/files/ENCFF408CFL/@@download/ENCFF408CFL.bed.gz
https://www.encodeproject.org/files/ENCFF184QTF/@@download/ENCFF184QTF.bed.gz
https://www.encodeproject.org/files/ENCFF178NBC/@@download/ENCFF178NBC.bed.gz
https://www.encodeproject.org/files/ENCFF697KID/@@download/ENCFF697KID.bed.gz
https://www.encodeproject.org/files/ENCFF895BZR/@@download/ENCFF895BZR.bed.gz
https://www.encodeproject.org/files/ENCFF214VOL/@@download/ENCFF214VOL.bed.gz
https://www.encodeproject.org/files/ENCFF497MAD/@@download/ENCFF497MAD.bed.gz
https://www.encodeproject.org/files/ENCFF277ODN/@@download/ENCFF277ODN.bed.gz
https://www.encodeproject.org/files/ENCFF803VYO/@@download/ENCFF803VYO.bed.gz
https://www.encodeproject.org/files/ENCFF986CZH/@@download/ENCFF986CZH.bed.gz
https://www.encodeproject.org/files/ENCFF289XZN/@@download/ENCFF289XZN.bed.gz
https://www.encodeproject.org/files/ENCFF986UKI/@@download/ENCFF986UKI.bed.gz
https://www.encodeproject.org/files/ENCFF175HGX/@@download/ENCFF175HGX.bed.gz
https://www.encodeproject.org/files/ENCFF932FBI/@@download/ENCFF932FBI.bed.gz
https://www.encodeproject.org/files/ENCFF730YZL/@@download/ENCFF730YZL.bed.gz
https://www.encodeproject.org/files/ENCFF780HQC/@@download/ENCFF780HQC.bed.gz
https://www.encodeproject.org/files/ENCFF191ZRY/@@download/ENCFF191ZRY.bed.gz
https://www.encodeproject.org/files/ENCFF676YVE/@@download/ENCFF676YVE.bed.gz
https://www.encodeproject.org/files/ENCFF764FGY/@@download/ENCFF764FGY.bed.gz
https://www.encodeproject.org/files/ENCFF380UZB/@@download/ENCFF380UZB.bed.gz
https://www.encodeproject.org/files/ENCFF265TGI/@@download/ENCFF265TGI.bed.gz
https://www.encodeproject.org/files/ENCFF835JUQ/@@download/ENCFF835JUQ.bed.gz
https://www.encodeproject.org/files/ENCFF372PDI/@@download/ENCFF372PDI.bed.gz
https://www.encodeproject.org/files/ENCFF915LJG/@@download/ENCFF915LJG.bed.gz
https://www.encodeproject.org/files/ENCFF683TKO/@@download/ENCFF683TKO.bed.gz
https://www.encodeproject.org/files/ENCFF565IXK/@@download/ENCFF565IXK.bed.gz
https://www.encodeproject.org/files/ENCFF640MUE/@@download/ENCFF640MUE.bed.gz
https://www.encodeproject.org/files/ENCFF578VFP/@@download/ENCFF578VFP.bed.gz
https://www.encodeproject.org/files/ENCFF461ZDG/@@download/ENCFF461ZDG.bed.gz
https://www.encodeproject.org/files/ENCFF210KDW/@@download/ENCFF210KDW.bed.gz
https://www.encodeproject.org/files/ENCFF775CEF/@@download/ENCFF775CEF.bed.gz
https://www.encodeproject.org/files/ENCFF585OEJ/@@download/ENCFF585OEJ.bed.gz
https://www.encodeproject.org/files/ENCFF322LZO/@@download/ENCFF322LZO.bed.gz
https://www.encodeproject.org/files/ENCFF664XMZ/@@download/ENCFF664XMZ.bed.gz
https://www.encodeproject.org/files/ENCFF325KHW/@@download/ENCFF325KHW.bed.gz
https://www.encodeproject.org/files/ENCFF397CFY/@@download/ENCFF397CFY.bed.gz
https://www.encodeproject.org/files/ENCFF525DNX/@@download/ENCFF525DNX.bed.gz
https://www.encodeproject.org/files/ENCFF512HMF/@@download/ENCFF512HMF.bed.gz
https://www.encodeproject.org/files/ENCFF195KVD/@@download/ENCFF195KVD.bed.gz
https://www.encodeproject.org/files/ENCFF365HJY/@@download/ENCFF365HJY.bed.gz
https://www.encodeproject.org/files/ENCFF566XCM/@@download/ENCFF566XCM.bed.gz
https://www.encodeproject.org/files/ENCFF322VKI/@@download/ENCFF322VKI.bed.gz
https://www.encodeproject.org/files/ENCFF454PCN/@@download/ENCFF454PCN.bed.gz
https://www.encodeproject.org/files/ENCFF794QRK/@@download/ENCFF794QRK.bed.gz
https://www.encodeproject.org/files/ENCFF219JMG/@@download/ENCFF219JMG.bed.gz
https://www.encodeproject.org/files/ENCFF675YPQ/@@download/ENCFF675YPQ.bed.gz
https://www.encodeproject.org/files/ENCFF763TYQ/@@download/ENCFF763TYQ.bed.gz
https://www.encodeproject.org/files/ENCFF199HCQ/@@download/ENCFF199HCQ.bed.gz
https://www.encodeproject.org/files/ENCFF760OLI/@@download/ENCFF760OLI.bed.gz
https://www.encodeproject.org/files/ENCFF316IQW/@@download/ENCFF316IQW.bed.gz
https://www.encodeproject.org/files/ENCFF610RNU/@@download/ENCFF610RNU.bed.gz
https://www.encodeproject.org/files/ENCFF484HFK/@@download/ENCFF484HFK.bed.gz
https://www.encodeproject.org/files/ENCFF976SHI/@@download/ENCFF976SHI.bed.gz
https://www.encodeproject.org/files/ENCFF961JHB/@@download/ENCFF961JHB.bed.gz
https://www.encodeproject.org/files/ENCFF098XCT/@@download/ENCFF098XCT.bed.gz
https://www.encodeproject.org/files/ENCFF722AXW/@@download/ENCFF722AXW.bed.gz
https://www.encodeproject.org/files/ENCFF977NHD/@@download/ENCFF977NHD.bed.gz
https://www.encodeproject.org/files/ENCFF529XUD/@@download/ENCFF529XUD.bed.gz
https://www.encodeproject.org/files/ENCFF077DFD/@@download/ENCFF077DFD.bed.gz
https://www.encodeproject.org/files/ENCFF362SRK/@@download/ENCFF362SRK.bed.gz
https://www.encodeproject.org/files/ENCFF580CST/@@download/ENCFF580CST.bed.gz
https://www.encodeproject.org/files/ENCFF840CYA/@@download/ENCFF840CYA.bed.gz
https://www.encodeproject.org/files/ENCFF794NOA/@@download/ENCFF794NOA.bed.gz
https://www.encodeproject.org/files/ENCFF109STS/@@download/ENCFF109STS.bed.gz
https://www.encodeproject.org/files/ENCFF210MLO/@@download/ENCFF210MLO.bed.gz
https://www.encodeproject.org/files/ENCFF401NDL/@@download/ENCFF401NDL.bed.gz
https://www.encodeproject.org/files/ENCFF988OZQ/@@download/ENCFF988OZQ.bed.gz
https://www.encodeproject.org/files/ENCFF419VXT/@@download/ENCFF419VXT.bed.gz
https://www.encodeproject.org/files/ENCFF269WCM/@@download/ENCFF269WCM.bed.gz
https://www.encodeproject.org/files/ENCFF511XYK/@@download/ENCFF511XYK.bed.gz
https://www.encodeproject.org/files/ENCFF465FSE/@@download/ENCFF465FSE.bed.gz
https://www.encodeproject.org/files/ENCFF952OVJ/@@download/ENCFF952OVJ.bed.gz
https://www.encodeproject.org/files/ENCFF443HYG/@@download/ENCFF443HYG.bed.gz
https://www.encodeproject.org/files/ENCFF428OZY/@@download/ENCFF428OZY.bed.gz
https://www.encodeproject.org/files/ENCFF052DZY/@@download/ENCFF052DZY.bed.gz
https://www.encodeproject.org/files/ENCFF666WML/@@download/ENCFF666WML.bed.gz
https://www.encodeproject.org/files/ENCFF203EYM/@@download/ENCFF203EYM.bed.gz
https://www.encodeproject.org/files/ENCFF070YMO/@@download/ENCFF070YMO.bed.gz
https://www.encodeproject.org/files/ENCFF402QCB/@@download/ENCFF402QCB.bed.gz
https://www.encodeproject.org/files/ENCFF292LNM/@@download/ENCFF292LNM.bed.gz
https://www.encodeproject.org/files/ENCFF622NOT/@@download/ENCFF622NOT.bed.gz
https://www.encodeproject.org/files/ENCFF821QQN/@@download/ENCFF821QQN.bed.gz
https://www.encodeproject.org/files/ENCFF418OUO/@@download/ENCFF418OUO.bed.gz
https://www.encodeproject.org/files/ENCFF424IHJ/@@download/ENCFF424IHJ.bed.gz
https://www.encodeproject.org/files/ENCFF501RAC/@@download/ENCFF501RAC.bed.gz
https://www.encodeproject.org/files/ENCFF345KXI/@@download/ENCFF345KXI.bed.gz
https://www.encodeproject.org/files/ENCFF652HGQ/@@download/ENCFF652HGQ.bed.gz
https://www.encodeproject.org/files/ENCFF242PDA/@@download/ENCFF242PDA.bed.gz
https://www.encodeproject.org/files/ENCFF955TQG/@@download/ENCFF955TQG.bed.gz
https://www.encodeproject.org/files/ENCFF203ONR/@@download/ENCFF203ONR.bed.gz
https://www.encodeproject.org/files/ENCFF751SBR/@@download/ENCFF751SBR.bed.gz
https://www.encodeproject.org/files/ENCFF505JKI/@@download/ENCFF505JKI.bed.gz
https://www.encodeproject.org/files/ENCFF961RIP/@@download/ENCFF961RIP.bed.gz
https://www.encodeproject.org/files/ENCFF243EUG/@@download/ENCFF243EUG.bed.gz
https://www.encodeproject.org/files/ENCFF068QQD/@@download/ENCFF068QQD.bed.gz
https://www.encodeproject.org/files/ENCFF758EGD/@@download/ENCFF758EGD.bed.gz
https://www.encodeproject.org/files/ENCFF379UDA/@@download/ENCFF379UDA.bed.gz
https://www.encodeproject.org/files/ENCFF701CRY/@@download/ENCFF701CRY.bed.gz
https://www.encodeproject.org/files/ENCFF707DGJ/@@download/ENCFF707DGJ.bed.gz
https://www.encodeproject.org/files/ENCFF024JTW/@@download/ENCFF024JTW.bed.gz
https://www.encodeproject.org/files/ENCFF054AQY/@@download/ENCFF054AQY.bed.gz
https://www.encodeproject.org/files/ENCFF966MUP/@@download/ENCFF966MUP.bed.gz
https://www.encodeproject.org/files/ENCFF821KRC/@@download/ENCFF821KRC.bed.gz
https://www.encodeproject.org/files/ENCFF853CIB/@@download/ENCFF853CIB.bed.gz
https://www.encodeproject.org/files/ENCFF280QSF/@@download/ENCFF280QSF.bed.gz
https://www.encodeproject.org/files/ENCFF332WWZ/@@download/ENCFF332WWZ.bed.gz
https://www.encodeproject.org/files/ENCFF943IEC/@@download/ENCFF943IEC.bed.gz
https://www.encodeproject.org/files/ENCFF629WHX/@@download/ENCFF629WHX.bed.gz
https://www.encodeproject.org/files/ENCFF569BGI/@@download/ENCFF569BGI.bed.gz
https://www.encodeproject.org/files/ENCFF794RBH/@@download/ENCFF794RBH.bed.gz
https://www.encodeproject.org/files/ENCFF211GUL/@@download/ENCFF211GUL.bed.gz
https://www.encodeproject.org/files/ENCFF551VHS/@@download/ENCFF551VHS.bed.gz
https://www.encodeproject.org/files/ENCFF918QWR/@@download/ENCFF918QWR.bed.gz
https://www.encodeproject.org/files/ENCFF541TRC/@@download/ENCFF541TRC.bed.gz
https://www.encodeproject.org/files/ENCFF384DLK/@@download/ENCFF384DLK.bed.gz
https://www.encodeproject.org/files/ENCFF956TMJ/@@download/ENCFF956TMJ.bed.gz
https://www.encodeproject.org/files/ENCFF971KOW/@@download/ENCFF971KOW.bed.gz
https://www.encodeproject.org/files/ENCFF264ZRL/@@download/ENCFF264ZRL.bed.gz
https://www.encodeproject.org/files/ENCFF253RYM/@@download/ENCFF253RYM.bed.gz
https://www.encodeproject.org/files/ENCFF641EML/@@download/ENCFF641EML.bed.gz
https://www.encodeproject.org/files/ENCFF411XIX/@@download/ENCFF411XIX.bed.gz
https://www.encodeproject.org/files/ENCFF616BDE/@@download/ENCFF616BDE.bed.gz
https://www.encodeproject.org/files/ENCFF098MNV/@@download/ENCFF098MNV.bed.gz
https://www.encodeproject.org/files/ENCFF824AUT/@@download/ENCFF824AUT.bed.gz
https://www.encodeproject.org/files/ENCFF961NCY/@@download/ENCFF961NCY.bed.gz
https://www.encodeproject.org/files/ENCFF654IZN/@@download/ENCFF654IZN.bed.gz
https://www.encodeproject.org/files/ENCFF775VFH/@@download/ENCFF775VFH.bed.gz
https://www.encodeproject.org/files/ENCFF449QJK/@@download/ENCFF449QJK.bed.gz
https://www.encodeproject.org/files/ENCFF185JQH/@@download/ENCFF185JQH.bed.gz
https://www.encodeproject.org/files/ENCFF618TPU/@@download/ENCFF618TPU.bed.gz
https://www.encodeproject.org/files/ENCFF755BZF/@@download/ENCFF755BZF.bed.gz
https://www.encodeproject.org/files/ENCFF574YCC/@@download/ENCFF574YCC.bed.gz
https://www.encodeproject.org/files/ENCFF837LRY/@@download/ENCFF837LRY.bed.gz
https://www.encodeproject.org/files/ENCFF581QUA/@@download/ENCFF581QUA.bed.gz
https://www.encodeproject.org/files/ENCFF019FCA/@@download/ENCFF019FCA.bed.gz
https://www.encodeproject.org/files/ENCFF880OJC/@@download/ENCFF880OJC.bed.gz
https://www.encodeproject.org/files/ENCFF493OFM/@@download/ENCFF493OFM.bed.gz
https://www.encodeproject.org/files/ENCFF886PJG/@@download/ENCFF886PJG.bed.gz
https://www.encodeproject.org/files/ENCFF284IIX/@@download/ENCFF284IIX.bed.gz
https://www.encodeproject.org/files/ENCFF510JZN/@@download/ENCFF510JZN.bed.gz
https://www.encodeproject.org/files/ENCFF187XXK/@@download/ENCFF187XXK.bed.gz
https://www.encodeproject.org/files/ENCFF798AWO/@@download/ENCFF798AWO.bed.gz
https://www.encodeproject.org/files/ENCFF050DMZ/@@download/ENCFF050DMZ.bed.gz
https://www.encodeproject.org/files/ENCFF189EPQ/@@download/ENCFF189EPQ.bed.gz
https://www.encodeproject.org/files/ENCFF387JIM/@@download/ENCFF387JIM.bed.gz
https://www.encodeproject.org/files/ENCFF281TRO/@@download/ENCFF281TRO.bed.gz
https://www.encodeproject.org/files/ENCFF748PHS/@@download/ENCFF748PHS.bed.gz
https://www.encodeproject.org/files/ENCFF606MPF/@@download/ENCFF606MPF.bed.gz
https://www.encodeproject.org/files/ENCFF400QBY/@@download/ENCFF400QBY.bed.gz
https://www.encodeproject.org/files/ENCFF256UKL/@@download/ENCFF256UKL.bed.gz
https://www.encodeproject.org/files/ENCFF906DSV/@@download/ENCFF906DSV.bed.gz
