# Supplementary material for: Functional characterization of enhancer activity during a long terminal repeat's evolution
Source: Genome Res. 2022 Oct;32(10):1840–51. doi: 10.1101/gr.276863.122 (PMC9712623; doi:10.1101/gr.276863.122)
Supplement: Supplemental Material [file supp_gr.276863.122_Supplemental_Data_S2.zip › public_file_accessions/encode_H3K27me3_files.txt]

https://www.encodeproject.org/files/ENCFF665RDD/@@download/ENCFF665RDD.bigWig
https://www.encodeproject.org/files/ENCFF257BOE/@@download/ENCFF257BOE.bigWig
