# Supplementary material for: Functional characterization of enhancer activity during a long terminal repeat's evolution
Source: Genome Res. 2022 Oct;32(10):1840–51. doi: 10.1101/gr.276863.122 (PMC9712623; doi:10.1101/gr.276863.122)
Supplement: Supplemental Material [file supp_gr.276863.122_Supplemental_Data_S2.zip › public_file_accessions/liftover_files.txt]

http://hgdownload.soe.ucsc.edu/goldenPath/hg19/liftOver/hg19ToPanTro4.over.chain.gz
http://hgdownload.soe.ucsc.edu/goldenPath/hg19/liftOver/hg19ToGorGor3.over.chain.gz
http://hgdownload.soe.ucsc.edu/goldenPath/hg19/liftOver/hg19ToNomLeu3.over.chain.gz
http://hgdownload.soe.ucsc.edu/goldenPath/hg19/liftOver/hg19ToPapAnu2.over.chain.gz
http://hgdownload.soe.ucsc.edu/goldenPath/hg19/liftOver/hg19ToRheMac3.over.chain.gz
http://hgdownload.soe.ucsc.edu/goldenPath/hg19/liftOver/hg19ToCalJac3.over.chain.gz
