# Supplementary material for: Functional characterization of enhancer activity during a long terminal repeat's evolution
Source: Genome Res. 2022 Oct;32(10):1840–51. doi: 10.1101/gr.276863.122 (PMC9712623; doi:10.1101/gr.276863.122)
Supplement: Supplemental Material [file supp_gr.276863.122_Supplemental_Data_S2.zip › public_file_accessions/phylop_phastcons_files.txt]

http://hgdownload.soe.ucsc.edu/goldenPath/hg38/phyloP30way/hg38.phyloP30way.bw
http://hgdownload.soe.ucsc.edu/goldenPath/hg38/phastCons30way/hg38.phastCons30way.bw
