# Supplementary material for: Functional characterization of enhancer activity during a long terminal repeat's evolution
Source: Genome Res. 2022 Oct;32(10):1840–51. doi: 10.1101/gr.276863.122 (PMC9712623; doi:10.1101/gr.276863.122)
Supplement: Supplemental Material [file supp_gr.276863.122_Supplemental_Code.zip]

Archive with 123 entries (101 files):
- combined_LTR18A_alignments/
- combined_LTR18A_alignments/divide_needleAlign_individualFiles.py
- combined_LTR18A_alignments/extract_needleAlignedSequences_givenConsensusLength.py
- combined_LTR18A_alignments/extract_needleAlignedSequences_givenConsensusLength_standardConsensus.py
- combined_LTR18A_alignments/get_alignment_givenBaseCountCutoff.py
- combined_LTR18A_alignments/parse_needleOutput_fasta.py
- epigenetic_analysis/
- epigenetic_analysis/find_motifs_assoc_wAnnotation_fishers.py
- MPRA_plasmid_input_processing/
- MPRA_plasmid_input_processing/add_BC_raw_counts.py
- MPRA_plasmid_input_processing/combine_same_CRE_BC_counts.py
- MPRA_plasmid_input_processing/Illumina_de-muliplex-code_LTR18A_TECRE.sh
- MPRA_plasmid_input_processing/merge_TECRE_sample_BC_counts_v2.py
- MPRA_plasmid_input_processing/norm_cpm_CRE-seq.py
- MPRA_RNA_processing/
- MPRA_RNA_processing/add_BC_raw_counts.py
- MPRA_RNA_processing/arrange_BC_CRE_info.py
- MPRA_RNA_processing/calc_replicate_summary_statistics_all.py
- MPRA_RNA_processing/combine_same_CRE_BC_counts.py
- MPRA_RNA_processing/convert_replicate_basalNorm_toEnrichScore.py
- MPRA_RNA_processing/convert_stats_ratio_toLog2FC.py
- MPRA_RNA_processing/extract_expected_BC_counts.py
- MPRA_RNA_processing/Illumina_de-muliplex-code_LTR18A_TECRE.sh
- MPRA_RNA_processing/merge_TECRE_sample_BC_counts_v2.py
- MPRA_RNA_processing/norm_cpm_CRE-seq.py
- MPRA_RNA_processing/plasmid_count_normalization.py
- MPRA_RNA_processing/quick_norm_basal.py
- MPRA_RNA_processing/total_counts.py
- mutagenesis_MPRA/
- mutagenesis_MPRA/calc_effectSize_mean.py
- mutagenesis_MPRA/calc_mut_change.py
- mutagenesis_MPRA/get_mutagenesis_basalNorm.py
- mutagenesis_MPRA/plot_mutagenesis_effects_bothCellLines.R
- reverse_elements_MPRA/
- reverse_elements_MPRA/get_forward_reverse_orientation.py
- selection_analysis/
- selection_analysis/genome_substitution_rate/
- selection_analysis/genome_substitution_rate/calc_divergence_from_pairwiseAlign.py
- selection_analysis/genome_substitution_rate/calc_divergence_from_pairwiseAlign_maskedOnly.py
- selection_analysis/motif_conservation/
- selection_analysis/motif_conservation/calc_neutral_expectation_motif_conservation.py
- selection_analysis/motif_conservation/calc_neutral_expectation_motif_conservation_individual.py
- selection_analysis/motif_conservation/call_transitions_transversions_fromConsensus_needleAlign.py
- selection_analysis/motif_conservation/create_simulated_subfamily_fullSeq.py
- selection_analysis/motif_conservation/create_simulated_subfamily_motifs.py
- selection_analysis/motif_conservation/find_alignable_elements_motifLocation.py
- selection_analysis/motif_conservation/get_transition_transversion_rates_all.py
- selection_analysis/motif_conservation/get_transition_transversion_rates_species.py
- selection_analysis/motif_conservation/print_all_kmers.py
- selection_analysis/motif_conservation/summarize_simulated_motif_conservation.py
- selection_analysis/sliding_windows_conservation/
- selection_analysis/sliding_windows_conservation/calc_slidingWindow_byList_sigWindows.py
- selection_analysis/sliding_windows_conservation/call_differences_fromConsensus_needleAlign.py
- selection_analysis/sliding_windows_conservation/find_common_sigWindows.py
- selection_analysis/sliding_windows_conservation/match_motifs_sigWindows.py
- SHARPR/
- SHARPR/apply_sharpr_scores_to_MSA.py
- SHARPR/calc_mean_stdev_group_sharpr_seq.py
- SHARPR/change_CRE_underscore_to_dash.py
- SHARPR/change_sharpr_underscores_back.py
- SHARPR/correlate_sharprSum_tiles.py
- SHARPR/find_SHARPR_peaks_above_confidence_interval.py
- SHARPR/get_underlying_seq_under_peak_v2.py
- SHARPR/group_basal_sharpr_seqs.py
- SHARPR/normalizeToBasal_inferStep.py
- SHARPR/organize_sorted_basalNorms_SHARPR_format.py
- SHARPR/randomize_basals_SHARPR_normalize.py
- SHARPR/smooth_sharpr_seq.py
- SHARPR/sum_sharpr_scores.py
- SHARPR/evolutionary_tree/
- SHARPR/evolutionary_tree/add_hg19_toTree.py
- SHARPR/evolutionary_tree/arrange_path_distance_sharprSums_forR.py
- SHARPR/evolutionary_tree/calc_simpleDistance_fromConsensusAlign_individual.py
- SHARPR/evolutionary_tree/get_all_paths_to_leaves.py
- SHARPR/evolutionary_tree/get_hg19_orthoAnc_pair_simpleDist_sharprSum.py
- SHARPR/evolutionary_tree/get_path_motif_change_events.py
- SHARPR/evolutionary_tree/plot_path_distance_sharprSum.R
- SHARPR/evolutionary_tree/set_element_asReference_fastaLike.py
- SHARPR/evolutionary_tree/tree_plot_HepG2.R
- TE-WAS/
- TE-WAS/how_to_read_directional_phenotype_association.txt
- TE-WAS/README
- TE-WAS/runAll.sh
- TE-WAS/aln_methods/
- TE-WAS/aln_methods/assocToSummarySeq.py
- TE-WAS/aln_methods/fastaToSnps.py
- TE-WAS/aln_methods/makeCovarFile.py
- TE-WAS/aln_methods/plotManhattan.r
- TE-WAS/aln_methods/runAlnMethods.sh
- TE-WAS/helpers/
- TE-WAS/helpers/chiSqrManual.py
- TE-WAS/helpers/getPosition.py
- TE-WAS/helpers/perfectOverlap.py
- TE-WAS/helpers/summarizePositiveKmers.py
- TE-WAS/helpers/summarizePositives.sh
- TE-WAS/helpers/perfectMatch/
- TE-WAS/helpers/perfectMatch/localAlnByPhen.py
- TE-WAS/helpers/perfectMatch/longestPerfectMatch.py
- TE-WAS/helpers/perfectMatch/perfectMatches.sh
- TE-WAS/kmer_methods/
- TE-WAS/kmer_methods/alignKmers.py
- TE-WAS/kmer_methods/analyzeKmerCounts.R
- TE-WAS/kmer_methods/consensus.py
- TE-WAS/kmer_methods/countKmers.py
- TE-WAS/kmer_methods/generateHtml.py
- TE-WAS/kmer_methods/kmerAssembler.py
- TE-WAS/kmer_methods/matchAssemblyToConsensus.py
- TE-WAS/kmer_methods/runKmerMethods.sh
- TE-WAS/kmer_processing/
- TE-WAS/kmer_processing/alignKmers_needle.sh
- TE-WAS/kmer_processing/assign_Kmer_significance_direction.sh
- TE-WAS/kmer_processing/align_Kmers/
- TE-WAS/kmer_processing/align_Kmers/parse_needle_KmerOutput.py
- TE-WAS/kmer_processing/align_Kmers/setup_needle_kmers.py
- TE-WAS/kmer_processing/separate_Kmers/
- TE-WAS/kmer_processing/separate_Kmers/add_kmerOddsRatio.py
- TE-WAS/kmer_processing/separate_Kmers/separate_Kmers_oddRatio.py
- TE-WAS/needle_realign/
- TE-WAS/needle_realign/needle_realign.sh
- TE-WAS/needle_realign/realign_needle_scripts/
- TE-WAS/needle_realign/realign_needle_scripts/adjust_alignments.py
- TE-WAS/needle_realign/realign_needle_scripts/parse_needleOutput_fasta.py
- TE-WAS/needle_realign/realign_needle_scripts/setup_needle_kmers.py
