# Supplementary material for: Functional characterization of enhancer activity during a long terminal repeat's evolution
Source: Genome Res. 2022 Oct;32(10):1840–51. doi: 10.1101/gr.276863.122 (PMC9712623; doi:10.1101/gr.276863.122)
Supplement: Supplemental Material [file supp_gr.276863.122_Supplemental_Code.zip › combined_LTR18A_alignments/divide_needleAlign_individualFiles.py]

'''
Divides a Needle alignment file of multiple sequences into separate files of one alignment each.
Usage: python3 divide_needleAlign_individualFiles.py <input Needle outfile> <output basename>
'''

import sys

if len(sys.argv) != 3:
	sys.exit(__doc__)

count = 1
basename = sys.argv[2]
with open(sys.argv[1], 'r') as f:
	num_alignInfo_brackets = 0
	export_lines = ''
	for line in f:
		if '#===' in line:
			num_alignInfo_brackets += 1
			if num_alignInfo_brackets > 2:
				with open(basename + str(count), 'w') as o:
					o.write(export_lines)
				count += 1
				num_alignInfo_brackets -= 2
				export_lines = ''
		export_lines += line

#Export last alignment
with open(basename + str(count), 'w') as o:
	o.write(export_lines)
