# Supplementary material for: Functional characterization of enhancer activity during a long terminal repeat's evolution
Source: Genome Res. 2022 Oct;32(10):1840–51. doi: 10.1101/gr.276863.122 (PMC9712623; doi:10.1101/gr.276863.122)
Supplement: Supplemental Material [file supp_gr.276863.122_Supplemental_Code.zip › MPRA_RNA_processing/total_counts.py]

import sys, os

file_to_count = sys.argv[1]

total_counts = 0
with open(file_to_count, 'r') as f:
	for line in f:
		count = int(line.rstrip('\n').split()[0])
		total_counts += count

print(file_to_count + ' total BC counts: ' + str(total_counts))
