# Supplementary material for: Functional characterization of enhancer activity during a long terminal repeat's evolution
Source: Genome Res. 2022 Oct;32(10):1840–51. doi: 10.1101/gr.276863.122 (PMC9712623; doi:10.1101/gr.276863.122)
Supplement: Supplemental Material [file supp_gr.276863.122_Supplemental_Code.zip › TE-WAS/aln_methods/plotManhattan.r]

#! /usr/bin/env Rscript

# SAMPLE CODE TAKEN FROM https://genome.sph.umich.edu/wiki/Code_Sample:_Generating_Manhattan_Plots_in_R

library(lattice)
Manhattan.plot<-function(chr, pos, pvalue, 
    sig.level=NA, annotate=NULL, ann.default=list(),
    should.thin=T, thin.pos.places=2, thin.logp.places=2, 
    xlab="Chromosome", ylab=expression(-log[10](p-value)),
    col=c("black","darkgray"), panel.extra=NULL, pch=20, cex=0.8,...) {

    if (length(chr)==0) stop("chromosome vector is empty")
    if (length(pos)==0) stop("position vector is empty")
    if (length(pvalue)==0) stop("pvalue vector is empty")

    #make sure we have an ordered factor
    if(!is.ordered(chr)) {
        chr <- ordered(chr)
    } else {
        chr <- chr[,drop=T]
    }

    #make sure positions are in kbp
    if (any(pos>1e6)) pos<-pos/1e6;

    #calculate absolute genomic position
    #from relative chromosomal positions
    posmin <- tapply(pos,chr, min);
    posmax <- tapply(pos,chr, max);
    posshift <- head(c(0,cumsum(posmax)),-1);
    names(posshift) <- levels(chr)
    genpos <- pos + posshift[chr];
    getGenPos<-function(cchr, cpos) {
        p<-posshift[as.character(cchr)]+cpos
        return(p)
    }

    #parse annotations
    grp <- NULL
    ann.settings <- list()
    label.default<-list(x="peak",y="peak",adj=NULL, pos=3, offset=0.5, 
        col=NULL, fontface=NULL, fontsize=NULL, show=F)
    parse.label<-function(rawval, groupname) {
        r<-list(text=groupname)
        if(is.logical(rawval)) {
            if(!rawval) {r$show <- F}
        } else if (is.character(rawval) || is.expression(rawval)) {
            if(nchar(rawval)>=1) {
                r$text <- rawval
            }
        } else if (is.list(rawval)) {
            r <- modifyList(r, rawval)
        }
        return(r)
    }

    if(!is.null(annotate)) {
        if (is.list(annotate)) {
            grp <- annotate[[1]]
        } else {
            grp <- annotate
        } 
        if (!is.factor(grp)) {
            grp <- factor(grp)
        }
    } else {
        grp <- factor(rep(1, times=length(pvalue)))
    }
  
    ann.settings<-vector("list", length(levels(grp)))
    ann.settings[[1]]<-list(pch=pch, col=col, cex=cex, fill=col, label=label.default)

    if (length(ann.settings)>1) { 
        lcols<-trellis.par.get("superpose.symbol")$col 
        lfills<-trellis.par.get("superpose.symbol")$fill
        for(i in 2:length(levels(grp))) {
            ann.settings[[i]]<-list(pch=pch, 
                col=lcols[(i-2) %% length(lcols) +1 ], 
                fill=lfills[(i-2) %% length(lfills) +1 ], 
                cex=cex, label=label.default);
            ann.settings[[i]]$label$show <- T
        }
        names(ann.settings)<-levels(grp)
    }
    for(i in 1:length(ann.settings)) {
        if (i>1) {ann.settings[[i]] <- modifyList(ann.settings[[i]], ann.default)}
        ann.settings[[i]]$label <- modifyList(ann.settings[[i]]$label, 
            parse.label(ann.settings[[i]]$label, levels(grp)[i]))
    }
    if(is.list(annotate) && length(annotate)>1) {
        user.cols <- 2:length(annotate)
        ann.cols <- c()
        if(!is.null(names(annotate[-1])) && all(names(annotate[-1])!="")) {
            ann.cols<-match(names(annotate)[-1], names(ann.settings))
        } else {
            ann.cols<-user.cols-1
        }
        for(i in seq_along(user.cols)) {
            if(!is.null(annotate[[user.cols[i]]]$label)) {
                annotate[[user.cols[i]]]$label<-parse.label(annotate[[user.cols[i]]]$label, 
                    levels(grp)[ann.cols[i]])
            }
            ann.settings[[ann.cols[i]]]<-modifyList(ann.settings[[ann.cols[i]]], 
                annotate[[user.cols[i]]])
        }
    }
    rm(annotate)

    #reduce number of points plotted
    if(should.thin) {
        thinned <- unique(data.frame(
            logp=round(-log10(pvalue),thin.logp.places), 
            pos=round(genpos,thin.pos.places), 
            chr=chr,
            grp=grp)
        )
        logp <- thinned$logp
        genpos <- thinned$pos
        chr <- thinned$chr
        grp <- thinned$grp
        rm(thinned)
    } else {
        logp <- -log10(pvalue)
    }
    rm(pos, pvalue)
    gc()

    #custom axis to print chromosome names
    axis.chr <- function(side,...) {
        if(side=="bottom") {
            panel.axis(side=side, outside=T,
                at=((posmax+posmin)/2+posshift),
                labels=levels(chr), 
                ticks=F, rot=0,
                check.overlap=F
            )
        } else if (side=="top" || side=="right") {
            panel.axis(side=side, draw.labels=F, ticks=F);
        }
        else {
            axis.default(side=side,...);
        }
     }

    #make sure the y-lim covers the range (plus a bit more to look nice)
    prepanel.chr<-function(x,y,...) { 
        A<-list();
        maxy<-ceiling(max(y, ifelse(!is.na(sig.level), -log10(sig.level), 0)))+.5;
        A$ylim=c(0,maxy);
        A;
    }

    xyplot(logp~genpos, chr=chr, groups=grp,
        axis=axis.chr, ann.settings=ann.settings, 
        prepanel=prepanel.chr, scales=list(axs="i"),
        panel=function(x, y, ..., getgenpos) {
            if(!is.na(sig.level)) {
                #add significance line (if requested)
                panel.abline(h=-log10(sig.level), lty=2);
            }
            panel.superpose(x, y, ..., getgenpos=getgenpos);
            if(!is.null(panel.extra)) {
                panel.extra(x,y, getgenpos, ...)
            }
        },
        panel.groups = function(x,y,..., subscripts, group.number) {
            A<-list(...)
            #allow for different annotation settings
            gs <- ann.settings[[group.number]]
            A$col.symbol <- gs$col[(as.numeric(chr[subscripts])-1) %% length(gs$col) + 1]    
            A$cex <- gs$cex[(as.numeric(chr[subscripts])-1) %% length(gs$cex) + 1]
            A$pch <- gs$pch[(as.numeric(chr[subscripts])-1) %% length(gs$pch) + 1]
            A$fill <- gs$fill[(as.numeric(chr[subscripts])-1) %% length(gs$fill) + 1]
            A$x <- x
            A$y <- y
            do.call("panel.xyplot", A)
            #draw labels (if requested)
            if(gs$label$show) {
                gt<-gs$label
                names(gt)[which(names(gt)=="text")]<-"labels"
                gt$show<-NULL
                if(is.character(gt$x) | is.character(gt$y)) {
                    peak = which.max(y)
                    center = mean(range(x))
                    if (is.character(gt$x)) {
                        if(gt$x=="peak") {gt$x<-x[peak]}
                        if(gt$x=="center") {gt$x<-center}
                    }
                    if (is.character(gt$y)) {
                        if(gt$y=="peak") {gt$y<-y[peak]}
                    }
                }
                if(is.list(gt$x)) {
                    gt$x<-A$getgenpos(gt$x[[1]],gt$x[[2]])
                }
                do.call("panel.text", gt)
            }
        },
        xlab=xlab, ylab=ylab, 
        panel.extra=panel.extra, getgenpos=getGenPos, ...
    );
}


# Get filename from args
args = commandArgs(trailingOnly=TRUE)
if (length(args) == 0) {
  stop("Please provide an input file.")
}

# Set jpeg generation
jpeg(paste(sep='', args[1], '.jpg'))

gwasResults <- read.table(args[1], header=TRUE)
# print('Before removing NA: ')
# dim(gwasResults)
# gwasResults <- na.omit(gwasResults)
gwasResults <- gwasResults[ order(gwasResults$CHR, gwasResults$BP), ]
# print('After removing NA: ')
# dim(gwasResults)

#zeros <- gwasResults[ gwasResults$P == 0,]
gwasResults <- gwasResults[ gwasResults$P != 0,]
#print('Zeros removed for display purposes:')
#print(zeros)

chr <- gwasResults$CHR
P <- gwasResults$P
P[is.na(P)] <- 1

Manhattan.plot(chr, 1:length(gwasResults$P), P, sig.level=5e-5)


#CHR         SNP         BP   A1       TEST    NMISS         OR       SE      L95      U95         STAT            P
#   1   rs3131972     752721    A        ADD      278     0.9914   0.3379   0.5113    1.923     -0.02548       0.9797
# library(qqman)
# for (i in 1:26) {
#     bogusRowPlaceholder <- data.frame(CHR=i, SNP='rs1', BP=1, A1='C', TEST='ADD', NMISS=282, OR=0.8389, SE=0.2459, L95=0.5181, U95=1.358, STAT=-0.7143, P=0.999)
#     #bogusRowPlaceholder <- data.frame(CHR=i, BP=1, P=0.999)
#     if (length(gwasResults[as.numeric(gwasResults$CHR) == i,]$CHR) == 0) {
#         print(paste('Missing in chromosome:', i))
# #        gwasResults <- rbind(gwasResults, bogusRowPlaceholder)
#     }
# }
# 
# gwasResults$CHR <- as.numeric(gwasResults$CHR)
# gwasResults$BP <- as.numeric(gwasResults$BP)
# gwasResults$P <- as.numeric(gwasResults$P)
# manhattan(gwasResults, main=args[1])

# End jpeg generation
dev.off()
