# Supplementary material for: Functional characterization of enhancer activity during a long terminal repeat's evolution
Source: Genome Res. 2022 Oct;32(10):1840–51. doi: 10.1101/gr.276863.122 (PMC9712623; doi:10.1101/gr.276863.122)
Supplement: Supplemental Material [file supp_gr.276863.122_Supplemental_Code.zip › TE-WAS/helpers/chiSqrManual.py]

#! /usr/bin/env python3.5

#         kmer casePresent controlPresent caseAbsent controlAbsent
line = 'GTTT  70  132  2  54'
line = line.strip().split()

a = [line[1], line[3]]
b = [line[2], line[4]]

a = [ int(x) for x in a ]
b = [ int(x) for x in b ]

total = sum(a) + sum(b)
aExp = [ (a[0] + b[0])*sum(a) / total, (a[1] + b[1])*sum(a) / total ]
bExp = [ (a[0] + b[0])*sum(b) / total, (a[1] + b[1])*sum(b) / total ]

aSqDiffs = [ pow(a[0] - aExp[0], 2) / aExp[0] , pow(a[1] - aExp[1], 2) / aExp[1] ]
bSqDiffs = [ pow(b[0] - bExp[0], 2) / bExp[0] , pow(b[1] - bExp[1], 2) / bExp[1] ]

Xsq = sum(aSqDiffs) + sum(bSqDiffs)

print('kmer: %s' %line[0])
print('Chi Sq: %f' %Xsq)
