# Supplementary material for: Functional characterization of enhancer activity during a long terminal repeat's evolution
Source: Genome Res. 2022 Oct;32(10):1840–51. doi: 10.1101/gr.276863.122 (PMC9712623; doi:10.1101/gr.276863.122)
Supplement: Supplemental Material [file supp_gr.276863.122_Supplemental_Code.zip › TE-WAS/helpers/perfectMatch/perfectMatches.sh]

#! /bin/bash

trap 'exit' INT

if [[ $# -ne 4 ]]
then
    echo 'Must have four arguments: seqFile, phenFile, scriptsDir, summaryOutputFile (which this script creates)'
    exit 1
fi

seqFile=$1
phenFile=$2
scriptsDir=$3
summaryOutputFile=$4

# python3.5 "$scriptsDir/helpers/perfectMatch/localAlnByPhen.py" $phenFile $seqFile
python3.5 "$scriptsDir/helpers/perfectMatch/localAlnByPhen.py" -g $phenFile $seqFile

echo 'phen cases perfectColWidth' > $summaryOutputFile

for file in *.aln.fa
do
  echo $file
  python3.5 "$scriptsDir/helpers/perfectMatch/longestPerfectMatch.py" $file $summaryOutputFile
done
